# Supplementary material for: Fast and selective reduction of nitroarenes under visible light with an earth-abundant plasmonic photocatalyst
Source: Nat Nanotechnol. 2022 Mar 28;17(5):485–92. doi: 10.1038/s41565-022-01087-3 (PMC9117130; doi:10.1038/s41565-022-01087-3)
Supplement: Supplementary file 2 — The file contains the detailed description of the chemicals and costs as obtained from links from the providers for all the reports from literature that were used for comparisons. [file 41565_2022_1087_MOESM2_ESM.xlsx]

## Sheet: CuFeS2
	For 1 mmol	183.5	CuFeS2-S2-
The present catalyst CuFeS2-S2-	Reagents	Costs	link	To tranform 1mmol of nitrobenzen to aniline at 99%
	CuI (1 mmol)	0.033	https://www.sigmaaldrich.com/CZ/en/product/sial/03140	2
	FeCl3 (1 mmol)	0.011	https://www.sigmaaldrich.com/CZ/en/product/sigald/157740	with cost of :	0.00079564
	Sulfur powder	0.012	https://www.sigmaaldrich.com/US/en/product/sigald/84683?context=product	TOF	22.8
	Sodium sulfide	0.017	https://www.sigmaaldrich.com/CZ/en/product/sigald/s2006	TOF/$/mmol	28656.2
	…	0
	Total	0.073
	For 1 mmol	183.5	CuFeS2
	Reagents	Costs	link	To tranform 1mmol of nitrobenzen to aniline at 99%
	CuI (1 mmol)	0.033	https://www.sigmaaldrich.com/CZ/en/product/sial/03140	2
	FeCl3 (1 mmol)	0.011	https://www.sigmaaldrich.com/CZ/en/product/sigald/157740	with cost of :	0.0594114
	Hexamethyldisilathiane (2 mmol)	5.39	https://www.tcichemicals.com/BE/en/search/?text=Hexamethyldisilathiane	TOF	22.8
	Sodium sulfide	0.017	https://www.sigmaaldrich.com/CZ/en/product/sigald/s2006	TOF/$/mmol	383.764
	…	0
	Total	5.451
α	For	100	TiO2
	Reagents	Costs	link	To tranform 1mmol of nitrobenzen to aniline at 99%
	TiO2	0.26	https://www.sigmaaldrich.com/CZ/en/product/aldrich/718467	1666
				with cost of :	4.3316
				TOF	0.01
				TOF/$/mmol	0.00230862
	…	0
	Total	0.26
β	For	2000	P/N-C
	Reagents	Costs	link	To tranform 1mmol of nitrobenzen to aniline at 99%
	Cellulose-2gram	0.25	https://www.sigmaaldrich.com/CZ/en/product/aldrich/310697	100
	Ammonium phosphate dibasic-4gram	0.46	https://www.sigmaaldrich.com/CZ/en/product/sigald/215996	with cost of :	0.0355
				TOF	0.02
				TOF/$/mmol	0.56338
	Total	0.71
γ	For	1127	CdLa2S4
	Reagents	Costs	link	To tranform 1mmol of nitrobenzen to aniline at 99%
	Cadmium nitrate tetrahydrate-2.5 mmol	0.23	https://www.sigmaaldrich.com/CZ/en/product/aldrich/642045	800
	Lanthanum(III) nitrate hexahydrate-5 mmol	2.64	https://www.sigmaaldrich.com/CZ/en/product/aldrich/331937	with cost of :	2.68323
	thiacetamide-22.5mmol	0.91	https://www.sigmaaldrich.com/CZ/en/product/sial/172502	TOF	0.03
				TOF/$/mmol	0.0111806
	Total	3.78
δ	For 1 mmol	1030	Au2.6-Cu0.4-ZrO2
	Reagents	Costs	link	To tranform 1mmol of nitrobenzen to aniline at 99%
	Zirconium(IV) oxide- 1 gram	7.58	https://www.sigmaaldrich.com/CZ/en/product/aldrich/544760	500
	Gold(III) chloride hydrate - 44.85 mg	12.78	https://www.sigmaaldrich.com/CZ/en/product/aldrich/254169	with cost of :	9.94956
	Copper(II) nitrate hydrate-11.68 mg	0.0465	https://www.sigmaaldrich.com/CZ/en/product/aldrich/229636	TOF	0.04
	NaBH4-(2 mL, 0.35M)0.026 gram	0.015	https://www.sigmaaldrich.com/CZ/en/product/aldrich/452882	TOF/$/mmol	0.00402028
	Lysine (3 mL, 0.1M) 0.0432 gram	0.0746	https://www.sigmaaldrich.com/CZ/en/product/aldrich/62840	..
	Total	20.4961
ε	For	1500	Pt/CdS
	Reagents	Costs	link	To tranform 1mmol of nitrobenzen to aniline at 99%
	H2PtCl6•6H2O-1.14 mg	0.18	https://www.sigmaaldrich.com/CZ/en/product/sigald/p5775	800
	Cadmium nitrate-10 mmol	2.05	https://www.sigmaaldrich.com/CZ/en/product/aldrich/208299	with cost of :	2.16533
	thiacetamide-20mmol	1.83		TOF	0.045
				TOF/$/mmol	0.020782
	Total	4.06
ζ	For	2000	(CeMoO4)2 /GO
	Reagents	Costs	link	To tranform 1mmol of chloramphenicol to aniline at 99%
	Ammonium cerium(IV) nitrate	1.66	https://www.sigmaaldrich.com/CZ/en/product/sigald/215473	8075
	Ammonium molybdate tetrahydrate	28	https://www.sigmaaldrich.com/CZ/en/product/sigald/431346	with cost of :	147.611
	Graphene Oxide-1 gram	6.9	https://www.sigmaaldrich.com/CZ/en/product/aldrich/900704	TOF	0.09
				TOF/$/mmol	0.000609711
	Total	36.56
η	For	200	TiO2/C3N4/G
	Reagents	Costs	link	To tranform 1mmol of nitrobenzen to aniline at 99%
	TiO2	0.26	https://www.sigmaaldrich.com/CZ/en/product/aldrich/718467	200
	Graphite	0.01	https://www.sigmaaldrich.com/CZ/en/product/aldrich/282863	with cost of :	0.275
	Melamine	0.005	https://www.sigmaaldrich.com/CZ/en/substance/melamine12612108781	TOF	0.1
				TOF/$/mmol	0.363636
	Total	0.275
θ	For	1000	TiO2/C
	Reagents	Costs	link	To tranform 1mmol of nitrobenzen to aniline at 99%
	TiO2	0.26	https://www.sigmaaldrich.com/CZ/en/product/aldrich/718467	125
	Lanthanum(III) nitrate hydrate-1 gram	1	https://www.sigmaaldrich.com/CZ/en/product/aldrich/238554	with cost of :	0.1575
				TOF	0.12
				TOF/$/mmol	0.761905
	Total	1.26
ι	For	100	TiO2
	Reagents	Costs	link	To tranform 1mmol of nitrobenzen to aniline at 99%
	TiO2	0.26	https://www.sigmaaldrich.com/CZ/en/product/aldrich/718467	1250
				with cost of :	3.25
				TOF	0.128
				TOF/$/mmol	0.0393846
	Total	0.26
κ	For	1250	Fe(bpy)3/rGO
	Reagents	Costs	link	To tranform 1mmol of nitrobenzen to aniline at 99%
	Iron(II) chloride-100 mg	0.34	https://www.sigmaaldrich.com/CZ/en/product/aldrich/372870	250
	bipyridine-400 mg	2.35	https://www.sigmaaldrich.com/CZ/en/product/mm/820158	with cost of :	0.572
	Graphite-2 gram	0.17	https://www.sigmaaldrich.com/CZ/en/product/aldrich/282863	TOF	0.15
				TOF/$/mmol	0.262238
	Total	2.86
λ	For	100	Ag-rGO/g-C3N4
	Reagents	Costs	link	To tranform 1mmol of nitrobenzen to aniline at 99%
	Dicyanamide-25 mg	0.00082	https://www.sigmaaldrich.com/CZ/en/product/aldrich/d76609	50
	Thiourea-75 mg	0.024	https://www.sigmaaldrich.com/CZ/en/product/sial/t8656	with cost of :	0.02946
	Graphite-50 mg	0.0041	https://www.sigmaaldrich.com/CZ/en/product/aldrich/282863	TOF	0.29
	AgNO3-9 mg	0.03	https://www.sigmaaldrich.com/CZ/en/product/sigald/209139	TOF/$/mmol	9.84386
	…	0
	Total	0.05892
μ	For	292.82	Ni2P/CdS
	Reagents	Costs	link	To tranform 1mmol of nitrobenzen to aniline at 99%
	CdCl2.5H2O-1 mmol	0.5	https://www.sigmaaldrich.com/CZ/en/product/aldrich/208299	13.3
	Na2S.9H2O-1mmol	0.045	https://www.sigmaaldrich.com/CZ/en/search/na2s-9h2o	with cost of :	0.0960187
	NiCl2.6H2O-2mmol	1.56	https://www.sigmaaldrich.com/CZ/en/product/aldrich/654507	TOF	0.45
	NaH2PO2-1mmol	0.009	https://www.sigmaaldrich.com/CZ/en/product/sigald/04434	TOF/$/mmol	4.68659
	…	0
	Total	2.114
ξ	For	500	TiO2/Pt
	Reagents	Costs	link	To tranform 1mmol of TNT to aniline at 99%
	Titanium(IV) butoxide-0.84 mL	0.15	https://www.sigmaaldrich.com/CZ/en/product/aldrich/244112	120
	Pt-50 mg	1.55	https://www.monex.com/platinum-prices/	with cost of :	0.408
				TOF	0.61
				TOF/$/mmol	1.4951
	…	0
	Total	1.7
ο	For	1000	AuPt/HTi2O4
	Reagents	Costs	link	To tranform 1mmol of nitrobenzen to aniline at 99%
	HAuCl4-5.85 mg	1.65	https://www.sigmaaldrich.com/CZ/en/product/aldrich/254169	40
	H2PtCl6•6H2O-17.48mg	2.7	https://www.sigmaaldrich.com/CZ/en/product/sigald/p5775	with cost of :	0.2768
	TiO2-990 mg	2.57	https://www.sigmaaldrich.com/CZ/en/product/aldrich/718467	TOF	0.92
				TOF/$/mmol	3.3237
	…	0
	Total	6.92
π	For 1 mmol	102.15	ZnCdS
	Reagents	Costs	link	To tranform 1mmol of nitrobenzen to aniline at 99%
	Cadmium nitrate tetrahydrate	0.0067	igmaaldrich.com/CZ/en/product/aldrich/642045	25
	Zinc nitrate hexahydrate	0.041	https://www.sigmaaldrich.com/CZ/en/substance/zincnitratehexahydrate2974910196186	with cost of :	1.5315
	4,4′-dipyridyl disulfide	6.19	https://www.sigmaaldrich.com/CZ/en/product/aldrich/143057	TOF	1.11
	2-Mercaptoethanol	0.02	https://www.sigmaaldrich.com/CZ/en/product/aldrich/m6250	TOF/$/mmol	0.724781
	…
	Total	6.2577
σ	For 0.1 mmol	10	Cu7S4-Pd
	Reagents	Costs	link	To tranform 1mmol of nitrobenzen to aniline at 99%
	Copper(II) nitrate trihydrate-0.1 mmol	0.01	https://www.sigmaaldrich.com/CZ/en/product/sigald/61194	500
	Dibutyldithiocarbamic acid-64.6 mg	0.0129	https://www.tcichemicals.com/BE/en/search/?text=Dibutyldithiocarbamic+acid	with cost of :	8.645
	Palladium(II) chloride-0.01 mmol	0.15	https://www.sigmaaldrich.com/CZ/en/substance/palladiumiichloride177337647101	TOF	1.55
				TOF/$/mmol	0.179294
	…	0
	Total	0.1729
τ	For 0.3 mmol Cd	61.71	CuS-ZnCdS
	Reagents	Costs	link	To tranform 1mmol of nitrobenzen to aniline at 99%
	Cu(OAc)2.H2O-6.85 mg	0.0024	https://www.sigmaaldrich.com/CZ/en/substance/copperiiacetatemonohydrate199656046931	40
	Zn(OAc)2.H2O-.2 mmol-43.9 mg	0.0095	https://www.sigmaaldrich.com/CZ/en/substance/zincacetatedihydrate219515970456	with cost of :	0.145779
	Cd(OAc)2.H2O	0.043	https://www.sigmaaldrich.com/CZ/en/substance/cadmiumacetatedihydrate266535743044	TOF	3.94
	Dodecanethiol-3.85 mL	0.17	https://www.sigmaaldrich.com/CZ/en/product/aldrich/471364	TOF/$/mmol	27.0273
	…	0
	Total	0.2249
υ	For 0.13 mmol	35	Zn-MOF
	Reagents	Costs	link	To tranform 1mmol of nitrobenzen to aniline at 99%		The cost of the ligand 4,4′-(anthracene-9,10-diylbis(ethyne-2,1-diyl))dibenzoic acid (ADBEB), which was used to synthesize this MOF is more than 500 USD/g and more than 80% of the catalyst is constituted from the ADBED ligand. The much more simple molecule of 9,10-anthracenedicarboxylic acid costs more than 200 USD/g (website of Millpore-Sigma, product No 724440). Cost of gold powder 99.96% is 13…
	Zinc nitrate hexahydrate (0.13 mmol)-38 mg	0.0036	https://www.sigmaaldrich.com/CZ/en/product/sigald/96482	50
	ADBEB (0.13 mmol)-60 mg (assuming cost 500 usd/g)	12	https://www.sigmaaldrich.com/CZ/en/product/aldrich/724440	with cost of :	17.148
		0		TOF	13.3
		0		TOF/$/mmol	0.775601
		0
	Total	12.0036
φ	For	1000	PdAu/SiC			The SiC used in this report was a mesoporous type, with particularly extended synthetic procedure involving several hours of heating at 1000 celcious degrees, and then treatment with HF. we have used the cost of a commerically available SiC, quite probably, underestimating the cost of the SiC used in this work.
	Reagents	Costs	link	To tranform 1mmol of nitrobenzen to aniline at 99%
	Palladium(II) nitrate hydrate 64.98 mg	6.06	https://www.sigmaaldrich.com/CZ/en/product/aldrich/205761	4.16
	HAuCl4-8.6 mg	2.43	https://www.sigmaaldrich.com/CZ/en/product/aldrich/254169	with cost of :	0.0672027
	Lysine (20 mL, 0.53M) 1.54 gram	2.63	https://www.sigmaaldrich.com/CZ/en/product/aldrich/62840	TOF	7.9
	NaBH4-(10 mL, 0.35M)0.132 gram	0.0745	https://www.sigmaaldrich.com/CZ/en/product/aldrich/452882	TOF/1000$/mmol	117.555
	SiC nano-965 mg	4.96	https://www.sigmaaldrich.com/CZ/en/product/aldrich/594911	..
	Total	16.1545
a	For	400	Fe2O3-N/C
	Reagents	Costs	link	To tranform 1mmol of nitrobenzen to aniline at 99%
	Fe(OAc)2-1 mmol	1.5	https://www.sigmaaldrich.com/CZ/en/product/aldrich/339199	84
	Phenanthroline-3 mmol	2.53	https://www.sigmaaldrich.com/CZ/en/product/aldrich/131377	with cost of :	0.8883
	Carbon Powder- 100 mg	0.2	https://www.fuelcellstore.com/vulcan-xc-72r	TOF	0.28
				TOF/$/mmol	0.315209
	…	0
	Total	4.23
b	For	1400	Co3O4-N/C
	Reagents	Costs	link	To tranform 1mmol of nitrobenzen to aniline at 99%
	Co(OAc)2-126.8 mg	3.47	https://www.sigmaaldrich.com/CZ/en/product/aldrich/399973	84
	Phenanthroline-183.5 mg	0.86	https://www.sigmaaldrich.com/CZ/en/product/aldrich/131377	with cost of :	0.30114
	Carbon Powder- 689.7 mg	0.689	https://www.fuelcellstore.com/vulcan-xc-72r	TOF	0.1
				TOF/$/mmol	0.332071
	…	0
	Total	5.019
c	For	800	Co-Nx/C
	Reagents	Costs	link	To tranform 1mmol of nitrobenzen to aniline at 99%
	Cobalt(II) phthalocyanine-1gram	14	https://www.sigmaaldrich.com/CZ/en/product/aldrich/307696	40
	Colloidal silica-2.5 gram	0.61	https://www.sigmaaldrich.com/CZ/en/product/sigma/s5505	with cost of :	0.7305
				TOF	0.2
				TOF/$/mmol	0.273785
	…	0
	Total	14.61
d	For	250	Fe-graphene
	Reagents	Costs	link	To tranform 1mmol of nitrobenzen to aniline at 99%
	Iron nitrate-160 mg	0.024	https://www.sigmaaldrich.com/CZ/en/product/sigald/216828	100
	Graphene Oxide-200 mg	1.38	https://www.sigmaaldrich.com/CZ/en/product/aldrich/900704	with cost of :	0.5616
				TOF	0.01
				TOF/$/mmol	0.0178063
	…	0
	Total	1.404
e	For 1 mmol	550	Co-N/CNT
	Reagents	Costs	link	To tranform 1mmol of nitrobenzen to aniline at 99%
	Cobalt(II) nitrate hexahydrate-1.746gram	4.83	https://www.sigmaaldrich.com/CZ/en/product/sigald/60832	20
	2-Methylimidazole-1.97gram	0.72	https://www.sigmaaldrich.com/CZ/en/product/aldrich/m50850	with cost of :	0.201818
				TOF	1.15
				TOF/$/mmol	5.6982
	Total	5.55
f	For 2mmol Cu	4120	Cu/Al2O3
	Reagents	Costs	link	To tranform 1mmol of nitrobenzen to aniline at 99%
	Cu(OAc)2 (2 mmol)	1.18	https://www.sigmaaldrich.com/CZ/en/product/aldrich/326755	80
	Al2O3 (4 gram)	0.47	https://www.sigmaaldrich.com/CZ/en/product/sial/06300	with cost of :	0.0320388
		0		TOF	0.95
		0		TOF/$/mmol	29.6515
	Total	1.65
g	For	35	Ni/CeO2
	Reagents	Costs	link	To tranform 1mmol of nitrobenzen to aniline at 99%
	Ni(NO3)2.6H2O-18.3 mg	0.046	https://www.sigmaaldrich.com/CZ/en/product/sigald/72252	12.5
	Ce(NO3)3.6H2O-65.133 mg	0.038	https://www.sigmaaldrich.com/CZ/en/product/aldrich/238538	with cost of :	0.202143
	5-Methylsalicylaldehyde-81.69 mg	0.43	https://www.tcichemicals.com/BE/en/search/?text=5-Methylsalicylaldehyde	TOF	1.67
	1,2-Diaminocyclohexane-34.25 mg	0.052	https://www.sigmaaldrich.com/CZ/en/product/aldrich/270016	TOF/$/mmol	8.26148
	…	0
	Total	0.566
h	For 1 mmol	802	Pt-a-MoC
	Reagents	Costs	link	To tranform 1mmol of nitrobenzen to aniline at 99%
	Ammonium molybdate tetrahydrate-1 gram	0.52	https://www.sigmaaldrich.com/CZ/en/product/sigald/431346	25
	H2PtCl6•6H2O-5.3mg	0.82	https://www.sigmaaldrich.com/CZ/en/product/sigald/p5775	with cost of :	0.0417706
				TOF	3.8
				TOF/1000$/mmol	90.9731
	Total	1.34
