# Supplementary material for: Fast and selective reduction of nitroarenes under visible light with an earth-abundant plasmonic photocatalyst
Source: Nat Nanotechnol. 2022 Mar 28;17(5):485–92. doi: 10.1038/s41565-022-01087-3 (PMC9117130; doi:10.1038/s41565-022-01087-3)
Supplement: Source Data Fig. 1 — Raw data from the instruments (EDS, absorption, XRD and FTIR). [file 41565_2022_1087_MOESM3_ESM.xlsx]

## Sheet: Figure 1a inset
Bruker Nano GmbH Berlin, Germany
Esprit 1.9
Date: 30.11.2020 12:19:02
Real time: 83658
Life time: 78565
Pulse density: 1003
Primary energy: 300
Take off angle: 18
Tilt angle: 0
Azimut angle: 45
Detector type: SuperX
Window type: no window
Detector thickness: 0.45
Si dead layer:0.08
Calibration, lin.: 9.996
Calibration, abs.: -470.962
Mn FWHM: 127.53
Fano factor: 0.111
Channels: 2037
Energy	Counts
-0.471	0
-0.461	0
-0.451	0
-0.441	0
-0.431	0
-0.421	0
-0.411	0
-0.401	0
-0.391	0
-0.381	0
-0.371	0
-0.361	0
-0.351	0
-0.341	0
-0.331	0
-0.321	0
-0.311	0
-0.301	0
-0.291	0
-0.281	0
-0.271	0
-0.261	0
-0.251	0
-0.2411	0
-0.2311	0
-0.2211	0
-0.2111	0
-0.2011	0
-0.1911	0
-0.1811	0
-0.1711	0
-0.1611	0
-0.1511	0
-0.1411	0
-0.1311	0
-0.1211	0
-0.1111	1
-0.1011	0
-0.0911	4
-0.0811	6
-0.0711	24
-0.0611	112
-0.0511	413
-0.0411	1185
-0.0311	3002
-0.0211	5672
-0.0111	9208
-0.0011	12660
0.0088	12344
0.0188	8825
0.0288	5598
0.0388	2828
0.0488	1139
0.0588	387
0.0688	84
0.0788	21
0.0888	5
0.0988	0
0.1088	1
0.1188	109
0.1288	363
0.1388	349
0.1488	323
0.1588	268
0.1688	225
0.1788	247
0.1888	262
0.1988	364
0.2088	662
0.2188	1100
0.2288	2015
0.2388	3528
0.2488	5409
0.2587	7429
0.2687	8832
0.2787	8834
0.2887	7714
0.2987	5646
0.3087	3669
0.3187	1988
0.3287	958
0.3387	397
0.3487	200
0.3587	79
0.3687	61
0.3787	50
0.3887	56
0.3987	60
0.4087	43
0.4187	47
0.4287	49
0.4387	58
0.4487	62
0.4587	51
0.4687	50
0.4787	56
0.4887	82
0.4987	84
0.5086	97
0.5186	109
0.5286	111
0.5386	107
0.5486	101
0.5586	85
0.5686	73
0.5786	56
0.5886	65
0.5986	60
0.6086	64
0.6186	63
0.6286	73
0.6386	55
0.6486	53
0.6586	70
0.6686	83
0.6786	98
0.6886	89
0.6986	149
0.7086	139
0.7186	159
0.7286	151
0.7386	113
0.7486	87
0.7585	63
0.7685	61
0.7785	42
0.7885	56
0.7985	42
0.8085	39
0.8185	57
0.8285	48
0.8385	44
0.8485	59
0.8585	47
0.8685	61
0.8785	80
0.8885	100
0.8985	161
0.9085	247
0.9185	250
0.9285	293
0.9385	329
0.9485	296
0.9585	246
0.9685	215
0.9785	141
0.9885	99
0.9985	74
1.0084	64
1.0184	36
1.0284	39
1.0384	31
1.0484	24
1.0584	38
1.0684	20
1.0784	19
1.0884	21
1.0984	20
1.1084	14
1.1184	19
1.1284	20
1.1384	10
1.1484	19
1.1584	11
1.1684	20
1.1784	26
1.1884	17
1.1984	22
1.2084	18
1.2184	15
1.2284	15
1.2384	20
1.2484	17
1.2583	15
1.2683	18
1.2783	11
1.2883	12
1.2983	15
1.3083	13
1.3183	15
1.3283	18
1.3383	9
1.3483	14
1.3583	5
1.3683	11
1.3783	19
1.3883	9
1.3983	17
1.4083	12
1.4183	10
1.4283	15
1.4383	17
1.4483	12
1.4583	17
1.4683	20
1.4783	20
1.4883	21
1.4983	12
1.5082	23
1.5182	10
1.5282	15
1.5382	17
1.5482	14
1.5582	20
1.5682	12
1.5782	14
1.5882	9
1.5982	14
1.6082	14
1.6182	12
1.6282	11
1.6382	15
1.6482	23
1.6582	16
1.6682	15
1.6782	11
1.6882	19
1.6982	13
1.7082	20
1.7182	16
1.7282	16
1.7382	12
1.7482	16
1.7581	14
1.7681	18
1.7781	7
1.7881	8
1.7981	12
1.8081	10
1.8181	13
1.8281	9
1.8381	11
1.8481	12
1.8581	13
1.8681	5
1.8781	7
1.8881	11
1.8981	14
1.9081	11
1.9181	12
1.9281	17
1.9381	15
1.9481	7
1.9581	16
1.9681	14
1.9781	14
1.9881	10
1.9981	19
2.008	7
2.018	11
2.028	16
2.038	9
2.048	10
2.058	20
2.068	9
2.078	10
2.088	7
2.098	17
2.108	11
2.118	14
2.128	10
2.138	19
2.148	13
2.158	14
2.168	17
2.178	13
2.188	12
2.198	15
2.208	21
2.218	23
2.228	36
2.238	40
2.248	74
2.2579	89
2.2679	132
2.2779	136
2.2879	212
2.2979	225
2.3079	257
2.3179	237
2.3279	255
2.3379	202
2.3479	155
2.3579	147
2.3679	99
2.3779	70
2.3879	58
2.3979	38
2.4079	19
2.4179	17
2.4279	20
2.4379	23
2.4479	13
2.4579	29
2.4679	22
2.4779	20
2.4879	27
2.4979	16
2.5078	14
2.5178	12
2.5278	15
2.5378	13
2.5478	5
2.5578	13
2.5678	4
2.5778	8
2.5878	9
2.5978	7
2.6078	14
2.6178	6
2.6278	10
2.6378	8
2.6478	13
2.6578	9
2.6678	12
2.6778	13
2.6878	4
2.6978	6
2.7078	7
2.7178	8
2.7278	9
2.7378	7
2.7478	8
2.7577	6
2.7677	8
2.7777	3
2.7877	9
2.7977	8
2.8077	6
2.8177	4
2.8277	6
2.8377	7
2.8477	10
2.8577	3
2.8677	7
2.8777	4
2.8877	9
2.8977	3
2.9077	6
2.9177	4
2.9277	9
2.9377	8
2.9477	6
2.9577	6
2.9677	10
2.9777	5
2.9877	5
2.9977	11
3.0076	6
3.0176	4
3.0276	8
3.0376	5
3.0476	3
3.0576	4
3.0676	6
3.0776	4
3.0876	12
3.0976	6
3.1076	3
3.1176	7
3.1276	5
3.1376	4
3.1476	4
3.1576	4
3.1676	2
3.1776	4
3.1876	6
3.1976	5
3.2076	5
3.2176	5
3.2276	4
3.2376	7
3.2476	9
3.2575	5
3.2675	6
3.2775	1
3.2875	12
3.2975	6
3.3075	5
3.3175	2
3.3275	6
3.3375	5
3.3475	6
3.3575	5
3.3675	6
3.3775	7
3.3875	7
3.3975	5
3.4075	4
3.4175	2
3.4275	5
3.4375	4
3.4475	8
3.4575	7
3.4675	10
3.4775	6
3.4875	7
3.4975	7
3.5074	3
3.5174	3
3.5274	10
3.5374	5
3.5474	7
3.5574	2
3.5674	3
3.5774	8
3.5874	5
3.5974	1
3.6074	4
3.6174	6
3.6274	1
3.6374	4
3.6474	4
3.6574	2
3.6674	5
3.6774	3
3.6874	3
3.6974	0
3.7074	3
3.7174	4
3.7274	5
3.7374	3
3.7474	6
3.7573	4
3.7673	5
3.7773	5
3.7873	4
3.7973	3
3.8073	3
3.8173	3
3.8273	5
3.8373	4
3.8473	1
3.8573	5
3.8673	4
3.8773	3
3.8873	5
3.8973	2
3.9073	8
3.9173	4
3.9273	5
3.9373	2
3.9473	3
3.9573	5
3.9673	3
3.9773	3
3.9873	6
3.9973	2
4.0072	3
4.0172	4
4.0272	3
4.0372	2
4.0472	2
4.0572	5
4.0672	3
4.0772	2
4.0872	7
4.0972	6
4.1072	5
4.1172	2
4.1272	1
4.1372	4
4.1472	3
4.1572	3
4.1672	5
4.1772	3
4.1872	1
4.1972	5
4.2072	3
4.2172	1
4.2272	3
4.2372	3
4.2472	7
4.2571	3
4.2671	4
4.2771	2
4.2871	4
4.2971	5
4.3071	8
4.3171	4
4.3271	2
4.3371	2
4.3471	3
4.3571	2
4.3671	7
4.3771	5
4.3871	4
4.3971	3
4.4071	1
4.4171	4
4.4271	1
4.4371	9
4.4471	4
4.4571	6
4.4671	0
4.4771	5
4.4871	5
4.4971	1
4.507	3
4.517	1
4.527	1
4.537	1
4.547	4
4.557	4
4.567	2
4.577	3
4.587	1
4.597	5
4.607	7
4.617	5
4.627	6
4.637	3
4.647	2
4.657	8
4.667	4
4.677	3
4.687	3
4.697	5
4.707	3
4.717	2
4.727	6
4.737	2
4.747	1
4.7569	6
4.7669	7
4.7769	3
4.7869	8
4.7969	4
4.8069	5
4.8169	4
4.8269	3
4.8369	5
4.8469	3
4.8569	3
4.8669	3
4.8769	4
4.8869	5
4.8969	1
4.9069	3
4.9169	2
4.9269	4
4.9369	4
4.9469	0
4.9569	1
4.9669	7
4.9769	2
4.9869	3
4.9969	1
5.0068	6
5.0168	7
5.0268	4
5.0368	6
5.0468	1
5.0568	1
5.0668	4
5.0768	5
5.0868	6
5.0968	2
5.1068	5
5.1168	3
5.1268	5
5.1368	7
5.1468	3
5.1568	3
5.1668	2
5.1768	0
5.1868	3
5.1968	1
5.2068	3
5.2168	4
5.2268	7
5.2368	1
5.2468	0
5.2567	2
5.2667	3
5.2767	0
5.2867	4
5.2967	1
5.3067	3
5.3167	4
5.3267	2
5.3367	0
5.3467	4
5.3567	5
5.3667	7
5.3767	3
5.3867	3
5.3967	3
5.4067	2
5.4167	0
5.4267	2
5.4367	2
5.4467	5
5.4567	3
5.4667	3
5.4767	2
5.4867	0
5.4967	2
5.5066	1
5.5166	2
5.5266	1
5.5366	2
5.5466	1
5.5566	3
5.5666	4
5.5766	2
5.5866	0
5.5966	4
5.6066	1
5.6166	1
5.6266	4
5.6366	3
5.6466	2
5.6566	4
5.6666	1
5.6766	2
5.6866	3
5.6966	5
5.7066	5
5.7166	1
5.7266	1
5.7366	0
5.7466	0
5.7565	3
5.7665	4
5.7765	1
5.7865	3
5.7965	1
5.8065	0
5.8165	4
5.8265	3
5.8365	2
5.8465	3
5.8565	3
5.8665	4
5.8765	0
5.8865	1
5.8965	2
5.9065	2
5.9165	0
5.9265	3
5.9365	2
5.9465	3
5.9565	3
5.9665	2
5.9765	1
5.9865	2
5.9965	3
6.0064	3
6.0164	3
6.0264	0
6.0364	1
6.0464	7
6.0564	2
6.0664	3
6.0764	4
6.0864	0
6.0964	2
6.1064	3
6.1164	3
6.1264	2
6.1364	2
6.1464	4
6.1564	4
6.1664	2
6.1764	4
6.1864	4
6.1964	4
6.2064	6
6.2164	4
6.2264	3
6.2364	4
6.2464	7
6.2563	5
6.2663	13
6.2763	12
6.2863	27
6.2963	20
6.3063	24
6.3163	28
6.3263	49
6.3363	44
6.3463	77
6.3563	73
6.3663	76
6.3763	103
6.3863	97
6.3963	101
6.4063	101
6.4163	93
6.4263	99
6.4363	69
6.4463	78
6.4563	73
6.4663	60
6.4763	49
6.4863	27
6.4963	28
6.5062	23
6.5162	11
6.5262	13
6.5362	11
6.5462	6
6.5562	6
6.5662	9
6.5762	3
6.5862	3
6.5962	5
6.6062	1
6.6162	1
6.6262	0
6.6362	1
6.6462	4
6.6562	2
6.6662	3
6.6762	3
6.6862	2
6.6962	1
6.7062	5
6.7162	2
6.7262	3
6.7362	1
6.7462	1
6.7561	4
6.7661	1
6.7761	2
6.7861	1
6.7961	6
6.8061	1
6.8161	3
6.8261	3
6.8361	0
6.8461	2
6.8561	2
6.8661	3
6.8761	3
6.8861	8
6.8961	4
6.9061	3
6.9161	2
6.9261	4
6.9361	2
6.9461	6
6.9561	6
6.9661	11
6.9761	6
6.9861	14
6.9961	7
7.006	10
7.016	9
7.026	16
7.036	23
7.046	15
7.056	19
7.066	15
7.076	18
7.086	17
7.096	9
7.106	16
7.116	13
7.126	17
7.136	6
7.146	3
7.156	1
7.166	5
7.176	5
7.186	5
7.196	3
7.206	3
7.216	3
7.226	1
7.236	0
7.246	6
7.2559	2
7.2659	1
7.2759	0
7.2859	0
7.2959	3
7.3059	3
7.3159	4
7.3259	3
7.3359	0
7.3459	2
7.3559	0
7.3659	5
7.3759	0
7.3859	1
7.3959	2
7.4059	5
7.4159	3
7.4259	3
7.4359	2
7.4459	2
7.4559	2
7.4659	3
7.4759	6
7.4859	3
7.4959	4
7.5058	0
7.5158	2
7.5258	0
7.5358	3
7.5458	0
7.5558	3
7.5658	2
7.5758	2
7.5858	2
7.5958	0
7.6058	2
7.6158	2
7.6258	0
7.6358	2
7.6458	0
7.6558	0
7.6658	5
7.6758	0
7.6858	0
7.6958	0
7.7058	2
7.7158	1
7.7258	1
7.7358	0
7.7458	3
7.7557	2
7.7657	3
7.7757	4
7.7857	0
7.7957	3
7.8057	2
7.8157	3
7.8257	3
7.8357	2
7.8457	9
7.8557	2
7.8657	6
7.8757	6
7.8857	14
7.8957	14
7.9057	13
7.9157	26
7.9257	25
7.9357	28
7.9457	43
7.9557	46
7.9657	52
7.9757	65
7.9857	91
7.9957	83
8.0056	103
8.0156	93
8.0256	110
8.0356	118
8.0456	117
8.0556	99
8.0656	112
8.0756	72
8.0856	87
8.0956	74
8.1056	77
8.1156	59
8.1256	46
8.1356	45
8.1456	39
8.1556	23
8.1656	13
8.1756	19
8.1856	10
8.1956	13
8.2056	5
8.2156	3
8.2256	4
8.2356	1
8.2456	2
8.2555	5
8.2655	3
8.2755	1
8.2855	2
8.2955	2
8.3055	0
8.3155	3
8.3255	0
8.3355	0
8.3455	1
8.3555	0
8.3655	1
8.3755	2
8.3855	2
8.3955	3
8.4055	3
8.4155	2
8.4255	2
8.4355	0
8.4455	1
8.4555	2
8.4655	0
8.4755	2
8.4855	1
8.4955	1
8.5054	1
8.5154	2
8.5254	2
8.5354	4
8.5454	1
8.5554	7
8.5654	0
8.5754	3
8.5854	1
8.5954	1
8.6054	3
8.6154	3
8.6254	2
8.6354	5
8.6454	3
8.6554	1
8.6654	2
8.6754	0
8.6854	2
8.6954	4
8.7054	4
8.7154	1
8.7254	5
8.7354	4
8.7454	1
8.7553	3
8.7653	5
8.7753	7
8.7853	2
8.7953	9
8.8053	9
8.8153	7
8.8253	12
8.8353	17
8.8453	16
8.8553	18
8.8653	19
8.8753	13
8.8853	14
8.8953	16
8.9053	15
8.9153	23
8.9253	17
8.9353	13
8.9453	16
8.9553	14
8.9653	13
8.9753	9
8.9853	9
8.9953	7
9.0052	4
9.0152	5
9.0252	9
9.0352	2
9.0452	1
9.0552	1
9.0652	5
9.0752	2
9.0852	4
9.0952	1
9.1052	1
9.1152	2
9.1252	1
9.1352	1
9.1452	5
9.1552	3
9.1652	3
9.1752	1
9.1852	1
9.1952	2
9.2052	0
9.2152	3
9.2252	2
9.2352	3
9.2452	2
9.2551	3
9.2651	1
9.2751	3
9.2851	1
9.2951	1
9.3051	3
9.3151	0
9.3251	0
9.3351	5
9.3451	3
9.3551	3
9.3651	2
9.3751	1
9.3851	6
9.3951	0
9.4051	2
9.4151	1
9.4251	4
9.4351	3
9.4451	2
9.4551	3
9.4651	2
9.4751	3
9.4851	3
9.4951	0
9.505	1
9.515	4
9.525	3
9.535	2
9.545	3
9.555	3
9.565	1
9.575	1
9.585	1
9.595	2
9.605	2
9.615	6
9.625	5
9.635	2
9.645	6
9.655	5
9.665	4
9.675	9
9.685	4
9.695	3
9.705	7
9.715	3
9.725	5
9.735	7
9.745	6
9.7549	6
9.7649	4
9.7749	5
9.7849	2
9.7949	2
9.8049	4
9.8149	3
9.8249	3
9.8349	4
9.8449	2
9.8549	2
9.8649	1
9.8749	3
9.8849	4
9.8949	2
9.9049	4
9.9149	2
9.9249	0
9.9349	0
9.9449	1
9.9549	0
9.9649	2
9.9749	2
9.9849	0
9.9949	1
10.0048	1
10.0148	1
10.0248	2
10.0348	2
10.0448	0
10.0548	1
10.0648	1
10.0748	1
10.0848	1
10.0948	2
10.1048	1
10.1148	2
10.1248	2
10.1348	0
10.1448	3
10.1548	0
10.1648	2
10.1748	0
10.1848	1
10.1948	2
10.2048	1
10.2148	3
10.2248	0
10.2348	0
10.2448	1
10.2547	2
10.2647	2
10.2747	3
10.2847	1
10.2947	3
10.3047	1
10.3147	2
10.3247	3
10.3347	0
10.3447	0
10.3547	1
10.3647	2
10.3747	1
10.3847	0
10.3947	4
10.4047	0
10.4147	1
10.4247	3
10.4347	1
10.4447	3
10.4547	1
10.4647	1
10.4747	2
10.4847	0
10.4947	1
10.5046	3
10.5146	2
10.5246	0
10.5346	0
10.5446	2
10.5546	2
10.5646	0
10.5746	1
10.5846	1
10.5946	1
10.6046	0
10.6146	0
10.6246	2
10.6346	0
10.6446	2
10.6546	1
10.6646	1
10.6746	1
10.6846	1
10.6946	2
10.7046	1
10.7146	1
10.7246	3
10.7346	0
10.7446	1
10.7545	3
10.7645	2
10.7745	0
10.7845	2
10.7945	1
10.8045	1
10.8145	3
10.8245	2
10.8345	3
10.8445	0
10.8545	1
10.8645	1
10.8745	0
10.8845	2
10.8945	0
10.9045	1
10.9145	2
10.9245	0
10.9345	2
10.9445	0
10.9545	0
10.9645	1
10.9745	2
10.9845	3
10.9945	0
11.0044	0
11.0144	0
11.0244	3
11.0344	0
11.0444	0
11.0544	1
11.0644	0
11.0744	1
11.0844	0
11.0944	3
11.1044	3
11.1144	1
11.1244	1
11.1344	4
11.1444	1
11.1544	3
11.1644	1
11.1744	0
11.1844	0
11.1944	1
11.2044	1
11.2144	3
11.2244	1
11.2344	0
11.2444	3
11.2543	2
11.2643	1
11.2743	0
11.2843	1
11.2943	1
11.3043	1
11.3143	1
11.3243	1
11.3343	4
11.3443	3
11.3543	3
11.3643	5
11.3743	3
11.3843	3
11.3943	3
11.4043	2
11.4143	4
11.4243	6
11.4343	4
11.4443	3
11.4543	6
11.4643	2
11.4743	2
11.4843	6
11.4943	7
11.5042	4
11.5142	5
11.5242	4
11.5342	0
11.5442	3
11.5542	2
11.5642	7
11.5742	6
11.5842	1
11.5942	0
11.6042	3
11.6142	3
11.6242	3
11.6342	1
11.6442	4
11.6542	3
11.6642	3
11.6742	1
11.6842	2
11.6942	0
11.7042	2
11.7142	1
11.7242	0
11.7342	3
11.7442	2
11.7541	1
11.7641	1
11.7741	2
11.7841	0
11.7941	0
11.8041	0
11.8141	1
11.8241	1
11.8341	3
11.8441	2
11.8541	0
11.8641	3
11.8741	0
11.8841	2
11.8941	2
11.9041	3
11.9141	1
11.9241	1
11.9341	1
11.9441	1
11.9541	0
11.9641	3
11.9741	6
11.9841	3
11.9941	1
12.004	2
12.014	2
12.024	0
12.034	0
12.044	0
12.054	0
12.064	1
12.074	0
12.084	1
12.094	1
12.104	2
12.114	0
12.124	1
12.134	1
12.144	0
12.154	1
12.164	2
12.174	1
12.184	3
12.194	0
12.204	0
12.214	3
12.224	1
12.234	0
12.244	0
12.2539	0
12.2639	0
12.2739	1
12.2839	0
12.2939	0
12.3039	1
12.3139	0
12.3239	3
12.3339	0
12.3439	0
12.3539	2
12.3639	1
12.3739	0
12.3839	0
12.3939	3
12.4039	2
12.4139	1
12.4239	0
12.4339	4
12.4439	0
12.4539	0
12.4639	0
12.4739	0
12.4839	2
12.4939	2
12.5038	1
12.5138	2
12.5238	2
12.5338	2
12.5438	1
12.5538	1
12.5638	0
12.5738	2
12.5838	2
12.5938	2
12.6038	4
12.6138	0
12.6238	0
12.6338	1
12.6438	2
12.6538	1
12.6638	2
12.6738	3
12.6838	0
12.6938	1
12.7038	0
12.7138	2
12.7238	1
12.7338	0
12.7438	1
12.7537	1
12.7637	1
12.7737	0
12.7837	1
12.7937	0
12.8037	0
12.8137	0
12.8237	1
12.8337	0
12.8437	0
12.8537	0
12.8637	1
12.8737	1
12.8837	1
12.8937	0
12.9037	0
12.9137	1
12.9237	0
12.9337	1
12.9437	1
12.9537	1
12.9637	3
12.9737	1
12.9837	1
12.9937	0
13.0036	1
13.0136	0
13.0236	0
13.0336	2
13.0436	1
13.0536	0
13.0636	3
13.0736	0
13.0836	0
13.0936	0
13.1036	1
13.1136	3
13.1236	1
13.1336	1
13.1436	2
13.1536	2
13.1636	0
13.1736	1
13.1836	0
13.1936	0
13.2036	1
13.2136	0
13.2236	1
13.2336	1
13.2436	0
13.2535	2
13.2635	0
13.2735	0
13.2835	0
13.2935	1
13.3035	3
13.3135	0
13.3235	1
13.3335	2
13.3435	1
13.3535	1
13.3635	1
13.3735	1
13.3835	1
13.3935	4
13.4035	3
13.4135	0
13.4235	0
13.4335	2
13.4435	1
13.4535	1
13.4635	2
13.4735	0
13.4835	1
13.4935	2
13.5034	2
13.5134	0
13.5234	1
13.5334	1
13.5434	0
13.5534	0
13.5634	0
13.5734	1
13.5834	1
13.5934	2
13.6034	0
13.6134	1
13.6234	0
13.6334	1
13.6434	1
13.6534	2
13.6634	0
13.6734	1
13.6834	0
13.6934	0
13.7034	0
13.7134	0
13.7234	2
13.7334	2
13.7434	2
13.7533	0
13.7633	0
13.7733	0
13.7833	0
13.7933	0
13.8033	2
13.8133	0
13.8233	0
13.8333	1
13.8433	3
13.8533	1
13.8633	2
13.8733	0
13.8833	0
13.8933	0
13.9033	0
13.9133	1
13.9233	1
13.9333	1
13.9433	0
13.9533	1
13.9633	2
13.9733	0
13.9833	2
13.9933	1
14.0032	0
14.0132	0
14.0232	0
14.0332	1
14.0432	0
14.0532	1
14.0632	2
14.0732	0
14.0832	1
14.0932	1
14.1032	2
14.1132	1
14.1232	0
14.1332	0
14.1432	1
14.1532	1
14.1632	0
14.1732	1
14.1832	0
14.1932	1
14.2032	1
14.2132	1
14.2232	0
14.2332	1
14.2432	1
14.2531	1
14.2631	0
14.2731	1
14.2831	1
14.2931	1
14.3031	1
14.3131	1
14.3231	0
14.3331	1
14.3431	2
14.3531	0
14.3631	0
14.3731	0
14.3831	1
14.3931	0
14.4031	0
14.4131	0
14.4231	1
14.4331	0
14.4431	3
14.4531	0
14.4631	0
14.4731	2
14.4831	0
14.4931	1
14.503	0
14.513	0
14.523	3
14.533	1
14.543	2
14.553	0
14.563	1
14.573	0
14.583	0
14.593	0
14.603	1
14.613	0
14.623	0
14.633	0
14.643	0
14.653	0
14.663	1
14.673	1
14.683	0
14.693	0
14.703	0
14.713	0
14.723	0
14.733	0
14.743	0
14.7529	1
14.7629	1
14.7729	1
14.7829	0
14.7929	1
14.8029	1
14.8129	2
14.8229	0
14.8329	0
14.8429	0
14.8529	0
14.8629	0
14.8729	0
14.8829	1
14.8929	1
14.9029	4
14.9129	3
14.9229	1
14.9329	0
14.9429	0
14.9529	0
14.9629	0
14.9729	0
14.9829	0
14.9929	0
15.0028	2
15.0128	0
15.0228	0
15.0328	0
15.0428	0
15.0528	0
15.0628	0
15.0728	0
15.0828	0
15.0928	0
15.1028	0
15.1128	0
15.1228	1
15.1328	1
15.1428	0
15.1528	0
15.1628	0
15.1728	0
15.1828	1
15.1928	0
15.2028	1
15.2128	4
15.2228	0
15.2328	1
15.2428	0
15.2527	0
15.2627	2
15.2727	0
15.2827	0
15.2927	0
15.3027	0
15.3127	2
15.3227	0
15.3327	0
15.3427	0
15.3527	0
15.3627	1
15.3727	0
15.3827	0
15.3927	0
15.4027	0
15.4127	0
15.4227	2
15.4327	0
15.4427	0
15.4527	5
15.4627	2
15.4727	0
15.4827	0
15.4927	3
15.5026	0
15.5126	1
15.5226	0
15.5326	0
15.5426	3
15.5526	1
15.5626	2
15.5726	3
15.5826	1
15.5926	3
15.6026	1
15.6126	2
15.6226	1
15.6326	2
15.6426	0
15.6526	1
15.6626	2
15.6726	0
15.6826	2
15.6926	0
15.7026	1
15.7126	2
15.7226	0
15.7326	0
15.7426	1
15.7525	2
15.7625	1
15.7725	0
15.7825	1
15.7925	1
15.8025	0
15.8125	1
15.8225	2
15.8325	0
15.8425	1
15.8525	1
15.8625	0
15.8725	0
15.8825	0
15.8925	2
15.9025	0
15.9125	0
15.9225	0
15.9325	0
15.9425	1
15.9525	1
15.9625	1
15.9725	1
15.9825	1
15.9925	1
16.0024	1
16.0124	2
16.0224	0
16.0324	0
16.0424	2
16.0524	0
16.0624	0
16.0724	0
16.0824	0
16.0924	0
16.1024	0
16.1124	0
16.1224	0
16.1324	0
16.1424	0
16.1524	0
16.1624	0
16.1724	0
16.1824	1
16.1924	0
16.2024	0
16.2124	0
16.2224	1
16.2324	0
16.2424	0
16.2523	0
16.2623	0
16.2723	0
16.2823	0
16.2923	0
16.3023	1
16.3123	0
16.3223	0
16.3323	1
16.3423	0
16.3523	0
16.3623	1
16.3723	0
16.3823	0
16.3923	2
16.4023	0
16.4123	0
16.4223	0
16.4323	1
16.4423	1
16.4523	0
16.4623	1
16.4723	0
16.4823	0
16.4923	0
16.5022	0
16.5122	0
16.5222	0
16.5322	0
16.5422	1
16.5522	1
16.5622	0
16.5722	0
16.5822	0
16.5922	0
16.6022	0
16.6122	0
16.6222	0
16.6322	0
16.6422	0
16.6522	0
16.6622	0
16.6722	1
16.6822	0
16.6922	0
16.7022	0
16.7122	0
16.7222	1
16.7322	0
16.7422	1
16.7521	2
16.7621	0
16.7721	0
16.7821	0
16.7921	0
16.8021	1
16.8121	0
16.8221	0
16.8321	0
16.8421	0
16.8521	0
16.8621	0
16.8721	1
16.8821	0
16.8921	0
16.9021	0
16.9121	0
16.9221	0
16.9321	0
16.9421	0
16.9521	0
16.9621	0
16.9721	1
16.9821	0
16.9921	0
17.002	0
17.012	0
17.022	0
17.032	0
17.042	0
17.052	0
17.062	1
17.072	0
17.082	3
17.092	0
17.102	0
17.112	0
17.122	0
17.132	0
17.142	1
17.152	0
17.162	0
17.172	1
17.182	2
17.192	1
17.202	1
17.212	2
17.222	2
17.232	2
17.242	0
17.2519	0
17.2619	1
17.2719	4
17.2819	1
17.2919	1
17.3019	2
17.3119	0
17.3219	2
17.3319	2
17.3419	2
17.3519	2
17.3619	3
17.3719	2
17.3819	4
17.3919	1
17.4019	1
17.4119	2
17.4219	0
17.4319	2
17.4419	0
17.4519	1
17.4619	2
17.4719	0
17.4819	1
17.4919	0
17.5018	1
17.5118	1
17.5218	2
17.5318	1
17.5418	1
17.5518	0
17.5618	1
17.5718	1
17.5818	1
17.5918	2
17.6018	0
17.6118	0
17.6218	0
17.6318	0
17.6418	0
17.6518	1
17.6618	0
17.6718	0
17.6818	0
17.6918	1
17.7018	1
17.7118	0
17.7218	0
17.7318	0
17.7418	0
17.7517	0
17.7617	0
17.7717	1
17.7817	0
17.7917	0
17.8017	0
17.8117	0
17.8217	0
17.8317	1
17.8417	0
17.8517	0
17.8617	1
17.8717	0
17.8817	0
17.8917	0
17.9017	1
17.9117	1
17.9217	1
17.9317	0
17.9417	0
17.9517	1
17.9617	1
17.9717	0
17.9817	0
17.9917	1
18.0016	0
18.0116	0
18.0216	0
18.0316	0
18.0416	0
18.0516	0
18.0616	0
18.0716	1
18.0816	1
18.0916	0
18.1016	1
18.1116	0
18.1216	0
18.1316	2
18.1416	1
18.1516	0
18.1616	0
18.1716	0
18.1816	0
18.1916	1
18.2016	1
18.2116	0
18.2216	0
18.2316	0
18.2416	0
18.2515	0
18.2615	0
18.2715	2
18.2815	0
18.2915	1
18.3015	1
18.3115	0
18.3215	0
18.3315	0
18.3415	1
18.3515	0
18.3615	0
18.3715	1
18.3815	0
18.3915	0
18.4015	0
18.4115	0
18.4215	0
18.4315	0
18.4415	0
18.4515	1
18.4615	0
18.4715	0
18.4815	0
18.4915	1
18.5014	0
18.5114	2
18.5214	0
18.5314	1
18.5414	1
18.5514	0
18.5614	1
18.5714	0
18.5814	0
18.5914	0
18.6014	1
18.6114	0
18.6214	1
18.6314	0
18.6414	1
18.6514	0
18.6614	0
18.6714	1
18.6814	0
18.6914	0
18.7014	0
18.7114	1
18.7214	0
18.7314	0
18.7414	1
18.7513	0
18.7613	0
18.7713	0
18.7813	1
18.7913	1
18.8013	1
18.8113	1
18.8213	0
18.8313	0
18.8413	0
18.8513	1
18.8613	0
18.8713	0
18.8813	1
18.8913	0
18.9013	1
18.9113	0
18.9213	1
18.9313	0
18.9413	0
18.9513	0
18.9613	0
18.9713	0
18.9813	0
18.9913	1
19.0012	1
19.0112	1
19.0212	0
19.0312	1
19.0412	1
19.0512	0
19.0612	0
19.0712	0
19.0812	0
19.0912	0
19.1012	0
19.1112	0
19.1212	0
19.1312	0
19.1412	0
19.1512	0
19.1612	0
19.1712	0
19.1812	0
19.1912	0
19.2012	1
19.2112	1
19.2212	0
19.2312	0
19.2412	1
19.2511	0
19.2611	0
19.2711	0
19.2811	0
19.2911	1
19.3011	0
19.3111	0
[truncated: 57 more rows]

## Sheet: Figure 1i
CuFeS2-OLA			CuFeS2-S2-
Wavelength	Absorbance		Wavelength	Absorbance
300	0.36947		300	0.52074
300.5	0.36796		300.5	0.5177
301	0.3676		301	0.51371
301.5	0.36727		301.5	0.50977
302	0.3653		302	0.50718
302.5	0.36382		302.5	0.50563
303	0.36413		303	0.50396
303.5	0.36368		303.5	0.50041
304	0.36208		304	0.49613
304.5	0.36103		304.5	0.49408
305	0.36062		305	0.49252
305.5	0.36022		305.5	0.48935
306	0.35922		306	0.48633
306.5	0.35791		306.5	0.48431
307	0.35735		307	0.4824
307.5	0.35711		307.5	0.48042
308	0.35628		308	0.47852
308.5	0.35523		308.5	0.47674
309	0.35462		309	0.47478
309.5	0.35507		309.5	0.47199
310	0.35556		310	0.46942
310.5	0.35456		310.5	0.46844
311	0.35276		311	0.46686
311.5	0.35135		311.5	0.46367
312	0.35127		312	0.46159
312.5	0.35176		312.5	0.46041
313	0.35116		313	0.45785
313.5	0.35036		313.5	0.45502
314	0.35034		314	0.45334
314.5	0.35009		314.5	0.45218
315	0.34947		315	0.45092
315.5	0.3494		315.5	0.44932
316	0.34982		316	0.44722
316.5	0.35008		316.5	0.44475
317	0.34938		317	0.44279
317.5	0.34806		317.5	0.44156
318	0.34789		318	0.44019
318.5	0.34857		318.5	0.43828
319	0.34879		319	0.43599
319.5	0.3483		319.5	0.43439
320	0.34758		320	0.43369
320.5	0.34768		320.5	0.43217
321	0.34815		321	0.43001
321.5	0.34777		321.5	0.42867
322	0.34755		322	0.42786
322.5	0.34832		322.5	0.42676
323	0.34876		323	0.42485
323.5	0.34846		323.5	0.42268
324	0.34817		324	0.42153
324.5	0.34808		324.5	0.42081
325	0.34818		325	0.41964
325.5	0.34847		325.5	0.41877
326	0.34874		326	0.41827
326.5	0.34864		326.5	0.4171
327	0.34871		327	0.41549
327.5	0.34967		327.5	0.41422
328	0.35073		328	0.41366
328.5	0.35098		328.5	0.41339
329	0.34995		329	0.41207
329.5	0.34912		329.5	0.41013
330	0.35045		330	0.40894
330.5	0.35174		330.5	0.40823
331	0.35136		331	0.40756
331.5	0.35127		331.5	0.40707
332	0.35201		332	0.40623
332.5	0.35259		332.5	0.40418
333	0.35254		333	0.40234
333.5	0.35232		333.5	0.40207
334	0.35399		334	0.40246
334.5	0.35645		334.5	0.40243
335	0.35565		335	0.40132
335.5	0.35439		335.5	0.39984
336	0.35649		336	0.39895
336.5	0.35853		336.5	0.39832
337	0.35865		337	0.39786
337.5	0.35875		337.5	0.39798
338	0.35933		338	0.39806
338.5	0.35995		338.5	0.39715
339	0.36032		339	0.39572
339.5	0.36054		339.5	0.39446
340	0.36119		340	0.39378
340.5	0.36263		340.5	0.39386
341	0.36468		341	0.39438
341.5	0.36515		341.5	0.39368
342	0.36348		342	0.39126
342.5	0.36345		342.5	0.38976
343	0.3654		343	0.39049
343.5	0.36648		343.5	0.39279
344	0.36629		344	0.39275
344.5	0.3659		344.5	0.38849
345	0.36741		345	0.38597
345.5	0.3698		345.5	0.38704
346	0.36923		346	0.38833
346.5	0.36806		346.5	0.38918
347	0.36975		347	0.38973
347.5	0.37196		347.5	0.38811
348	0.37254		348	0.38475
348.5	0.3714		348.5	0.38314
349	0.37115		349	0.38365
349.5	0.37421		349.5	0.38473
350	0.37656		350	0.38472
350.5	0.376		350.5	0.38348
351	0.37581		351	0.38314
351.5	0.37714		351.5	0.38365
352	0.37901		352	0.38356
352.5	0.37933		352.5	0.38337
353	0.37803		353	0.38334
353.5	0.3794		353.5	0.3822
354	0.38232		354	0.38091
354.5	0.38274		354.5	0.38136
355	0.38204		355	0.38218
355.5	0.38237		355.5	0.3819
356	0.38368		356	0.38112
356.5	0.38516		356.5	0.38029
357	0.38571		357	0.3794
357.5	0.38606		357.5	0.3793
358	0.38716		358	0.38026
358.5	0.38812		358.5	0.37987
359	0.38857		359	0.37817
359.5	0.38915		359.5	0.37818
360	0.39022		360	0.37858
360.5	0.39176		360.5	0.37695
361	0.39301		361	0.37554
361.5	0.39362		361.5	0.37592
362	0.39392		362	0.37721
362.5	0.39442		362.5	0.37786
363	0.39548		363	0.37676
363.5	0.39672		363.5	0.37575
364	0.39771		364	0.37589
364.5	0.39843		364.5	0.37548
365	0.39883		365	0.3745
365.5	0.39897		365.5	0.37423
366	0.39962		366	0.37488
366.5	0.40116		366.5	0.37589
367	0.40275		367	0.37589
367.5	0.40375		367.5	0.37489
368	0.40401		368	0.37414
368.5	0.4046		368.5	0.37433
369	0.40612		369	0.3753
369.5	0.40669		369.5	0.37529
370	0.4062		370	0.37426
370.5	0.40675		370.5	0.37415
371	0.40873		371	0.37473
371.5	0.41111		371.5	0.37498
372	0.41157		372	0.37494
372.5	0.41038		372.5	0.37487
373	0.41121		373	0.37498
373.5	0.41379		373.5	0.37507
374	0.41575		374	0.37481
374.5	0.41605		374.5	0.3743
375	0.41543		375	0.37398
375.5	0.41659		375.5	0.37451
376	0.41874		376	0.3751
376.5	0.41934		376.5	0.37435
377	0.41926		377	0.37315
377.5	0.41982		377.5	0.37273
378	0.42113		378	0.37344
378.5	0.4225		378.5	0.37428
379	0.42297		379	0.37363
379.5	0.42348		379.5	0.37263
380	0.42506		380	0.37252
380.5	0.42728		380.5	0.37279
381	0.429		381	0.37316
381.5	0.42891		381.5	0.37366
382	0.42901		382	0.37405
382.5	0.43113		382.5	0.37407
383	0.43271		383	0.374
383.5	0.4328		383.5	0.37397
384	0.433		384	0.37396
384.5	0.43437		384.5	0.37443
385	0.43684		385	0.37551
385.5	0.43786		385.5	0.37543
386	0.43711		386	0.37423
386.5	0.43779		386.5	0.37465
387	0.43977		387	0.37631
387.5	0.44116		387.5	0.37713
388	0.44166		388	0.3765
388.5	0.44178		388.5	0.37496
389	0.44268		389	0.37416
389.5	0.44411		389.5	0.37452
390	0.44504		390	0.37562
390.5	0.4461		390.5	0.37708
391	0.44794		391	0.37786
391.5	0.45009		391.5	0.37622
392	0.45139		392	0.37424
392.5	0.45085		392.5	0.37571
393	0.45116		393	0.3775
393.5	0.45384		393.5	0.37691
394	0.45567		394	0.37627
394.5	0.45567		394.5	0.37646
395	0.45568		395	0.37653
395.5	0.45672		395.5	0.37708
396	0.4587		396	0.37835
396.5	0.45961		396.5	0.37805
397	0.45988		397	0.37685
397.5	0.46232		397.5	0.37832
398	0.46458		398	0.38035
398.5	0.46399		398.5	0.38009
399	0.46323		399	0.37958
399.5	0.46437		399.5	0.37997
400	0.46763		400	0.38043
400.5	0.4703		400.5	0.38115
401	0.46956		401	0.38234
401.5	0.46855		401.5	0.38227
402	0.46966		402	0.38102
402.5	0.47212		402.5	0.38162
403	0.47421		403	0.38309
403.5	0.47466		403.5	0.3827
404	0.47575		404	0.3814
404.5	0.47824		404.5	0.38094
405	0.47919		405	0.38252
405.5	0.47903		405.5	0.38497
406	0.48007		406	0.38609
406.5	0.48209		406.5	0.38569
407	0.48397		407	0.38473
407.5	0.48439		407.5	0.38541
408	0.48436		408	0.38697
408.5	0.48626		408.5	0.3867
409	0.48872		409	0.38555
409.5	0.48999		409.5	0.38535
410	0.49012		410	0.38706
410.5	0.49026		410.5	0.38941
411	0.49204		411	0.38963
411.5	0.49459		411.5	0.3888
412	0.49646		412	0.38883
412.5	0.49723		412.5	0.38973
413	0.49766		413	0.39087
413.5	0.49911		413.5	0.39143
414	0.50035		414	0.39196
414.5	0.50022		414.5	0.393
415	0.50107		415	0.39342
415.5	0.50336		415.5	0.39327
416	0.50478		416	0.39413
416.5	0.50466		416.5	0.39543
417	0.50411		417	0.3961
417.5	0.5067		417.5	0.39697
418	0.5116		418	0.39803
418.5	0.51237		418.5	0.39798
419	0.5109		419	0.39806
419.5	0.51223		419.5	0.39978
420	0.51487		420	0.40021
420.5	0.51642		420.5	0.39882
421	0.51553		421	0.39935
421.5	0.51503		421.5	0.40112
422	0.51813		422	0.40168
422.5	0.52113		422.5	0.40195
423	0.52177		423	0.40256
423.5	0.52256		423.5	0.40251
424	0.52451		424	0.40255
424.5	0.52697		424.5	0.40425
425	0.5279		425	0.40629
425.5	0.52713		425.5	0.40722
426	0.5287		426	0.40715
426.5	0.53195		426.5	0.40701
427	0.53283		427	0.40788
427.5	0.53278		427.5	0.40907
428	0.53396		428	0.40995
428.5	0.53626		428.5	0.41085
429	0.53845		429	0.41169
429.5	0.53895		429.5	0.41204
430	0.53931		430	0.41253
430.5	0.54106		430.5	0.41372
431	0.54332		431	0.41529
431.5	0.54495		431.5	0.41664
432	0.54497		432	0.41699
432.5	0.54538		432.5	0.41691
433	0.54782		433	0.41733
433.5	0.54964		433.5	0.41844
434	0.55012		434	0.41971
434.5	0.55099		434.5	0.42023
435	0.5526		435	0.42031
435.5	0.55447		435.5	0.42056
436	0.55586		436	0.42105
436.5	0.55676		436.5	0.42194
437	0.55803		437	0.42359
437.5	0.55982		437.5	0.42534
438	0.56159		438	0.42628
438.5	0.56203		438.5	0.42642
439	0.56194		439	0.4263
439.5	0.56445		439.5	0.4268
440	0.56759		440	0.42785
440.5	0.56793		440.5	0.42889
441	0.56791		441	0.42978
441.5	0.56924		441.5	0.43057
442	0.57105		442	0.43146
442.5	0.57239		442.5	0.4326
443	0.57265		443	0.43393
443.5	0.57358		443.5	0.43487
444	0.57581		444	0.43543
444.5	0.57758		444.5	0.43651
445	0.57842		445	0.43759
445.5	0.5789		445.5	0.43769
446	0.58006		446	0.4381
446.5	0.58208		446.5	0.43953
447	0.5835		447	0.44066
447.5	0.58416		447.5	0.44132
448	0.58488		448	0.44211
448.5	0.58622		448.5	0.44318
449	0.5881		449	0.44436
449.5	0.58955		449.5	0.44537
450	0.5907		450	0.44593
450.5	0.59231		450.5	0.44595
451	0.59333		451	0.44627
451.5	0.59333		451.5	0.44747
452	0.5943		452	0.44893
452.5	0.59632		452.5	0.4503
453	0.59783		453	0.45153
453.5	0.5985		453.5	0.45224
454	0.59889		454	0.45241
454.5	0.60038		454.5	0.45314
455	0.60247		455	0.45468
455.5	0.60323		455.5	0.45637
456	0.60346		456	0.45728
456.5	0.60438		456.5	0.45726
457	0.60569		457	0.45811
457.5	0.607		457.5	0.45948
458	0.60808		458	0.45933
458.5	0.60911		458.5	0.45952
459	0.61026		459	0.46167
459.5	0.61152		459.5	0.46299
460	0.61243		460	0.46307
460.5	0.61233		460.5	0.46432
461	0.61294		461	0.46592
461.5	0.61547		461.5	0.46637
462	0.61702		462	0.46668
462.5	0.61663		462.5	0.46764
463	0.61634		463	0.46909
463.5	0.61734		463.5	0.47022
464	0.61957		464	0.47045
464.5	0.62115		464.5	0.47059
465	0.62168		465	0.47121
465.5	0.62253		465.5	0.4723
466	0.6236		466	0.47353
466.5	0.62426		466.5	0.47442
467	0.6247		467	0.47462
467.5	0.62523		467.5	0.4747
468	0.62607		468	0.47614
468.5	0.62689		468.5	0.47798
469	0.62735		469	0.47865
469.5	0.62788		469.5	0.4787
470	0.62896		470	0.479
470.5	0.63079		470.5	0.48006
471	0.63201		471	0.48155
471.5	0.63146		471.5	0.48279
472	0.63142		472	0.48358
472.5	0.63264		472.5	0.48395
473	0.63308		473	0.48412
473.5	0.63328		473.5	0.48469
474	0.63469		474	0.48615
474.5	0.63647		474.5	0.488
475	0.63741		475	0.48922
475.5	0.63681		475.5	0.48876
476	0.63601		476	0.48795
476.5	0.63672		476.5	0.48875
477	0.63774		477	0.4902
477.5	0.63814		477.5	0.49129
478	0.63849		478	0.49206
478.5	0.63911		478.5	0.49233
479	0.63999		479	0.49213
479.5	0.64079		479.5	0.49273
480	0.6412		480	0.49435
480.5	0.64128		480.5	0.49526
481	0.64136		481	0.49525
481.5	0.64177		481.5	0.49515
482	0.64244		482	0.49561
482.5	0.643		482.5	0.49664
483	0.64298		483	0.49737
483.5	0.64309		483.5	0.49797
484	0.64415		484	0.49898
484.5	0.64409		484.5	0.49941
485	0.6428		485	0.49908
485.5	0.6439		485.5	0.49945
486	0.64558		486	0.50012
486.5	0.6451		486.5	0.5003
487	0.64486		487	0.50082
487.5	0.6465		487.5	0.50224
488	0.64679		488	0.50341
488.5	0.64526		488.5	0.5041
489	0.64429		489	0.50508
489.5	0.64518		489.5	0.50565
490	0.64719		490	0.50545
490.5	0.64688		490.5	0.50559
491	0.6451		491	0.50626
491.5	0.64511		491.5	0.50694
492	0.64623		492	0.50744
492.5	0.64703		492.5	0.50776
493	0.64702		493	0.50822
493.5	0.64661		493.5	0.50897
494	0.64651		494	0.50991
494.5	0.64601		494.5	0.5103
495	0.64499		495	0.51002
495.5	0.645		495.5	0.51029
496	0.64591		496	0.5108
496.5	0.64642		496.5	0.51048
497	0.64616		497	0.5106
497.5	0.64537		497.5	0.51185
498	0.64484		498	0.51265
498.5	0.64486		498.5	0.51269
499	0.64517		499	0.51283
499.5	0.64523		499.5	0.51349
500	0.64471		500	0.51446
500.5	0.64393		500.5	0.51458
501	0.64347		501	0.51425
501.5	0.64371		501.5	0.51472
502	0.64352		502	0.51502
502.5	0.64259		502.5	0.5147
503	0.64275		503	0.51529
503.5	0.64328		503.5	0.51661
504	0.64209		504	0.51728
504.5	0.64108		504.5	0.51746
505	0.6416		505	0.51757
505.5	0.64179		505.5	0.51765
506	0.64093		506	0.518
506.5	0.63966		506.5	0.5189
507	0.63931		507	0.51913
507.5	0.64022		507.5	0.51838
508	0.6404		508	0.51877
508.5	0.63936		508.5	0.51991
509	0.63793		509	0.51988
509.5	0.63703		509.5	0.51946
510	0.63701		510	0.5195
510.5	0.63707		510.5	0.51953
511	0.6368		511	0.51952
511.5	0.63621		511.5	0.51986
512	0.63523		512	0.52052
512.5	0.63395		512.5	0.52119
513	0.6327		513	0.52124
513.5	0.63221		513.5	0.52104
514	0.63296		514	0.52147
514.5	0.63293		514.5	0.522
515	0.63133		515	0.52212
515.5	0.63064		515.5	0.5222
516	0.63084		516	0.5224
516.5	0.63022		516.5	0.52264
517	0.62897		517	0.52271
517.5	0.6279		517.5	0.52276
518	0.62787		518	0.52347
518.5	0.62774		518.5	0.52404
519	0.6258		519	0.52315
519.5	0.62407		519.5	0.52204
520	0.62401		520	0.5219
520.5	0.62449		520.5	0.52269
521	0.62409		521	0.52375
521.5	0.62214		521.5	0.52417
522	0.621		522	0.52353
522.5	0.62152		522.5	0.52229
523	0.62091		523	0.52198
523.5	0.61918		523.5	0.52261
524	0.61809		524	0.52313
524.5	0.6176		524.5	0.52309
525	0.61704		525	0.52255
525.5	0.61566		525.5	0.52206
526	0.61422		526	0.52182
526.5	0.61389		526.5	0.52186
527	0.61346		527	0.52273
527.5	0.61201		527.5	0.52395
528	0.61003		528	0.5235
528.5	0.60886		528.5	0.52236
529	0.60938		529	0.52267
529.5	0.60904		529.5	0.52307
530	0.60692		530	0.52256
530.5	0.60554		530.5	0.52197
531	0.60508		531	0.52191
531.5	0.60429		531.5	0.5225
532	0.60286		532	0.52284
532.5	0.60126		532.5	0.52246
533	0.60069		533	0.5219
533.5	0.60027		533.5	0.52163
534	0.5986		534	0.52178
534.5	0.59684		534.5	0.52149
535	0.5959		535	0.52075
535.5	0.59542		535.5	0.52078
536	0.59458		536	0.52101
536.5	0.59285		536.5	0.52036
537	0.59152		537	0.51987
537.5	0.59083		537.5	0.51997
538	0.58928		538	0.51969
538.5	0.58759		538.5	0.51924
539	0.58697		539	0.51914
539.5	0.58629		539.5	0.51889
540	0.58479		540	0.51843
540.5	0.58281		540.5	0.51837
541	0.58123		541	0.51835
541.5	0.5807		541.5	0.51786
542	0.58036		542	0.51768
542.5	0.57937		542.5	0.51795
543	0.57743		543	0.51789
543.5	0.57558		543.5	0.5173
544	0.57478		544	0.5165
544.5	0.57386		544.5	0.5161
545	0.57223		545	0.51616
545.5	0.57042		545.5	0.51603
546	0.56897		546	0.51583
546.5	0.56807		546.5	0.51575
547	0.5672		547	0.51533
547.5	0.56603		547.5	0.51456
548	0.56465		548	0.51401
548.5	0.56322		548.5	0.51397
549	0.56181		549	0.51434
549.5	0.56031		549.5	0.51424
550	0.55888		550	0.51348
550.5	0.55785		550.5	0.51269
551	0.55674		551	0.51231
551.5	0.55516		551.5	0.51231
552	0.55362		552	0.51188
552.5	0.55243		552.5	0.51102
553	0.55149		553	0.51046
553.5	0.55013		553.5	0.51016
554	0.54811		554	0.50984
554.5	0.54639		554.5	0.50933
555	0.5452		555	0.50874
555.5	0.54412		555.5	0.5083
556	0.54299		556	0.50763
556.5	0.54176		556.5	0.50667
557	0.54057		557	0.50654
557.5	0.53926		557.5	0.50693
558	0.53757		558	0.50661
558.5	0.5359		558.5	0.50617
559	0.53457		559	0.50606
559.5	0.53347		559.5	0.50547
560	0.53223		560	0.50468
560.5	0.53056		560.5	0.50455
561	0.52888		561	0.50438
561.5	0.52752		561.5	0.50367
562	0.52638		562	0.50296
562.5	0.52505		562.5	0.50245
563	0.52323		563	0.50202
563.5	0.52205		563.5	0.50164
564	0.5216		564	0.50121
564.5	0.51966		564.5	0.50047
565	0.51744		565	0.49969
565.5	0.51768		565.5	0.49936
566	0.51773		566	0.49909
566.5	0.51589		566.5	0.49858
567	0.51333		567	0.49781
567.5	0.51114		567.5	0.49699
568	0.5099		568	0.49634
568.5	0.50858		568.5	0.49555
569	0.50682		569	0.49467
569.5	0.50527		569.5	0.49406
570	0.50401		570	0.49359
570.5	0.50275		570.5	0.49293
571	0.5012		571	0.49206
571.5	0.49954		571.5	0.49124
572	0.49821		572	0.49084
572.5	0.49691		572.5	0.49061
573	0.49526		573	0.49013
573.5	0.49344		573.5	0.4892
574	0.49189		574	0.48815
574.5	0.4909		574.5	0.48762
575	0.48976		575	0.48729
575.5	0.488		575.5	0.48668
576	0.48654		576	0.48562
576.5	0.48534		576.5	0.48456
577	0.48355		577	0.48422
577.5	0.48169		577.5	0.4837
578	0.48043		578	0.48249
578.5	0.47981		578.5	0.48193
579	0.47905		579	0.48186
579.5	0.47707		579.5	0.48104
580	0.47503		580	0.48002
580.5	0.47372		580.5	0.4793
581	0.47232		581	0.47829
581.5	0.47081		581.5	0.47729
582	0.46948		582	0.47686
582.5	0.46849		582.5	0.47666
583	0.46765		583	0.4764
583.5	0.46614		583.5	0.47619
584	0.46422		584	0.47566
584.5	0.46272		584.5	0.4744
585	0.46162		585	0.47326
585.5	0.46058		585.5	0.47273
586	0.45925		586	0.47257
586.5	0.45782		586.5	0.47219
587	0.45668		587	0.47113
587.5	0.45521		587.5	0.47016
588	0.45341		588	0.46971
588.5	0.45218		588.5	0.46944
589	0.45126		589	0.46904
589.5	0.45005		589.5	0.46838
590	0.44878		590	0.46793
590.5	0.44751		590.5	0.46765
591	0.44596		591	0.46687
591.5	0.44448		591.5	0.46591
592	0.4434		592	0.46522
592.5	0.44198		592.5	0.46425
593	0.44028		593	0.46309
593.5	0.43897		593.5	0.46232
594	0.43792		594	0.46173
594.5	0.43683		594.5	0.46106
595	0.43543		595	0.4605
595.5	0.43401		595.5	0.46007
596	0.43306		596	0.45951
596.5	0.43197		596.5	0.45859
597	0.43037		597	0.45749
597.5	0.42899		597.5	0.45705
598	0.42788		598	0.45696
598.5	0.42663		598.5	0.45621
599	0.42522		599	0.4549
599.5	0.42383		599.5	0.4536
600	0.42271		600	0.45311
600.5	0.42178		600.5	0.45302
601	0.4207		601	0.45236
601.5	0.41927		601.5	0.45147
602	0.41764		602	0.45068
602.5	0.41651		602.5	0.44994
603	0.41552		603	0.44916
603.5	0.41405		603.5	0.44836
604	0.41286		604	0.44792
604.5	0.4121		604.5	0.44758
605	0.411		605	0.44638
605.5	0.40956		605.5	0.44504
606	0.40817		606	0.44452
606.5	0.40719		606.5	0.44437
607	0.40637		607	0.44397
607.5	0.40498		607.5	0.44295
608	0.40352		608	0.44182
608.5	0.40256		608.5	0.44109
609	0.40168		609	0.44059
609.5	0.40047		609.5	0.43997
610	0.39881		610	0.43898
610.5	0.39746		610.5	0.43803
611	0.39678		611	0.43739
611.5	0.39585		611.5	0.43678
612	0.39451		612	0.43606
612.5	0.3932		612.5	0.4353
613	0.39212		613	0.43477
613.5	0.39121		613.5	0.43437
614	0.39012		614	0.43343
614.5	0.38888		614.5	0.43224
615	0.38782		615	0.43151
615.5	0.387		615.5	0.43118
616	0.38614		616	0.43082
616.5	0.3846		616.5	0.42987
617	0.38301		617	0.42882
617.5	0.38219		617.5	0.42835
618	0.38135		618	0.42784
618.5	0.38011		618.5	0.42697
619	0.37893		619	0.42602
619.5	0.3779		619.5	0.42519
620	0.37686		620	0.42451
620.5	0.37557		620.5	0.42383
621	0.37432		621	0.42306
621.5	0.3738		621.5	0.42231
622	0.37311		622	0.42177
622.5	0.37158		622.5	0.42136
623	0.37019		623	0.42051
623.5	0.36927		623.5	0.41938
624	0.36852		624	0.4186
624.5	0.36754		624.5	0.41786
625	0.36627		625	0.4169
625.5	0.3652		625.5	0.41612
626	0.3644		626	0.41555
626.5	0.36359		626.5	0.41492
627	0.36258		627	0.41403
627.5	0.36142		627.5	0.41306
628	0.36039		628	0.41262
628.5	0.3593		628.5	0.41229
629	0.35799		629	0.41147
629.5	0.35702		629.5	0.41063
630	0.35646		630	0.41002
630.5	0.35571		630.5	0.40944
631	0.35464		631	0.40891
631.5	0.35343		631.5	0.40849
632	0.35244		632	0.40803
632.5	0.35167		632.5	0.40725
633	0.35079		633	0.40591
633.5	0.34961		633.5	0.40487
634	0.3483		634	0.40466
634.5	0.34744		634.5	0.40434
635	0.34679		635	0.40353
635.5	0.34562		635.5	0.40244
636	0.34449		636	0.40133
636.5	0.34377		636.5	0.40051
637	0.34294		637	0.40023
637.5	0.34186		637.5	0.39996
638	0.34077		638	0.39905
638.5	0.34006		638.5	0.39795
639	0.33959		639	0.39707
639.5	0.33863		639.5	0.39632
640	0.33743		640	0.39574
640.5	0.33655		640.5	0.3953
641	0.33576		641	0.39472
641.5	0.33481		641.5	0.39387
642	0.33374		642	0.39286
642.5	0.3327		642.5	0.3922
643	0.33189		643	0.3921
643.5	0.33128		643.5	0.39174
644	0.33058		644	0.39097
644.5	0.32944		644.5	0.39022
645	0.3283		645	0.38942
645.5	0.3275		645.5	0.38852
646	0.32669		646	0.38783
646.5	0.32586		646.5	0.38727
647	0.32516		647	0.38659
647.5	0.32436		647.5	0.38581
648	0.32334		648	0.38497
648.5	0.32227		648.5	0.38406
649	0.32145		649	0.38338
649.5	0.32097		649.5	0.38306
650	0.32026		650	0.38233
650.5	0.31918		650.5	0.38108
651	0.31819		651	0.38005
651.5	0.31757		651.5	0.37946
652	0.31717		652	0.37912
652.5	0.3162		652.5	0.37848
653	0.31482		653	0.3775
653.5	0.314		653.5	0.37659
654	0.31364		654	0.37603
654.5	0.31281		654.5	0.37529
655	0.31064		655	0.37321
655.5	0.3087		655.5	0.37063
656	0.30772		656	0.36867
656.5	0.30748		656.5	0.36828
657	0.30771		657	0.36945
657.5	0.30787		657.5	0.37056
658	0.3074		658	0.37037
658.5	0.30657		658.5	0.37001
659	0.30565		659	0.36959
659.5	0.30476		659.5	0.36898
660	0.3041		660	0.3683
660.5	0.30355		660.5	0.36758
661	0.30286		661	0.3668
661.5	0.30184		661.5	0.36603
662	0.30086		662	0.36528
662.5	0.30051		662.5	0.36451
663	0.29995		663	0.36389
663.5	0.29879		663.5	0.36342
664	0.29815		664	0.36278
664.5	0.29781		664.5	0.36216
665	0.2969		665	0.36177
665.5	0.29573		665.5	0.36087
666	0.29484		666	0.35953
666.5	0.29453		666.5	0.35906
667	0.29412		667	0.35894
667.5	0.29297		667.5	0.35815
668	0.29187		668	0.35707
668.5	0.29126		668.5	0.35615
669	0.29089		669	0.35565
669.5	0.29028		669.5	0.35514
670	0.28925		670	0.35435
670.5	0.28845		670.5	0.35387
671	0.28782		671	0.35349
671.5	0.28691		671.5	0.35255
672	0.28627		672	0.3514
672.5	0.28608		672.5	0.35059
673	0.28559		673	0.35039
673.5	0.2846		673.5	0.3503
674	0.28343		674	0.3497
674.5	0.28269		674.5	0.34895
675	0.2824		675	0.34829
675.5	0.28191		675.5	0.34751
676	0.28111		676	0.34674
676.5	0.28017		676.5	0.34612
677	0.2793		677	0.34558
677.5	0.27865		677.5	0.34493
678	0.27823		678	0.34402
678.5	0.27762		678.5	0.34312
679	0.27671		679	0.34243
679.5	0.27613		679.5	0.34178
680	0.27568		680	0.34112
680.5	0.27477		680.5	0.34047
681	0.27388		681	0.33972
681.5	0.27338		681.5	0.33888
682	0.27309		682	0.33809
682.5	0.27253		682.5	0.33751
683	0.27149		683	0.33714
683.5	0.2707		683.5	0.33663
684	0.27028		684	0.3358
684.5	0.26962		684.5	0.33477
685	0.26875		685	0.33397
685.5	0.26795		685.5	0.33359
686	0.26754		686	0.33321
686.5	0.26718		686.5	0.33256
687	0.26634		687	0.33168
687.5	0.26555		687.5	0.33104
688	0.26505		688	0.33079
688.5	0.26428		688.5	0.33044
689	0.26337		689	0.3298
689.5	0.26277		689.5	0.32895
690	0.26254		690	0.32821
690.5	0.26229		690.5	0.32761
691	0.26137		691	0.32697
691.5	0.26035		691.5	0.32642
692	0.25985		692	0.32602
692.5	0.25957		692.5	0.32535
693	0.25918		693	0.32437
693.5	0.2585		693.5	0.32338
694	0.25781		694	0.32266
694.5	0.25719		694.5	0.32227
695	0.25629		695	0.32188
695.5	0.25555		695.5	0.32128
696	0.25542		696	0.32042
696.5	0.25494		696.5	0.31946
697	0.25392		697	0.31866
697.5	0.25324		697.5	0.31819
698	0.25292		698	0.31789
698.5	0.25261		698.5	0.3175
699	0.2519		699	0.31679
699.5	0.251		699.5	0.3158
700	0.25052		700	0.31483
700.5	0.2502		700.5	0.31437
701	0.24967		701	0.3143
701.5	0.24885		701.5	0.31353
702	0.24805		702	0.31264
702.5	0.24756		702.5	0.3126
703	0.24706		703	0.31234
703.5	0.24643		703.5	0.31141
704	0.24594		704	0.3105
704.5	0.24555		704.5	0.30981
705	0.2451		705	0.30924
705.5	0.24441		705.5	0.30853
706	0.24362		706	0.30786
706.5	0.24311		706.5	0.30753
707	0.24286		707	0.30681
707.5	0.24255		707.5	0.30561
708	0.2417		708	0.30513
708.5	0.24095		708.5	0.30504
709	0.241		709	0.30441
709.5	0.24055		709.5	0.30372
710	0.23932		710	0.3032
710.5	0.23854		710.5	0.30252
711	0.23839		711	0.30177
711.5	0.23836		711.5	0.30111
712	0.23763		712	0.30053
712.5	0.23657		712.5	0.30005
713	0.23623		713	0.29971
713.5	0.23602		713.5	0.29924
714	0.23544		714	0.29844
714.5	0.23491		714.5	0.29733
715	0.23458		715	0.29665
715.5	0.23428		715.5	0.2969
716	0.23342		716	0.29665
716.5	0.23232		716.5	0.29565
717	0.23217		717	0.29505
717.5	0.23228		717.5	0.2945
718	0.23172		718	0.29362
718.5	0.23075		718.5	0.2931
719	0.22994		719	0.29297
719.5	0.22981		719.5	0.29273
720	0.22976		720	0.29207
720.5	0.22932		720.5	0.2911
721	0.22858		721	0.2904
721.5	0.22784		721.5	0.28984
722	0.22733		722	0.28918
722.5	0.22696		722.5	0.2889
723	0.2266		723	0.28872
723.5	0.2262		723.5	0.28771
724	0.22566		724	0.28655
724.5	0.22496		724.5	0.28598
725	0.22428		725	0.28579
725.5	0.22394		725.5	0.28564
726	0.22405		726	0.28518
726.5	0.22363		726.5	0.28399
727	0.22256		727	0.28259
727.5	0.22199		727.5	0.28247
728	0.22181		728	0.28279
728.5	0.22146		728.5	0.28227
729	0.22092		729	0.28133
729.5	0.22032		729.5	0.28056
730	0.21979		730	0.28027
730.5	0.2193		730.5	0.2799
731	0.21882		731	0.27915
731.5	0.21845		731.5	0.27859
732	0.21811		732	0.27804
732.5	0.21769		732.5	0.27713
733	0.21726		733	0.2765
733.5	0.21673		733.5	0.27634
734	0.21597		734	0.27619
734.5	0.2156		734.5	0.27571
735	0.21576		735	0.27486
735.5	0.21514		735.5	0.27396
736	0.21411		736	0.27336
736.5	0.21397		736.5	0.27317
737	0.21383		737	0.27281
737.5	0.21318		737.5	0.27206
738	0.2127		738	0.27136
738.5	0.2125		738.5	0.27073
739	0.21227		739	0.27004
739.5	0.21162		739.5	0.26947
740	0.21083		740	0.26904
740.5	0.21064		740.5	0.26859
741	0.21054		741	0.26792
741.5	0.20999		741.5	0.26709
742	0.2092		742	0.26662
742.5	0.2087		742.5	0.26646
743	0.20876		743	0.26621
743.5	0.20849		743.5	0.26575
744	0.20769		744	0.26515
744.5	0.20713		744.5	0.26471
745	0.20699		745	0.26432
745.5	0.20695		745.5	0.2638
746	0.20635		746	0.26312
746.5	0.20558		746.5	0.26237
747	0.20547		747	0.26171
747.5	0.20525		747.5	0.26139
748	0.20453		748	0.26124
748.5	0.20402		748.5	0.2606
749	0.20385		749	0.25983
749.5	0.20377		749.5	0.25944
750	0.20318		750	0.25878
750.5	0.20236		750.5	0.25789
751	0.20212		751	0.25739
751.5	0.20188		751.5	0.257
752	0.20127		752	0.25648
752.5	0.20097		752.5	0.25605
753	0.20088		753	0.25568
753.5	0.20047		753.5	0.25521
754	0.19979		754	0.25462
754.5	0.19911		754.5	0.25395
755	0.19884		755	0.25329
755.5	0.19875		755.5	0.25268
756	0.19848		756	0.25212
756.5	0.1979		756.5	0.25156
757	0.19728		757	0.25101
757.5	0.197		757.5	0.25054
758	0.19672		758	0.25023
758.5	0.19627		758.5	0.24999
759	0.19589		759	0.24952
759.5	0.19559		759.5	0.2488
760	0.19526		760	0.24811
760.5	0.19486		760.5	0.24792
761	0.1945		761	0.24792
761.5	0.19438		761.5	0.24739
762	0.1943		762	0.24658
762.5	0.194		762.5	0.24594
763	0.19335		763	0.24569
763.5	0.19282		763.5	0.24544
764	0.19276		764	0.24485
764.5	0.19246		764.5	0.24446
765	0.19183		765	0.24411
765.5	0.19139		765.5	0.24309
766	0.19125		766	0.2422
766.5	0.19123		766.5	0.24209
767	0.19089		767	0.24215
767.5	0.1903		767.5	0.24184
768	0.18976		768	0.24099
768.5	0.18923		768.5	0.23996
769	0.18874		769	0.23916
769.5	0.18847		769.5	0.23889
770	0.18847		770	0.23885
770.5	0.18856		770.5	0.23864
771	0.18818		771	0.23819
771.5	0.18751		771.5	0.23758
772	0.1871		772	0.23703
772.5	0.18715		772.5	0.23677
773	0.18716		773	0.23667
773.5	0.18623		773.5	0.23626
774	0.18554		774	0.23565
774.5	0.18592		774.5	0.2351
775	0.18559		775	0.23472
775.5	0.18462		775.5	0.23451
776	0.18428		776	0.23432
776.5	0.18439		776.5	0.23357
777	0.18434		777	0.23244
777.5	0.18368		777.5	0.23202
778	0.18306		778	0.23198
778.5	0.18303		778.5	0.23167
779	0.18282		779	0.23115
779.5	0.1824		779.5	0.23055
780	0.18229		780	0.22992
780.5	0.18226		780.5	0.22926
781	0.18192		781	0.22871
781.5	0.1811		781.5	0.22852
782	0.18048		782	0.22829
782.5	0.18059		782.5	0.22765
783	0.18067		783	0.22698
783.5	0.1803		783.5	0.22644
784	0.17969		784	0.22602
784.5	0.17938		784.5	0.22595
785	0.1795		785	0.22598
785.5	0.17931		785.5	0.2251
786	0.17882		786	0.22418
786.5	0.17836		786.5	0.2243
787	0.17805		787	0.22451
787.5	0.17776		787.5	0.22406
788	0.17734		788	0.22292
788.5	0.17708		788.5	0.22227
789	0.1771		789	0.22237
789.5	0.17698		789.5	0.22177
790	0.17659		790	0.22098
790.5	0.17608		790.5	0.22098
791	0.17581		791	0.2208
791.5	0.17576		791.5	0.22016
792	0.1756		792	0.21969
792.5	0.17537		792.5	0.21936
793	0.17514		793	0.21891
793.5	0.17487		793.5	0.21817
794	0.17433		794	0.21759
794.5	0.17355		794.5	0.21747
795	0.17353		795	0.21699
795.5	0.17395		795.5	0.21626
796	0.17343		796	0.21628
796.5	0.17262		796.5	0.21634
797	0.1724		797	0.21582
797.5	0.17255		797.5	0.21535
798	0.17249		798	0.21484
798.5	0.17186		798.5	0.21403
799	0.17143		799	0.21364
799.5	0.17141		799.5	0.21362
800	0.17133		800	0.21318
800.5	0.17101		800.5	0.21282
801	0.17061		801	0.21274
801.5	0.17053		801.5	0.21205
802	0.17033		802	0.21125
802.5	0.16957		802.5	0.21116
803	0.1693		803	0.21093
803.5	0.16954		803.5	0.21033
804	0.16919		804	0.20992
804.5	0.16856		804.5	0.20946
805	0.1682		805	0.20887
805.5	0.16821		805.5	0.20876
806	0.16828		806	0.20869
806.5	0.16798		806.5	0.20804
807	0.16737		807	0.20732
807.5	0.16682		807.5	0.20675
808	0.16678		808	0.20621
808.5	0.16686		808.5	0.20605
809	0.16664		809	0.20627
809.5	0.16635		809.5	0.20607
810	0.16612		810	0.20542
810.5	0.16594		810.5	0.20474
811	0.16556		811	0.20415
811.5	0.16524		811.5	0.2039
812	0.16552		812	0.20415
812.5	0.16552		812.5	0.20411
813	0.16476		813	0.20332
813.5	0.16416		813.5	0.20242
814	0.16399		814	0.20198
814.5	0.16404		814.5	0.2021
815	0.16376		815	0.2021
815.5	0.16328		815.5	0.2017
816	0.16319		816	0.20114
816.5	0.16304		816.5	0.20075
817	0.16254		817	0.20063
817.5	0.16218		817.5	0.20062
818	0.16214		818	0.2003
818.5	0.16228		818.5	0.19943
819	0.16204		819	0.19845
819.5	0.16145		819.5	0.1979
820	0.16103		820	0.19806
820.5	0.16103		820.5	0.19816
821	0.16119		821	0.19774
821.5	0.16073		821.5	0.19709
822	0.16024		822	0.1966
822.5	0.16042		822.5	0.19643
823	0.16049		823	0.19603
823.5	0.16026		823.5	0.19539
824	0.16017		824	0.19493
824.5	0.16025		824.5	0.19465
825	0.16017		825	0.19438
825.5	0.15942		825.5	0.19399
826	0.15875		826	0.19392
826.5	0.15881		826.5	0.19419
827	0.15881		827	0.19336
827.5	0.15852		827.5	0.19233
828	0.15822		828	0.1929
828.5	0.15806		828.5	0.19291
829	0.15797		829	0.19169
829.5	0.15771		829.5	0.19137
830	0.15749		830	0.19147
830.5	0.15749		830.5	0.19105
831	0.15747		831	0.19063
831.5	0.15724		831.5	0.19026
832	0.15677		832	0.1898
832.5	0.15662		832.5	0.18975
833	0.15671		833	0.18982
833.5	0.15634		833.5	0.189
834	0.15557		834	0.18831
834.5	0.15501		834.5	0.18844
835	0.15544		835	0.18818
835.5	0.15585		835.5	0.18753
836	0.15506		836	0.18719
836.5	0.15488		836.5	0.18713
837	0.15542		837	0.18695
837.5	0.15487		837.5	0.18614
838	0.15405		838	0.18536
838.5	0.15394		838.5	0.18518
839	0.15422		839	0.18531
839.5	0.15418		839.5	0.18502
840	0.15343		840	0.18409
840.5	0.1529		840.5	0.18401
841	0.15297		841	0.18446
841.5	0.15331		841.5	0.18383
842	0.15324		842	0.18326
842.5	0.15274		842.5	0.1832
843	0.15267		843	0.18229
843.5	0.15262		843.5	0.18177
844	0.15207		844	0.18261
844.5	0.15171		844.5	0.18224
845	0.1519		845	0.18111
845.5	0.15232		845.5	0.18134
846	0.15181		846	0.18131
846.5	0.15079		846.5	0.1805
847	0.15132		847	0.18046
847.5	0.15187		847.5	0.1806
848	0.151		848	0.18005
848.5	0.15023		848.5	0.17918
849	0.15015		849	0.17853
849.5	0.1504		849.5	0.17846
850	0.15035		850	0.17849
850.5	0.15003		850.5	0.17836
851	0.15006		851	0.17812
851.5	0.1501		851.5	0.17774
852	0.14981		852	0.1774
852.5	0.14926		852.5	0.17748
853	0.14886		853	0.17738
853.5	0.14888		853.5	0.17651
854	0.14903		854	0.17577
854.5	0.14882		854.5	0.17556
855	0.14802		855	0.17567
855.5	0.14793		855.5	0.17568
856	0.14856		856	0.17541
856.5	0.14803		856.5	0.1751
857	0.14727		857	0.1748
857.5	0.14753		857.5	0.17443
858	0.1479		858	0.17387
858.5	0.14765		858.5	0.1736
859	0.14682		859	0.174
859.5	0.14678		859.5	0.17346
860	0.14731		860	0.17201
860.5	0.1466		860.5	0.17159
861	0.1456		861	0.17239
861.5	0.14557		861.5	0.17336
862	0.14631		862	0.17276
862.5	0.14646		862.5	0.1713
863	0.14525		863	0.1706
863.5	0.1449		863.5	0.17076
864	0.14556		864	0.17108
864.5	0.14555		864.5	0.17064
865	0.14521		865	0.16989
865.5	0.1452		865.5	0.16933
866	0.14557		866	0.16891
866.5	0.14529		866.5	0.16846
867	0.14407		867	0.1682
867.5	0.14398		867.5	0.16908
868	0.14476		868	0.1693
868.5	0.14479		868.5	0.167
869	0.14404		869	0.16675
869.5	0.14344		869.5	0.16891
870	0.14406		870	0.16861
870.5	0.14421		870.5	0.16725
871	0.14309		871	0.16696
871.5	0.14284		871.5	0.16719
872	0.14325		872	0.16706
872.5	0.14321		872.5	0.16617
873	0.14297		873	0.16558
873.5	0.14285		873.5	0.16563
874	0.14291		874	0.16577
874.5	0.14288		874.5	0.16531
875	0.14252		875	0.16451
875.5	0.14194		875.5	0.16465
876	0.14183		876	0.16467
876.5	0.14233		876.5	0.16375
877	0.14211		877	0.16348
877.5	0.14149		877.5	0.16359
878	0.1415		878	0.16299
878.5	0.14153		878.5	0.16241
879	0.14114		879	0.16209
879.5	0.14049		879.5	0.16165
880	0.14078		880	0.16178
880.5	0.1418		880.5	0.16235
881	0.14113		881	0.16173
881.5	0.13989		881.5	0.16061
882	0.13995		882	0.16038
882.5	0.14061		882.5	0.16121
883	0.1406		883	0.16178
883.5	0.13932		883.5	0.16068
884	0.139		884	0.15966
884.5	0.13994		884.5	0.15981
885	0.14		885	0.16061
885.5	0.13941		885.5	0.16099
886	0.13908		886	0.16027
886.5	0.13948		886.5	0.1589
887	0.13965		887	0.15814
887.5	0.13886		887.5	0.15874
888	0.13885		888	0.15895
888.5	0.13945		888.5	0.15845
889	0.13908		889	0.15809
889.5	0.1383		889.5	0.15731
890	0.13783		890	0.15643
890.5	0.13783		890.5	0.15693
891	0.138		891	0.15782
891.5	0.13797		891.5	0.15782
892	0.1375		892	0.15706
892.5	0.13722		892.5	0.1559
893	0.13759		893	0.15495
893.5	0.13752		893.5	0.15511
894	0.13704		894	0.15593
894.5	0.13714		894.5	0.15591
895	0.13715		895	0.15494
895.5	0.13667		895.5	0.15386
896	0.13625		896	0.154
896.5	0.13635		896.5	0.15482
897	0.13683		897	0.15515
897.5	0.13652		897.5	0.15431
898	0.13584		898	0.1533
898.5	0.13576		898.5	0.15342
899	0.13578		899	0.15375
899.5	0.13554		899.5	0.15368
900	0.13514		900	0.15335
900.5	0.13504		900.5	0.15325
901	0.13538		901	0.15313
901.5	0.13566		901.5	0.15205
902	0.13522		902	0.15136
902.5	0.13417		902.5	0.15198
903	0.1342		903	0.15196
903.5	0.13462		903.5	0.15119
904	0.13408		904	0.15077
904.5	0.13385		904.5	0.15105
905	0.13427		905	0.15122
905.5	0.13447		905.5	0.15018
906	0.13415		906	0.14961
906.5	0.13369		906.5	0.15004
907	0.13395		907	0.1496
907.5	0.13435		907.5	0.14873
908	0.13414		908	0.14851
908.5	0.13353		908.5	0.14897
909	0.13354		909	0.14893
909.5	0.13449		909.5	0.14756
910	0.13355		910	0.14693
910.5	0.13151		910.5	0.14767
911	0.13192		911	0.14852
911.5	0.13344		911.5	0.14801
912	0.13382		912	0.14664
912.5	0.1321		912.5	0.14695
913	0.1315		913	0.14761
913.5	0.1335		913.5	0.14713
914	0.13339		914	0.14692
914.5	0.13182		914.5	0.14691
915	0.13181		915	0.14629
915.5	0.13246		915.5	0.14524
916	0.13258		916	0.14474
916.5	0.13178		916.5	0.14568
917	0.13145		917	0.14599
917.5	0.13196		917.5	0.14502
918	0.13196		918	0.14451
918.5	0.13145		918.5	0.14455
919	0.13107		919	0.14446
919.5	0.13124		919.5	0.14364
920	0.1311		920	0.14307
920.5	0.13014		920.5	0.14356
921	0.13062		921	0.14313
921.5	0.13163		921.5	0.14221
922	0.13058		922	0.14269
922.5	0.12986		922.5	0.14329
923	0.13053		923	0.14305
923.5	0.13092		923.5	0.14236
924	0.13035		924	0.14213
924.5	0.12922		924.5	0.14241
925	0.12897		925	0.14181
925.5	0.12978		925.5	0.14151
926	0.13068		926	0.14261
926.5	0.12993		926.5	0.14305
927	0.12865		927	0.1422
927.5	0.12902		927.5	0.14097
928	0.12921		928	0.14045
928.5	0.12893		928.5	0.14062
929	0.12973		929	0.14061
929.5	0.13038		929.5	0.14098
930	0.12989		930	0.14145
930.5	0.12897		930.5	0.14036
931	0.12823		931	0.13936
931.5	0.12808		931.5	0.13997
932	0.12865		932	0.14031
932.5	0.12868		932.5	0.13981
933	0.12733		933	0.13894
933.5	0.12754		933.5	0.13795
934	0.12874		934	0.13764
934.5	0.12781		934.5	0.13867
935	0.12672		935	0.13892
935.5	0.12693		935.5	0.13783
936	0.12742		936	0.13741
936.5	0.127		936.5	0.13758
937	0.12594		937	0.13765
937.5	0.12662		937.5	0.13756
938	0.12754		938	0.13731
938.5	0.1266		938.5	0.13685
939	0.1255		939	0.1359
939.5	0.12557		939.5	0.13561
940	0.12678		940	0.13722
940.5	0.12711		940.5	0.13845
941	0.12626		941	0.1381
941.5	0.1259		941.5	0.1369
942	0.12621		942	0.13541
942.5	0.12647		942.5	0.13488
943	0.12572		943	0.13692
943.5	0.12516		943.5	0.13792
944	0.12558		944	0.1354
944.5	0.12513		944.5	0.13332
945	0.12396		945	0.13344
945.5	0.12357		945.5	0.13494
946	0.12524		946	0.13495
946.5	0.12654		946.5	0.13334
947	0.1241		947	0.13239
947.5	0.12263		947.5	0.13349
948	0.12399		948	0.13479
948.5	0.12497		948.5	0.13257
949	0.12483		949	0.13199
949.5	0.12429		949.5	0.13453
950	0.12449		950	0.13287
950.5	0.12423		950.5	0.13091
951	0.12299		951	0.13314
951.5	0.12378		951.5	0.13336
952	0.12512		952	0.13141
952.5	0.12421		952.5	0.13087
953	0.12345		953	0.13208
953.5	0.12356		953.5	0.13335
954	0.12335		954	0.13256
954.5	0.12323		954.5	0.13143
955	0.12321		955	0.13115
955.5	0.12254		955.5	0.13107
956	0.12204		956	0.13072
956.5	0.12213		956.5	0.13023
957	0.12186		957	0.13027
957.5	0.12167		957.5	0.13089
958	0.12228		958	0.13119
958.5	0.12334		958.5	0.12935
959	0.12337		959	0.12773
959.5	0.12171		959.5	0.12908
960	0.12177		960	0.12925
960.5	0.1231		960.5	0.12825
961	0.12238		961	0.12945
961.5	0.12147		961.5	0.1299
962	0.12199		962	0.12851
962.5	0.12332		962.5	0.12794
963	0.12333		963	0.128
963.5	0.12197		963.5	0.12828
964	0.12258		964	0.12955
964.5	0.12305		964.5	0.12998
965	0.12103		965	0.12844
965.5	0.11951		965.5	0.12778
966	0.12029		966	0.12804
966.5	0.12247		966.5	0.12799
967	0.12134		967	0.12873
967.5	0.11832		967.5	0.12885
968	0.11861		968	0.12633
968.5	0.1198		968.5	0.12663
969	0.12035		969	0.1296
969.5	0.12153		969.5	0.12867
970	0.12206		970	0.12756
970.5	0.12093		970.5	0.1286
971	0.11903		971	0.12768
971.5	0.11847		971.5	0.12692
972	0.11985		972	0.12844
972.5	0.12008		972.5	0.12868
973	0.11881		973	0.12665
973.5	0.11776		973.5	0.12385
974	0.11896		974	0.12295
974.5	0.12099		974.5	0.12463
975	0.12087		975	0.12723
975.5	0.11953		975.5	0.12672
976	0.11838		976	0.12307
976.5	0.11814		976.5	0.12036
977	0.11827		977	0.12042
977.5	0.11809		977.5	0.1233
978	0.1175		978	0.12719
978.5	0.11783		978.5	0.12737
979	0.11893		979	0.12334
979.5	0.11781		979.5	0.12251
980	0.11722		980	0.12376
980.5	0.11931		980.5	0.12362
981	0.11839		981	0.12402
981.5	0.11567		981.5	0.12446
982	0.11584		982	0.12317
982.5	0.11776		982.5	0.12103
983	0.11865		983	0.12103
983.5	0.11666		983.5	0.12519
984	0.11541		984	0.12649
984.5	0.11631		984.5	0.12269
985	0.11704		985	0.1192
985.5	0.11668		985.5	0.12052
986	0.11566		986	0.12458
986.5	0.11537		986.5	0.12248
987	0.11534		987	0.11895
987.5	0.11466		987.5	0.11932
988	0.11342		988	0.11954
988.5	0.11397		988.5	0.11862
989	0.11698		989	0.11855
989.5	0.11699		989.5	0.1222
990	0.11532		990	0.12381
990.5	0.11604		990.5	0.11771
991	0.11536		991	0.11697
991.5	0.11395		991.5	0.12215
992	0.11591		992	0.12254
992.5	0.11765		992.5	0.11971
993	0.11657		993	0.11815
993.5	0.11396		993.5	0.12055
994	0.11433		994	0.122
994.5	0.11744		994.5	0.12049
995	0.11654		995	0.12066
995.5	0.11434		995.5	0.12061
996	0.11486		996	0.1181
996.5	0.11661		996.5	0.11558
997	0.1168		997	0.11547
997.5	0.11471		997.5	0.1179
998	0.11477		998	0.11876
998.5	0.11626		998.5	0.11819
999	0.11577		999	0.11818
999.5	0.11372		999.5	0.1169
1000	0.11263		1000	0.11452
1000.5	0.11459		1000.5	0.11329
1001	0.11596		1001	0.11426
1001.5	0.11533		1001.5	0.11562
1002	0.11489		1002	0.11402
1002.5	0.11635		1002.5	0.1116
1003	0.11717		1003	0.11125
1003.5	0.11192		1003.5	0.11365
1004	0.11019		1004	0.11435
1004.5	0.11569		1004.5	0.11201
1005	0.11506		1005	0.11269
1005.5	0.1106		1005.5	0.11517
1006	0.10977		1006	0.11592
1006.5	0.11275		1006.5	0.11489
1007	0.11512		1007	0.1151
1007.5	0.11311		1007.5	0.11741
1008	0.11056		1008	0.11408
1008.5	0.11238		1008.5	0.10999
1009	0.11902		1009	0.11429
1009.5	0.11776		1009.5	0.11686
1010	0.11128		1010	0.11505
1010.5	0.11309		1010.5	0.11489
1011	0.11401		1011	0.11515
1011.5	0.11108		1011.5	0.11405
1012	0.1129		1012	0.1121
1012.5	0.11605		1012.5	0.11305
1013	0.11573		1013	0.11618
1013.5	0.11207		1013.5	0.11445
1014	0.11105		1014	0.10937
1014.5	0.1156		1014.5	0.10626
1015	0.11933		1015	0.10938
1015.5	0.11674		1015.5	0.11263
1016	0.10964		1016	0.11046
1016.5	0.11112		1016.5	0.10907
1017	0.11507		1017	0.11147
1017.5	0.11183		1017.5	0.11563
1018	0.1127		1018	0.11447
1018.5	0.11667		1018.5	0.1107
1019	0.11531		1019	0.11146
1019.5	0.11285		1019.5	0.11364

## Sheet: Figure 1j
CuFeS2-OLA			CuFeS2-S2-
2 theta	Intensity		2 theta	Intensity
5.01671	38027		5.00987	22394
5.05013	37697		5.0316	21929
5.08356	37465		5.05333	21690
5.11698	37321		5.07507	20962
5.1504	37365		5.0968	20799
5.18382	36906		5.11853	20657
5.21725	36941		5.14026	20382
5.25067	37165		5.162	20084
5.28409	36529		5.18373	19459
5.31751	36688		5.20546	19220
5.35094	36003		5.2272	19190
5.38436	36519		5.24893	18805
5.41778	36162		5.27066	18589
5.4512	36082		5.29239	18156
5.48463	36056		5.31413	17891
5.51805	35814		5.33586	17638
5.55147	35734		5.35759	17595
5.58489	35291		5.37933	17245
5.61832	35473		5.40106	17015
5.65174	35341		5.42279	16791
5.68516	34748		5.44452	16697
5.71858	35160		5.46626	16361
5.75201	34744		5.48799	16136
5.78543	34831		5.50972	16209
5.81885	34127		5.53146	15650
5.85227	34457		5.55319	15805
5.8857	34051		5.57492	15441
5.91912	34159		5.59665	15393
5.95254	33793		5.61839	15267
5.98596	33722		5.64012	15196
6.01939	33601		5.66185	15028
6.05281	33369		5.68359	15138
6.08623	33604		5.70532	14714
6.11965	33804		5.72705	14823
6.15308	33385		5.74878	14413
6.1865	33418		5.77052	14357
6.21992	33278		5.79225	14181
6.25335	33038		5.81398	14075
6.28677	33087		5.83572	14295
6.32019	32735		5.85745	13818
6.35361	32871		5.87918	13975
6.38704	32841		5.90091	13788
6.42046	32404		5.92265	13912
6.45388	32432		5.94438	13928
6.4873	32337		5.96611	13784
6.52073	32384		5.98785	13702
6.55415	32352		6.00958	13674
6.58757	32569		6.03131	13550
6.62099	32095		6.05304	13278
6.65442	31984		6.07478	13124
6.68784	31472		6.09651	13261
6.72126	31659		6.11824	13391
6.75468	31502		6.13998	13131
6.78811	31756		6.16171	13307
6.82153	31620		6.18344	13252
6.85495	31479		6.20517	13069
6.88837	31150		6.22691	13168
6.9218	31077		6.24864	13105
6.95522	30817		6.27037	13097
6.98864	31269		6.29211	12972
7.02206	30917		6.31384	12935
7.05549	30591		6.33557	12922
7.08891	30832		6.35731	12949
7.12233	30781		6.37904	12837
7.15575	30626		6.40077	12958
7.18918	30816		6.4225	12733
7.2226	30677		6.44424	12601
7.25602	30622		6.46597	12659
7.28944	30383		6.4877	12680
7.32287	30441		6.50944	12501
7.35629	30510		6.53117	12562
7.38971	29947		6.5529	12646
7.42313	29917		6.57463	12553
7.45656	29748		6.59637	12581
7.48998	29564		6.6181	12451
7.5234	30019		6.63983	12468
7.55682	29544		6.66157	12545
7.59025	29445		6.6833	12336
7.62367	29734		6.70503	12286
7.65709	29503		6.72676	12341
7.69051	29405		6.7485	12289
7.72394	29032		6.77023	12189
7.75736	29201		6.79196	12307
7.79078	29173		6.8137	12306
7.8242	29087		6.83543	12348
7.85763	29147		6.85716	12051
7.89105	28766		6.87889	12081
7.92447	28833		6.90063	12028
7.95789	28805		6.92236	12116
7.99132	28640		6.94409	12108
8.02474	28462		6.96583	11784
8.05816	28225		6.98756	11971
8.09158	28442		7.00929	11876
8.12501	28234		7.03102	11796
8.15843	28285		7.05276	11647
8.19185	28197		7.07449	11874
8.22527	28082		7.09622	11630
8.2587	28130		7.11796	11525
8.29212	27856		7.13969	11713
8.32554	27972		7.16142	11838
8.35896	27763		7.18315	11699
8.39239	28084		7.20489	11595
8.42581	27699		7.22662	11586
8.45923	27593		7.24835	11595
8.49266	27732		7.27009	11486
8.52608	27756		7.29182	11628
8.5595	27473		7.31355	11744
8.59292	27565		7.33528	11471
8.62635	27372		7.35702	11460
8.65977	27410		7.37875	11565
8.69319	27315		7.40048	11301
8.72661	27360		7.42222	11647
8.76004	27049		7.44395	11357
8.79346	26892		7.46568	11398
8.82688	26889		7.48741	11449
8.8603	26971		7.50915	11447
8.89373	26742		7.53088	11502
8.92715	27031		7.55261	11330
8.96057	26686		7.57435	11388
8.99399	26535		7.59608	11624
9.02742	26815		7.61781	11297
9.06084	26036		7.63954	11434
9.09426	26410		7.66128	11349
9.12768	26395		7.68301	11386
9.16111	26335		7.70474	11356
9.19453	26162		7.72648	11295
9.22795	26399		7.74821	11589
9.26137	26038		7.76994	11323
9.2948	26130		7.79168	11186
9.32822	25836		7.81341	11215
9.36164	25870		7.83514	11196
9.39506	25675		7.85687	11242
9.42849	26105		7.87861	11428
9.46191	25791		7.90034	11220
9.49533	25451		7.92207	11365
9.52875	25411		7.94381	11279
9.56218	25128		7.96554	11339
9.5956	25309		7.98727	11274
9.62902	25432		8.009	11178
9.66244	25754		8.03074	11089
9.69587	25187		8.05247	11305
9.72929	25213		8.0742	11238
9.76271	25147		8.09594	11158
9.79613	24878		8.11767	11439
9.82956	25000		8.1394	11356
9.86298	24677		8.16113	11412
9.8964	24600		8.18287	11203
9.92982	24883		8.2046	11298
9.96325	24925		8.22633	11357
9.99667	24530		8.24807	11326
10.0301	24759		8.2698	11114
10.0635	24562		8.29153	11409
10.0969	24484		8.31326	11043
10.1304	24578		8.335	11186
10.1638	24259		8.35673	11217
10.1972	24297		8.37846	11431
10.2306	24250		8.4002	11246
10.264	24232		8.42193	11289
10.2975	24162		8.44366	11210
10.3309	24063		8.46539	11179
10.3643	24139		8.48713	11325
10.3977	24086		8.50886	11350
10.4312	23945		8.53059	11253
10.4646	23891		8.55233	11254
10.498	23961		8.57406	11206
10.5314	23617		8.59579	11243
10.5649	23629		8.61752	11326
10.5983	23426		8.63926	11187
10.6317	23796		8.66099	11188
10.6651	23396		8.68272	11280
10.6985	23333		8.70446	11285
10.732	23419		8.72619	11369
10.7654	23137		8.74792	11458
10.7988	22886		8.76965	11285
10.8322	23238		8.79139	11415
10.8657	23165		8.81312	11275
10.8991	23200		8.83485	11217
10.9325	22995		8.85659	11287
10.9659	23062		8.87832	11257
10.9993	22902		8.90005	11288
11.0328	22919		8.92178	11297
11.0662	22830		8.94352	11350
11.0996	22520		8.96525	11335
11.133	22715		8.98698	11156
11.1665	22644		9.00872	11254
11.1999	22798		9.03045	11531
11.2333	22788		9.05218	11396
11.2667	22756		9.07391	11151
11.3001	22367		9.09565	11534
11.3336	22465		9.11738	11318
11.367	22232		9.13911	11215
11.4004	22084		9.16085	11531
11.4338	22456		9.18258	11256
11.4673	22344		9.20431	11382
11.5007	21977		9.22605	11302
11.5341	22208		9.24778	11346
11.5675	22058		9.26951	11314
11.601	22060		9.29124	11240
11.6344	21811		9.31298	11404
11.6678	21909		9.33471	11491
11.7012	21941		9.35644	11382
11.7346	21571		9.37818	11577
11.7681	21691		9.39991	11482
11.8015	21792		9.42164	11477
11.8349	21639		9.44337	11447
11.8683	21630		9.46511	11518
11.9018	21700		9.48684	11331
11.9352	21568		9.50857	11443
11.9686	21383		9.53031	11334
12.002	21479		9.55204	11258
12.0354	21236		9.57377	11690
12.0689	21099		9.5955	11239
12.1023	21723		9.61724	11447
12.1357	21105		9.63897	11689
12.1691	20965		9.6607	11712
12.2026	21080		9.68244	11592
12.236	21356		9.70417	11529
12.2694	20973		9.7259	11683
12.3028	20943		9.74763	11693
12.3362	20792		9.76937	11768
12.3697	20816		9.7911	11734
12.4031	20706		9.81283	11681
12.4365	20851		9.83457	11589
12.4699	20863		9.8563	11579
12.5034	20761		9.87803	11540
12.5368	21055		9.89976	11592
12.5702	20703		9.9215	11632
12.6036	20695		9.94323	11478
12.637	20738		9.96496	11760
12.6705	20693		9.9867	11717
12.7039	20559		10.0084	11625
12.7373	20465		10.0302	11689
12.7707	20358		10.0519	11790
12.8042	20064		10.0736	11667
12.8376	20436		10.0954	11548
12.871	20313		10.1171	11686
12.9044	20415		10.1388	11696
12.9379	20308		10.1606	11758
12.9713	20357		10.1823	11588
13.0047	20217		10.204	11616
13.0381	20350		10.2258	11658
13.0715	20171		10.2475	11764
13.105	20344		10.2692	11937
13.1384	20096		10.291	11643
13.1718	20033		10.3127	11834
13.2052	20041		10.3344	11807
13.2387	20175		10.3562	11856
13.2721	20105		10.3779	11817
13.3055	20164		10.3996	11847
13.3389	19987		10.4214	11966
13.3723	19767		10.4431	11920
13.4058	19722		10.4648	11853
13.4392	19829		10.4866	11801
13.4726	19785		10.5083	11778
13.506	19631		10.53	12009
13.5395	19779		10.5518	11940
13.5729	19608		10.5735	11900
13.6063	19518		10.5952	12052
13.6397	19711		10.6169	11923
13.6731	19491		10.6387	12078
13.7066	19917		10.6604	11925
13.74	19228		10.6821	11849
13.7734	19589		10.7039	11887
13.8068	19265		10.7256	11850
13.8403	19295		10.7473	12033
13.8737	19303		10.7691	12045
13.9071	19632		10.7908	11923
13.9405	19432		10.8125	11998
13.974	19239		10.8343	11992
14.0074	19372		10.856	12194
14.0408	19148		10.8777	12158
14.0742	19197		10.8995	11912
14.1076	18973		10.9212	12057
14.1411	19084		10.9429	11985
14.1745	19144		10.9647	12120
14.2079	19274		10.9864	12020
14.2413	19266		11.0081	12055
14.2748	18996		11.0299	12455
14.3082	19011		11.0516	12333
14.3416	19076		11.0733	11949
14.375	18792		11.0951	12406
14.4084	18663		11.1168	12340
14.4419	18893		11.1385	12292
14.4753	18992		11.1603	12248
14.5087	18784		11.182	12290
14.5421	18639		11.2037	12300
14.5756	18657		11.2255	12145
14.609	18801		11.2472	12163
14.6424	19105		11.2689	12192
14.6758	18518		11.2907	12275
14.7092	18705		11.3124	12578
14.7427	18607		11.3341	12491
14.7761	18660		11.3559	12332
14.8095	18547		11.3776	12384
14.8429	18763		11.3993	12259
14.8764	18244		11.4211	12427
14.9098	18470		11.4428	12442
14.9432	18173		11.4645	12216
14.9766	18563		11.4863	12385
15.01	18318		11.508	12338
15.0435	18277		11.5297	12230
15.0769	18091		11.5515	12074
15.1103	18023		11.5732	12317
15.1437	18194		11.5949	12604
15.1772	18292		11.6167	12574
15.2106	18389		11.6384	12581
15.244	18199		11.6601	12366
15.2774	18344		11.6819	12613
15.3109	18295		11.7036	12424
15.3443	18182		11.7253	12522
15.3777	18118		11.7471	12739
15.4111	17959		11.7688	12386
15.4445	18015		11.7905	12380
15.478	17914		11.8123	12660
15.5114	17894		11.834	12783
15.5448	17949		11.8557	12636
15.5782	18135		11.8775	12620
15.6117	18006		11.8992	12666
15.6451	17818		11.9209	12480
15.6785	18022		11.9427	12786
15.7119	18076		11.9644	12663
15.7453	17977		11.9861	12795
15.7788	17827		12.0079	12725
15.8122	17847		12.0296	12856
15.8456	17806		12.0513	12939
15.879	17868		12.0731	12710
15.9125	17672		12.0948	12874
15.9459	17762		12.1165	12900
15.9793	17674		12.1383	12824
16.0127	17723		12.16	12823
16.0461	17561		12.1817	12744
16.0796	17641		12.2034	12832
16.113	17573		12.2252	12897
16.1464	17592		12.2469	12691
16.1798	17652		12.2686	12546
16.2133	17538		12.2904	12737
16.2467	17721		12.3121	12843
16.2801	17504		12.3338	12829
16.3135	17760		12.3556	13087
16.347	17446		12.3773	13148
16.3804	17538		12.399	13077
16.4138	17775		12.4208	12765
16.4472	17419		12.4425	12874
16.4806	17332		12.4642	13122
16.5141	17740		12.486	13125
16.5475	17397		12.5077	12939
16.5809	17346		12.5294	12896
16.6143	17350		12.5512	13056
16.6478	17439		12.5729	12928
16.6812	17484		12.5946	13014
16.7146	17371		12.6164	13389
16.748	17292		12.6381	13048
16.7814	17350		12.6598	13137
16.8149	17440		12.6816	13240
16.8483	17357		12.7033	13193
16.8817	17032		12.725	13208
16.9151	17298		12.7468	12937
16.9486	17377		12.7685	13152
16.982	17234		12.7902	13184
17.0154	17329		12.812	13264
17.0488	17207		12.8337	13124
17.0822	17187		12.8554	13326
17.1157	17098		12.8772	13383
17.1491	17037		12.8989	13101
17.1825	17165		12.9206	13196
17.2159	17193		12.9424	13146
17.2494	17099		12.9641	13251
17.2828	17111		12.9858	13197
17.3162	17124		13.0076	13480
17.3496	17265		13.0293	13519
17.3831	17243		13.051	13451
17.4165	16772		13.0728	13488
17.4499	16872		13.0945	13504
17.4833	16770		13.1162	13252
17.5167	16905		13.138	13395
17.5502	16773		13.1597	13533
17.5836	17116		13.1814	13546
17.617	17197		13.2032	13544
17.6504	16697		13.2249	13528
17.6839	17136		13.2466	13633
17.7173	16932		13.2684	13443
17.7507	17042		13.2901	13417
17.7841	16747		13.3118	13638
17.8175	16725		13.3336	13405
17.851	16816		13.3553	13708
17.8844	16723		13.377	13643
17.9178	17040		13.3988	13728
17.9512	16880		13.4205	13762
17.9847	16895		13.4422	13768
18.0181	16907		13.464	13662
18.0515	16781		13.4857	13538
18.0849	16727		13.5074	13776
18.1183	16664		13.5292	13755
18.1518	16466		13.5509	13757
18.1852	16380		13.5726	13567
18.2186	16723		13.5944	13737
18.252	16544		13.6161	13870
18.2855	16684		13.6378	13903
18.3189	16772		13.6596	13626
18.3523	16601		13.6813	13950
18.3857	16632		13.703	13828
18.4191	16677		13.7248	13785
18.4526	16651		13.7465	13956
18.486	16582		13.7682	13856
18.5194	16558		13.7899	13844
18.5528	16507		13.8117	13992
18.5863	16466		13.8334	13745
18.6197	16554		13.8551	13835
18.6531	16672		13.8769	13829
18.6865	16608		13.8986	13938
18.72	16612		13.9203	14009
18.7534	16227		13.9421	13676
18.7868	16544		13.9638	13862
18.8202	16631		13.9855	14074
18.8536	16536		14.0073	13890
18.8871	16430		14.029	14074
18.9205	16269		14.0507	13726
18.9539	16626		14.0725	14033
18.9873	16335		14.0942	13790
19.0208	16400		14.1159	14022
19.0542	16506		14.1377	13986
19.0876	16287		14.1594	14047
19.121	16618		14.1811	13953
19.1544	16202		14.2029	13907
19.1879	16294		14.2246	13955
19.2213	16234		14.2463	13920
19.2547	16487		14.2681	13958
19.2881	16513		14.2898	14305
19.3216	16638		14.3115	14213
19.355	16220		14.3333	13960
19.3884	16472		14.355	14106
19.4218	16400		14.3767	13995
19.4552	16330		14.3985	14086
19.4887	16455		14.4202	14272
19.5221	16078		14.4419	14195
19.5555	16174		14.4637	14054
19.5889	16357		14.4854	14106
19.6224	16211		14.5071	14014
19.6558	16315		14.5289	14128
19.6892	16341		14.5506	14193
19.7226	16323		14.5723	14011
19.7561	16136		14.5941	14193
19.7895	16178		14.6158	14037
19.8229	16064		14.6375	13899
19.8563	16273		14.6593	14090
19.8897	16198		14.681	14272
19.9232	16033		14.7027	14305
19.9566	16141		14.7245	14017
19.99	16232		14.7462	14204
20.0234	16253		14.7679	14221
20.0569	16235		14.7897	14270
20.0903	16346		14.8114	14168
20.1237	16178		14.8331	14124
20.1571	16218		14.8549	13976
20.1905	16244		14.8766	14186
20.224	16052		14.8983	14166
20.2574	16120		14.9201	14207
20.2908	16103		14.9418	14087
20.3242	16259		14.9635	14152
20.3577	16107		14.9853	14263
20.3911	16254		15.007	14122
20.4245	15831		15.0287	14211
20.4579	16190		15.0505	14027
20.4913	16111		15.0722	14187
20.5248	16156		15.0939	14140
20.5582	16302		15.1157	14153
20.5916	16036		15.1374	14266
20.625	16187		15.1591	14282
20.6585	16053		15.1809	14390
20.6919	16002		15.2026	14318
20.7253	16077		15.2243	14317
20.7587	16077		15.2461	14153
20.7921	16188		15.2678	14073
20.8256	16126		15.2895	14562
20.859	15979		15.3113	14296
20.8924	16036		15.333	14519
20.9258	16096		15.3547	14187
20.9593	16026		15.3765	14303
20.9927	16150		15.3982	14418
21.0261	16083		15.4199	14519
21.0595	15902		15.4416	14388
21.093	16138		15.4634	14419
21.1264	15871		15.4851	14375
21.1598	15888		15.5068	14281
21.1932	15927		15.5286	14429
21.2266	15923		15.5503	14532
21.2601	15956		15.572	14461
21.2935	16026		15.5938	14316
21.3269	15983		15.6155	14324
21.3603	16046		15.6372	14422
21.3938	15937		15.659	14305
21.4272	16277		15.6807	14479
21.4606	16026		15.7024	14358
21.494	16069		15.7242	14497
21.5274	16268		15.7459	14370
21.5609	15998		15.7676	14540
21.5943	16028		15.7894	14648
21.6277	15895		15.8111	14352
21.6611	16406		15.8328	14417
21.6946	16027		15.8546	14301
21.728	15829		15.8763	14556
21.7614	16107		15.898	14445
21.7948	16054		15.9198	14392
21.8282	16083		15.9415	14481
21.8617	15863		15.9632	14534
21.8951	16031		15.985	14721
21.9285	15946		16.0067	14528
21.9619	15854		16.0284	14602
21.9954	15870		16.0502	14598
22.0288	16262		16.0719	14465
22.0622	16250		16.0936	14576
22.0956	16055		16.1154	14418
22.1291	15860		16.1371	14539
22.1625	16037		16.1588	14500
22.1959	15858		16.1806	14775
22.2293	15973		16.2023	14574
22.2627	15862		16.224	14721
22.2962	15740		16.2458	14714
22.3296	16107		16.2675	14618
22.363	15787		16.2892	14801
22.3964	15978		16.311	14795
22.4299	15613		16.3327	14594
22.4633	15727		16.3544	14699
22.4967	15845		16.3762	14665
22.5301	15799		16.3979	14513
22.5635	15876		16.4196	14757
22.597	15958		16.4414	14646
22.6304	15820		16.4631	14831
22.6638	15774		16.4848	14644
22.6972	15794		16.5066	14708
22.7307	15574		16.5283	14629
22.7641	15845		16.55	14709
22.7975	15417		16.5718	14651
22.8309	16054		16.5935	14428
22.8643	15877		16.6152	14693
22.8978	15653		16.637	14567
22.9312	15672		16.6587	14804
22.9646	15946		16.6804	14784
22.998	15743		16.7022	14800
23.0315	15610		16.7239	14885
23.0649	15772		16.7456	14686
23.0983	15707		16.7674	14785
23.1317	15432		16.7891	14595
23.1651	15552		16.8108	14958
23.1986	15577		16.8326	14785
23.232	15623		16.8543	14609
23.2654	15538		16.876	14833
23.2988	15770		16.8978	14646
23.3323	15278		16.9195	14559
23.3657	15661		16.9412	14629
23.3991	15674		16.963	14623
23.4325	15525		16.9847	14812
23.466	15728		17.0064	14749
23.4994	15314		17.0281	14675
23.5328	15330		17.0499	14602
23.5662	15410		17.0716	14819
23.5996	15201		17.0933	14670
23.6331	15275		17.1151	14862
23.6665	15512		17.1368	14841
23.6999	15389		17.1585	15116
23.7333	15346		17.1803	14969
23.7668	15515		17.202	14903
23.8002	15299		17.2237	14780
23.8336	15144		17.2455	14877
23.867	15147		17.2672	14907
23.9004	15208		17.2889	15116
23.9339	15152		17.3107	14886
23.9673	15161		17.3324	14925
24.0007	15041		17.3541	14962
24.0341	15286		17.3759	15103
24.0676	15179		17.3976	14948
24.101	15202		17.4193	14902
24.1344	14949		17.4411	14941
24.1678	15187		17.4628	15138
24.2012	15086		17.4845	14815
24.2347	15265		17.5063	14724
24.2681	15022		17.528	14830
24.3015	14993		17.5497	14732
24.3349	15063		17.5715	14950
24.3684	15195		17.5932	14816
24.4018	14978		17.6149	14973
24.4352	15139		17.6367	15140
24.4686	14772		17.6584	14924
24.5021	14997		17.6801	14690
24.5355	14868		17.7019	15250
24.5689	14944		17.7236	14819
24.6023	14782		17.7453	14930
24.6357	14969		17.7671	15192
24.6692	14364		17.7888	14900
24.7026	14846		17.8105	15031
24.736	14933		17.8323	15139
24.7694	14644		17.854	14916
24.8029	14817		17.8757	14852
24.8363	14479		17.8975	15096
24.8697	14693		17.9192	14921
24.9031	14489		17.9409	15015
24.9365	14601		17.9627	15035
24.97	14464		17.9844	14971
25.0034	14560		18.0061	14948
25.0368	14740		18.0279	15147
25.0702	14459		18.0496	14980
25.1037	14678		18.0713	14934
25.1371	14541		18.0931	15174
25.1705	14433		18.1148	15002
25.2039	14496		18.1365	14957
25.2373	14519		18.1583	15022
25.2708	14545		18.18	14982
25.3042	14458		18.2017	15174
25.3376	14451		18.2235	15199
25.371	14344		18.2452	15155
25.4045	14011		18.2669	15071
25.4379	14372		18.2887	15141
25.4713	14414		18.3104	15227
25.5047	14284		18.3321	15058
25.5381	14216		18.3539	15234
25.5716	14024		18.3756	15352
25.605	14159		18.3973	15190
25.6384	14068		18.4191	15115
25.6718	14256		18.4408	15200
25.7053	14045		18.4625	15169
25.7387	13811		18.4843	15324
25.7721	14152		18.506	15274
25.8055	14106		18.5277	15094
25.839	13874		18.5495	15153
25.8724	13966		18.5712	14897
25.9058	14045		18.5929	15135
25.9392	14067		18.6146	15202
25.9726	14048		18.6364	15209
26.0061	13966		18.6581	15393
26.0395	14075		18.6798	15208
26.0729	14038		18.7016	15324
26.1063	13776		18.7233	15253
26.1398	13729		18.745	15157
26.1732	13726		18.7668	15447
26.2066	13760		18.7885	15253
26.24	13765		18.8102	14997
26.2734	13664		18.832	15195
26.3069	13767		18.8537	15243
26.3403	13798		18.8754	15357
26.3737	13752		18.8972	15310
26.4071	13615		18.9189	15259
26.4406	13734		18.9406	15334
26.474	13680		18.9624	15197
26.5074	13791		18.9841	15329
26.5408	13753		19.0058	15105
26.5742	13381		19.0276	15327
26.6077	13767		19.0493	15278
26.6411	13702		19.071	15179
26.6745	13450		19.0928	15333
26.7079	13483		19.1145	15083
26.7414	13563		19.1362	15485
26.7748	13452		19.158	15339
26.8082	13355		19.1797	15275
26.8416	13596		19.2014	15502
26.8751	13523		19.2232	15383
26.9085	13318		19.2449	15286
26.9419	13281		19.2666	15620
26.9753	13532		19.2884	15246
27.0087	13272		19.3101	15343
27.0422	13325		19.3318	15371
27.0756	13603		19.3536	15247
27.109	13146		19.3753	15520
27.1424	13224		19.397	15153
27.1759	13452		19.4188	15356
27.2093	13084		19.4405	15541
27.2427	13299		19.4622	15658
27.2761	13257		19.484	15452
27.3095	13420		19.5057	15491
27.343	13231		19.5274	15349
27.3764	13257		19.5492	15592
27.4098	13349		19.5709	15581
27.4432	13272		19.5926	15432
27.4767	13255		19.6144	15262
27.5101	13230		19.6361	15525
27.5435	13410		19.6578	15907
27.5769	12877		19.6796	15534
27.6103	13083		19.7013	15395
27.6438	13059		19.723	15423
27.6772	12954		19.7448	15475
27.7106	13035		19.7665	15660
27.744	13259		19.7882	15538
27.7775	12903		19.81	15741
27.8109	13074		19.8317	15516
27.8443	13059		19.8534	15507
27.8777	12989		19.8752	15552
27.9111	12982		19.8969	15536
27.9446	12797		19.9186	15538
27.978	13025		19.9404	15457
28.0114	12962		19.9621	15373
28.0448	12806		19.9838	15718
28.0783	12747		20.0056	15663
28.1117	12759		20.0273	15698
28.1451	12660		20.049	15478
28.1785	12829		20.0708	15493
28.212	12866		20.0925	15847
28.2454	12871		20.1142	15523
28.2788	12973		20.136	15500
28.3122	12890		20.1577	15421
28.3456	12859		20.1794	15599
28.3791	12904		20.2011	15738
28.4125	12718		20.2229	15490
28.4459	12726		20.2446	15645
28.4793	12844		20.2663	15714
28.5128	12853		20.2881	15672
28.5462	12654		20.3098	15501
28.5796	12525		20.3315	15665
28.613	12437		20.3533	15662
28.6464	12788		20.375	15426
28.6799	12793		20.3967	15779
28.7133	12692		20.4185	15696
28.7467	12653		20.4402	15697
28.7801	12868		20.4619	15844
28.8136	12612		20.4837	15683
28.847	12805		20.5054	15679
28.8804	12575		20.5271	15595
28.9138	12505		20.5489	15502
28.9472	12649		20.5706	15895
28.9807	12695		20.5923	15783
29.0141	12732		20.6141	15595
29.0475	12688		20.6358	15755
29.0809	12575		20.6575	15834
29.1144	12698		20.6793	15541
29.1478	12513		20.701	15830
29.1812	12629		20.7227	15929
29.2146	12813		20.7445	15792
29.2481	12463		20.7662	15690
29.2815	12633		20.7879	15687
29.3149	12593		20.8097	16073
29.3483	12582		20.8314	15668
29.3817	12673		20.8531	15838
29.4152	12449		20.8749	15934
29.4486	12765		20.8966	15730
29.482	12591		20.9183	15852
29.5154	12627		20.9401	15811
29.5489	12915		20.9618	15840
29.5823	12671		20.9835	15736
29.6157	12456		21.0053	15669
29.6491	12687		21.027	15607
29.6825	12603		21.0487	15833
29.716	12631		21.0705	15854
29.7494	12822		21.0922	15883
29.7828	12543		21.1139	16045
29.8162	12685		21.1357	15872
29.8497	12673		21.1574	15887
29.8831	12474		21.1791	15645
29.9165	12676		21.2009	15915
29.9499	12524		21.2226	15894
29.9833	12687		21.2443	15970
30.0168	12706		21.2661	15888
30.0502	12792		21.2878	15959
30.0836	12855		21.3095	15973
30.117	12916		21.3313	15883
30.1505	12690		21.353	15750
30.1839	12949		21.3747	16073
30.2173	12790		21.3965	16084
30.2507	12879		21.4182	15951
30.2841	12974		21.4399	15782
30.3176	13130		21.4617	16052
30.351	12902		21.4834	15937
30.3844	12862		21.5051	15937
30.4178	12978		21.5269	15915
30.4513	12932		21.5486	16107
30.4847	12937		21.5703	15876
30.5181	12870		21.5921	15830
30.5515	13114		21.6138	15954
30.585	13099		21.6355	15932
30.6184	13222		21.6573	15897
30.6518	13035		21.679	16059
30.6852	13215		21.7007	15918
30.7186	13388		21.7225	15821
30.7521	13380		21.7442	15619
30.7855	13433		21.7659	15900
30.8189	13407		21.7876	15642
30.8523	13536		21.8094	15823
30.8858	13531		21.8311	16155
30.9192	13714		21.8528	15909
30.9526	13921		21.8746	16018
30.986	13767		21.8963	15947
31.0194	13691		21.918	16037
31.0529	13864		21.9398	15868
31.0863	14125		21.9615	15876
31.1197	14348		21.9832	16065
31.1531	14128		22.005	16214
31.1866	14438		22.0267	16121
31.22	14427		22.0484	15716
31.2534	14374		22.0702	16109
31.2868	14648		22.0919	15855
31.3202	14625		22.1136	16019
31.3537	14803		22.1354	15854
31.3871	14916		22.1571	16033
31.4205	14972		22.1788	15914
31.4539	14881		22.2006	16363
31.4874	15407		22.2223	15836
31.5208	15336		22.244	15977
31.5542	15434		22.2658	15862
31.5876	15645		22.2875	15947
31.6211	15720		22.3092	15968
31.6545	16092		22.331	16100
31.6879	15971		22.3527	16126
31.7213	15921		22.3744	15913
31.7547	16150		22.3962	16038
31.7882	16377		22.4179	15829
31.8216	16138		22.4396	15925
31.855	16618		22.4614	15991
31.8884	16706		22.4831	16053
31.9219	16506		22.5048	16118
31.9553	16760		22.5266	16131
31.9887	17030		22.5483	15944
32.0221	17303		22.57	16017
32.0555	17360		22.5918	16054
32.089	17304		22.6135	15899
32.1224	17606		22.6352	16370
32.1558	17628		22.657	16100
32.1892	17793		22.6787	15913
32.2227	17867		22.7004	15968
32.2561	18120		22.7222	15719
32.2895	18302		22.7439	16227
32.3229	18238		22.7656	15955
32.3563	18360		22.7874	16037
32.3898	18191		22.8091	15838
32.4232	18568		22.8308	16052
32.4566	18369		22.8526	15911
32.49	18698		22.8743	16039
32.5235	18928		22.896	15797
32.5569	18987		22.9178	16048
32.5903	19021		22.9395	15866
32.6237	19075		22.9612	15912
32.6571	19287		22.983	15706
32.6906	19255		23.0047	16101
32.724	19296		23.0264	16052
32.7574	19536		23.0482	15917
32.7908	19777		23.0699	16142
32.8243	20090		23.0916	15985
32.8577	19745		23.1134	16029
32.8911	19884		23.1351	15894
32.9245	20119		23.1568	15859
32.958	20080		23.1786	15880
32.9914	20152		23.2003	16168
33.0248	20448		23.222	15929
33.0582	20437		23.2438	16052
33.0916	20474		23.2655	16138
33.1251	20648		23.2872	16085
33.1585	20786		23.309	15818
33.1919	20905		23.3307	15985
33.2253	21032		23.3524	16177
33.2588	21021		23.3742	15658
33.2922	20971		23.3959	15946
33.3256	21154		23.4176	15737
33.359	21139		23.4393	16223
33.3924	21219		23.4611	15956
33.4259	21577		23.4828	16153
33.4593	21445		23.5045	15943
33.4927	21925		23.5263	15927
33.5261	21507		23.548	16045
33.5596	21778		23.5697	16190
33.593	21639		23.5915	15974
33.6264	22102		23.6132	16066
33.6598	21610		23.6349	15891
33.6932	21532		23.6567	15565
33.7267	21466		23.6784	16007
33.7601	21683		23.7001	16013
33.7935	22048		23.7219	16062
33.8269	21784		23.7436	15853
33.8604	21890		23.7653	15917
33.8938	21624		23.7871	16127
33.9272	21691		23.8088	16080
33.9606	21479		23.8305	16125
33.9941	21751		23.8523	16061
34.0275	21659		23.874	16286
34.0609	21290		23.8957	16370
34.0943	21520		23.9175	16288
34.1277	21520		23.9392	16145
34.1612	21246		23.9609	16006
34.1946	21186		23.9827	16188
34.228	21093		24.0044	16051
34.2614	21074		24.0261	16094
34.2949	20971		24.0479	15989
34.3283	20906		24.0696	16014
34.3617	20609		24.0913	15967
34.3951	20474		24.1131	16137
34.4285	20373		24.1348	16204
34.462	20380		24.1565	16325
34.4954	20118		24.1783	16117
34.5288	20177		24.2	16021
34.5622	19852		24.2217	16127
34.5957	20001		24.2435	16159
34.6291	19666		24.2652	16428
34.6625	19668		24.2869	16539
34.6959	19192		24.3087	16330
34.7293	18864		24.3304	16244
34.7628	18983		24.3521	16176
34.7962	18620		24.3739	16351
34.8296	18607		24.3956	16363
34.863	18386		24.4173	16150
34.8965	18262		24.4391	16342
34.9299	17848		24.4608	16082
34.9633	18059		24.4825	16300
34.9967	17957		24.5043	16108
35.0301	17419		24.526	16488
35.0636	17676		24.5477	16500
35.097	17509		24.5695	16189
35.1304	17130		24.5912	16437
35.1638	16636		24.6129	16337
35.1973	16659		24.6347	16135
35.2307	16696		24.6564	16260
35.2641	16496		24.6781	16598
35.2975	16606		24.6999	16312
35.331	16175		24.7216	16421
35.3644	16280		24.7433	16359
35.3978	15989		24.7651	16393
35.4312	15769		24.7868	16407
35.4646	15791		24.8085	16529
35.4981	15519		24.8303	16227
35.5315	15739		24.852	16378
35.5649	15033		24.8737	16340
35.5983	15162		24.8955	16159
35.6318	15264		24.9172	16292
35.6652	14855		24.9389	16190
35.6986	14736		24.9607	16305
35.732	14657		24.9824	16126
35.7654	14796		25.0041	16026
35.7989	14505		25.0258	15949
35.8323	14769		25.0476	16085
35.8657	14327		25.0693	16006
35.8991	14308		25.091	15986
35.9326	14158		25.1128	15913
35.966	14127		25.1345	16166
35.9994	14029		25.1562	15979
36.0328	13972		25.178	15931
36.0662	14045		25.1997	16285
36.0997	13764		25.2214	16067
36.1331	13628		25.2432	15940
36.1665	13518		25.2649	15895
36.1999	13580		25.2866	15962
36.2334	13445		25.3084	15904
36.2668	13429		25.3301	15802
36.3002	13215		25.3518	16003
36.3336	13260		25.3736	16085
36.3671	13122		25.3953	15906
36.4005	13010		25.417	15600
36.4339	13131		25.4388	15788
36.4673	12975		25.4605	15740
36.5007	13033		25.4822	15848
36.5342	12846		25.504	16023
36.5676	12897		25.5257	15852
36.601	12972		25.5474	15882
36.6344	12895		25.5692	15826
36.6679	12851		25.5909	15888
36.7013	12671		25.6126	15584
36.7347	12939		25.6344	15861
36.7681	12605		25.6561	16172
36.8015	12675		25.6778	15772
36.835	12438		25.6996	15758
36.8684	12751		25.7213	15892
36.9018	12261		25.743	15966
36.9352	12638		25.7648	15806
36.9687	12555		25.7865	15738
37.0021	12644		25.8082	15816
37.0355	12598		25.83	15655
37.0689	12543		25.8517	15608
37.1023	12352		25.8734	15819
37.1358	12439		25.8952	15628
37.1692	12327		25.9169	15683
37.2026	12563		25.9386	15742
37.236	12226		25.9604	15794
37.2695	12308		25.9821	15748
37.3029	11868		26.0038	15668
37.3363	12137		26.0256	15838
37.3697	12002		26.0473	15802
37.4031	12061		26.069	15795
37.4366	12146		26.0908	15668
37.47	12009		26.1125	15961
37.5034	12248		26.1342	15557
37.5368	12104		26.156	15815
37.5703	12232		26.1777	15825
37.6037	11960		26.1994	15828
37.6371	11970		26.2212	15570
37.6705	11896		26.2429	15731
37.704	11993		26.2646	15701
37.7374	11932		26.2864	15561
37.7708	11697		26.3081	15638
37.8042	11881		26.3298	15959
37.8376	12068		26.3516	15746
37.8711	11993		26.3733	15785
37.9045	11893		26.395	15847
37.9379	11736		26.4168	15821
37.9713	11895		26.4385	15926
38.0048	11852		26.4602	15791
38.0382	11655		26.482	15758
38.0716	11748		26.5037	15842
38.105	11517		26.5254	15784
38.1384	11772		26.5472	15729
38.1719	11734		26.5689	15694
38.2053	11845		26.5906	15764
38.2387	11914		26.6123	15458
38.2721	11789		26.6341	15808
38.3056	11998		26.6558	15724
38.339	11985		26.6775	15667
38.3724	11919		26.6993	15983
38.4058	11619		26.721	15784
38.4392	11507		26.7427	15683
38.4727	11622		26.7645	15583
38.5061	11495		26.7862	15772
38.5395	11620		26.8079	15650
38.5729	11675		26.8297	15700
38.6064	11592		26.8514	15630
38.6398	11634		26.8731	15645
38.6732	11460		26.8949	15826
38.7066	11639		26.9166	15659
38.7401	11608		26.9383	15815
38.7735	11559		26.9601	15759
38.8069	11605		26.9818	15733
38.8403	11426		27.0035	15874
38.8737	11863		27.0253	15938
38.9072	11608		27.047	15748
38.9406	11621		27.0687	15825
38.974	11601		27.0905	15954
39.0074	11507		27.1122	15681
39.0409	11663		27.1339	15846
39.0743	11540		27.1557	15724
39.1077	11769		27.1774	15862
39.1411	11303		27.1991	15815
39.1745	11461		27.2209	15758
39.208	11530		27.2426	15853
39.2414	11376		27.2643	16000
39.2748	11325		27.2861	15753
39.3082	11266		27.3078	15858
39.3417	11429		27.3295	15858
39.3751	11459		27.3513	15776
39.4085	11253		27.373	15901
39.4419	11443		27.3947	15785
39.4753	11388		27.4165	15940
39.5088	11287		27.4382	15673
39.5422	11176		27.4599	15917
39.5756	11160		27.4817	15744
39.609	11187		27.5034	15915
39.6425	11274		27.5251	15820
39.6759	10880		27.5469	15812
39.7093	11337		27.5686	15664
39.7427	11254		27.5903	15880
39.7762	11030		27.6121	15896
39.8096	11088		27.6338	15951
39.843	10895		27.6555	16023
39.8764	10988		27.6773	15948
39.9098	10945		27.699	15879
39.9433	10919		27.7207	15878
39.9767	10832		27.7425	15802
40.0101	11091		27.7642	15778
40.0435	10996		27.7859	15889
40.077	10745		27.8077	15949
40.1104	10972		27.8294	16021
40.1438	10791		27.8511	15853
40.1772	10735		27.8729	16110
40.2106	10565		27.8946	15845
40.2441	10850		27.9163	15854
40.2775	10788		27.9381	15747
40.3109	10624		27.9598	15954
40.3443	10692		27.9815	15965
40.3778	10842		28.0033	16014
40.4112	10582		28.025	16036
40.4446	10720		28.0467	15934
40.478	10563		28.0685	16078
40.5114	10454		28.0902	15969
40.5449	10697		28.1119	15732
40.5783	10500		28.1337	15971
40.6117	10441		28.1554	15833
40.6451	10659		28.1771	15737
40.6786	10528		28.1988	15804
40.712	10350		28.2206	15965
40.7454	10608		28.2423	15714
40.7788	10245		28.264	15974
40.8122	10366		28.2858	15687
40.8457	10297		28.3075	15621
40.8791	10393		28.3292	15961
40.9125	10261		28.351	15960
40.9459	10321		28.3727	15793
40.9794	10217		28.3944	16074
41.0128	10312		28.4162	15886
41.0462	10447		28.4379	15726
41.0796	10112		28.4596	15911
41.1131	10170		28.4814	15867
41.1465	10099		28.5031	15791
41.1799	10199		28.5248	15879
41.2133	10123		28.5466	16067
41.2467	10195		28.5683	15811
41.2802	10232		28.59	15838
41.3136	10272		28.6118	15985
41.347	10037		28.6335	15901
41.3804	10162		28.6552	15833
41.4139	10306		28.677	15873
41.4473	10224		28.6987	15985
41.4807	10167		28.7204	16032
41.5141	10002		28.7422	15788
41.5475	9926		28.7639	15923
41.581	10238		28.7856	16015
41.6144	10135		28.8074	15920
41.6478	10173		28.8291	16119
41.6812	9882		28.8508	15758
41.7147	10067		28.8726	15910
41.7481	9932		28.8943	15864
41.7815	10103		28.916	15985
41.8149	9768		28.9378	15948
41.8483	9835		28.9595	15893
41.8818	9982		28.9812	15967
41.9152	9751		29.003	16077
41.9486	9905		29.0247	15942
41.982	9954		29.0464	15911
42.0155	9824		29.0682	16045
42.0489	9935		29.0899	16023
42.0823	9819		29.1116	16069
42.1157	9806		29.1334	15984
42.1492	9952		29.1551	16111
42.1826	9795		29.1768	16003
42.216	9941		29.1986	15947
42.2494	9729		29.2203	15863
42.2828	9942		29.242	16020
42.3163	9862		29.2638	15813
42.3497	9743		29.2855	15915
42.3831	9898		29.3072	16030
42.4165	9651		29.329	15843
42.45	9882		29.3507	15856
42.4834	9952		29.3724	16230
42.5168	9501		29.3942	16013
42.5502	9470		29.4159	16315
42.5836	9588		29.4376	16016
42.6171	9603		29.4594	16002
42.6505	9656		29.4811	15890
42.6839	9713		29.5028	16173
42.7173	9637		29.5246	16141
42.7508	9614		29.5463	16157
42.7842	9587		29.568	16233
42.8176	9591		29.5898	15930
42.851	9584		29.6115	15770
42.8844	9876		29.6332	16201
42.9179	9629		29.655	16201
42.9513	9654		29.6767	16464
42.9847	9398		29.6984	16156
43.0181	9469		29.7202	16157
43.0516	9482		29.7419	16241
43.085	9617		29.7636	16194
43.1184	9511		29.7853	16150
43.1518	9558		29.8071	16204
43.1852	9530		29.8288	16409
43.2187	9547		29.8505	16382
43.2521	9624		29.8723	16223
43.2855	9456		29.894	16374
43.3189	9464		29.9157	16247
43.3524	9521		29.9375	16290
43.3858	9497		29.9592	16232
43.4192	9214		29.9809	16318
43.4526	9375		30.0027	16702
43.4861	9427		30.0244	16225
43.5195	9438		30.0461	16625
43.5529	9466		30.0679	16504
43.5863	9461		30.0896	16532
43.6197	9340		30.1113	16463
43.6532	9268		30.1331	16861
43.6866	9372		30.1548	16300
43.72	9575		30.1765	16665
43.7534	9498		30.1983	16404
43.7869	9587		30.22	16678
43.8203	9372		30.2417	16523
43.8537	9510		30.2635	16879
43.8871	9243		30.2852	16699
43.9205	9393		30.3069	16480
43.954	9382		30.3287	16644
43.9874	9433		30.3504	16531
44.0208	9148		30.3721	16731
44.0542	9264		30.3939	16850
44.0877	9396		30.4156	16537
44.1211	9462		30.4373	16701
44.1545	9354		30.4591	16927
44.1879	9351		30.4808	16729
44.2213	9458		30.5025	16905
44.2548	9449		30.5243	16784
44.2882	9351		30.546	16639
44.3216	9290		30.5677	17057
44.355	9227		30.5895	16916
44.3885	9196		30.6112	17272
44.4219	9448		30.6329	17241
44.4553	9510		30.6547	17292
44.4887	9387		30.6764	17332
44.5222	9339		30.6981	17197
44.5556	9271		30.7199	17062
44.589	9293		30.7416	17208
44.6224	9199		30.7633	17209
44.6558	9350		30.7851	17145
44.6893	9373		30.8068	17170
44.7227	9389		30.8285	17188
44.7561	9514		30.8503	17490
44.7895	9357		30.872	17460
44.823	9313		30.8937	17608
44.8564	9273		30.9155	17294
44.8898	9403		30.9372	17489
44.9232	9428		30.9589	17883
44.9566	9424		30.9807	17659
44.9901	9172		31.0024	17667
45.0235	9219		31.0241	17430
45.0569	9390		31.0459	17522
45.0903	9243		31.0676	17836
45.1238	9254		31.0893	17881
45.1572	9254		31.1111	17971
45.1906	9349		31.1328	17525
45.224	9082		31.1545	17727
45.2574	9249		31.1763	17717
45.2909	9171		31.198	17796
45.3243	9064		31.2197	17732
45.3577	9318		31.2415	17987
45.3911	9226		31.2632	18004
45.4246	9002		31.2849	18101
45.458	9128		31.3067	18105
45.4914	9052		31.3284	18121
45.5248	8990		31.3501	18140
45.5582	9146		31.3718	18689
45.5917	9075		31.3936	18552
45.6251	9138		31.4153	18675
45.6585	9139		31.437	18253
45.6919	9196		31.4588	18735
45.7254	9040		31.4805	18561
45.7588	9027		31.5022	18771
45.7922	8999		31.524	19028
45.8256	8993		31.5457	18855
45.8591	9159		31.5674	18920
45.8925	9013		31.5892	19095
45.9259	9145		31.6109	19155
45.9593	8920		31.6326	19236
45.9927	9158		31.6544	19112
46.0262	8930		31.6761	19324
46.0596	8944		31.6978	19660
46.093	9338		31.7196	19703
46.1264	9133		31.7413	19834
46.1599	8958		31.763	19810
46.1933	9024		31.7848	19965
46.2267	9018		31.8065	20168
46.2601	8994		31.8282	20093
46.2935	9054		31.85	20368
46.327	9141		31.8717	20253
46.3604	8940		31.8934	20808
46.3938	9103		31.9152	20950
46.4272	8919		31.9369	20938
46.4607	8991		31.9586	20976
46.4941	8918		31.9804	21067
46.5275	8951		32.0021	20941
46.5609	9138		32.0238	21420
46.5943	8877		32.0456	21441
46.6278	9062		32.0673	21539
46.6612	8945		32.089	21777
46.6946	8825		32.1108	21776
46.728	8955		32.1325	21807
46.7615	8702		32.1542	22245
46.7949	9190		32.176	22327
46.8283	8967		32.1977	22358
46.8617	8719		32.2194	22444
46.8952	9004		32.2412	22635
46.9286	8811		32.2629	22801
46.962	8944		32.2846	23126
46.9954	8920		32.3064	23019
47.0288	8804		32.3281	23058
47.0623	8942		32.3498	23408
47.0957	8861		32.3716	23334
47.1291	9134		32.3933	23776
47.1625	8877		32.415	23646
47.196	8913		32.4368	23756
47.2294	8825		32.4585	23824
47.2628	8952		32.4802	23762
47.2962	8887		32.502	24026
47.3296	9054		32.5237	24385
47.3631	8977		32.5454	24491
47.3965	8822		32.5672	24712
47.4299	8713		32.5889	24689
47.4633	8899		32.6106	24682
47.4968	8944		32.6324	24986
47.5302	8948		32.6541	25014
47.5636	8760		32.6758	25084
47.597	8837		32.6976	25284
47.6304	8828		32.7193	25755
47.6639	8910		32.741	25476
47.6973	8716		32.7628	26019
47.7307	8876		32.7845	26413
47.7641	8889		32.8062	26336
47.7976	8830		32.828	26564
47.831	8639		32.8497	26921
47.8644	8682		32.8714	26898
47.8978	8753		32.8932	27388
47.9312	8808		32.9149	27413
47.9647	8682		32.9366	27599
47.9981	8753		32.9584	28159
48.0315	8775		32.9801	28329
48.0649	8655		33.0018	28537
48.0984	8702		33.0235	28904
48.1318	8653		33.0453	28947
48.1652	8846		33.067	29325
48.1986	8727		33.0887	29638
48.2321	8851		33.1105	30151
48.2655	8779		33.1322	30443
48.2989	8755		33.1539	30831
48.3323	8755		33.1757	30888
48.3657	8676		33.1974	31323
48.3992	8719		33.2191	31639
48.4326	8784		33.2409	31959
48.466	8625		33.2626	32246
48.4994	8856		33.2843	32590
48.5329	8744		33.3061	32807
48.5663	8736		33.3278	33272
48.5997	8662		33.3495	33585
48.6331	8702		33.3713	34260
48.6665	8761		33.393	34706
48.7	8823		33.4147	35086
48.7334	8785		33.4365	35390
48.7668	8767		33.4582	35892
48.8002	8713		33.4799	36479
48.8337	8717		33.5017	36530
48.8671	8574		33.5234	37054
48.9005	8835		33.5451	37714
48.9339	8674		33.5669	37571
48.9673	8802		33.5886	38051
49.0008	8599		33.6103	38303
49.0342	8797		33.6321	38883
49.0676	8635		33.6538	39031
49.101	8734		33.6755	39529
49.1345	8533		33.6973	39811
49.1679	8688		33.719	40392
49.2013	8766		33.7407	40780
49.2347	8735		33.7625	41004
49.2682	8568		33.7842	41411
49.3016	8723		33.8059	41935
49.335	8731		33.8277	41820
49.3684	8502		33.8494	42380
49.4018	8706		33.8711	42324
49.4353	8970		33.8929	42594
49.4687	8674		33.9146	42720
49.5021	8836		33.9363	42976
49.5355	8671		33.9581	42858
49.569	8747		33.9798	43340
49.6024	8439		34.0015	42908
49.6358	8805		34.0233	43789
49.6692	8566		34.045	43422
49.7026	8407		34.0667	43367
49.7361	8552		34.0885	43615
49.7695	8613		34.1102	43625
49.8029	8481		34.1319	43149
49.8363	8714		34.1537	43108
49.8698	8617		34.1754	43498
49.9032	8590		34.1971	43063
49.9366	8733		34.2189	43131
49.97	8597		34.2406	42526
50.0034	8607		34.2623	42713
50.0369	8724		34.2841	42230
50.0703	8618		34.3058	42072
50.1037	8435		34.3275	41633
50.1371	8424		34.3493	41310
50.1706	8728		34.371	40911
50.204	8601		34.3927	40517
50.2374	8512		34.4145	40411
50.2708	8541		34.4362	39663
50.3042	8537		34.4579	39230
50.3377	8586		34.4797	38732
50.3711	8786		34.5014	38422
50.4045	8484		34.5231	38216
50.4379	8533		34.5449	37571
50.4714	8760		34.5666	37113
50.5048	8578		34.5883	36728
50.5382	8581		34.61	36329
50.5716	8557		34.6318	35667
50.6051	8522		34.6535	35225
50.6385	8870		34.6752	35115
50.6719	8648		34.697	34428
50.7053	8742		34.7187	34175
50.7387	8639		34.7404	34007
50.7722	8553		34.7622	33832
50.8056	8556		34.7839	33132
50.839	8606		34.8056	32449
50.8724	8638		34.8274	31802
50.9059	8388		34.8491	32046
50.9393	8574		34.8708	31678
50.9727	8653		34.8926	31137
51.0061	8553		34.9143	30681
51.0395	8566		34.936	30537
51.073	8581		34.9578	30047
51.1064	8545		34.9795	29726
51.1398	8630		35.0012	29048
51.1732	8689		35.023	29163
51.2067	8469		35.0447	28667
51.2401	8548		35.0664	28241
51.2735	8419		35.0882	27983
51.3069	8504		35.1099	27440
51.3403	8542		35.1316	27517
51.3738	8680		35.1534	26999
51.4072	8464		35.1751	27089
51.4406	8420		35.1968	26453
51.474	8622		35.2186	26309
51.5075	8591		35.2403	25936
51.5409	8520		35.262	26027
51.5743	8687		35.2838	25562
51.6077	8356		35.3055	25253
51.6412	8502		35.3272	25175
51.6746	8810		35.349	24811
51.708	8534		35.3707	24413
51.7414	8623		35.3924	24417
51.7748	8416		35.4142	24316
51.8083	8582		35.4359	24289
51.8417	8834		35.4576	24286
51.8751	8488		35.4794	24007
51.9085	8537		35.5011	23612
51.942	8469		35.5228	23508
51.9754	8608		35.5446	23370
52.0088	8530		35.5663	23138
52.0422	8660		35.588	23034
52.0756	8667		35.6098	23088
52.1091	8442		35.6315	22849
52.1425	8600		35.6532	22699
52.1759	8650		35.675	22625
52.2093	8468		35.6967	22427
52.2428	8522		35.7184	22500
52.2762	8589		35.7402	22188
52.3096	8734		35.7619	22148
52.343	8520		35.7836	21892
52.3764	8536		35.8054	22048
52.4099	8762		35.8271	21828
52.4433	8624		35.8488	21755
52.4767	8512		35.8706	21725
52.5101	8488		35.8923	21626
52.5436	8459		35.914	21332
52.577	8660		35.9358	21362
52.6104	8643		35.9575	21107
52.6438	8612		35.9792	21200
52.6772	8640		36.001	21082
52.7107	8558		36.0227	21093
52.7441	8561		36.0444	20910
52.7775	8553		36.0662	20823
52.8109	8719		36.0879	20879
52.8444	8521		36.1096	20716
52.8778	8526		36.1314	20530
52.9112	8622		36.1531	20824
52.9446	8469		36.1748	20448
52.9781	8703		36.1965	20734
53.0115	8480		36.2183	20587
53.0449	8735		36.24	20654
53.0783	8673		36.2617	20522
53.1117	8529		36.2835	20256
53.1452	8622		36.3052	20295
53.1786	8721		36.3269	20367
53.212	8657		36.3487	20565
53.2454	8500		36.3704	20258
53.2789	8599		36.3921	20124
53.3123	8612		36.4139	20028
53.3457	8517		36.4356	20095
53.3791	8680		36.4573	20132
53.4125	8640		36.4791	20055
53.446	8602		36.5008	20153
53.4794	8535		36.5225	20152
53.5128	8595		36.5443	19963
53.5462	8578		36.566	19908
53.5797	8794		36.5877	19972
53.6131	8516		36.6095	19865
53.6465	8594		36.6312	19977
53.6799	8760		36.6529	19970
53.7133	8718		36.6747	20052
53.7468	8779		36.6964	19833
53.7802	8615		36.7181	19884
53.8136	8653		36.7399	19641
53.847	8740		36.7616	19820
53.8805	8658		36.7833	19507
53.9139	8911		36.8051	19645
53.9473	8798		36.8268	19544
53.9807	8851		36.8485	19568
54.0142	8880		36.8703	19964
54.0476	8756		36.892	19635
54.081	8922		36.9137	19552
54.1144	8655		36.9355	19485
54.1478	8830		36.9572	19779
54.1813	8733		36.9789	19440
54.2147	8845		37.0007	19703
54.2481	8864		37.0224	19404
54.2815	8796		37.0441	19733
54.315	8988		37.0659	19572
54.3484	8884		37.0876	19348
54.3818	9028		37.1093	19412
54.4152	9014		37.1311	19570
54.4486	8930		37.1528	19284
54.4821	9090		37.1745	19434
54.5155	9041		37.1963	19410
54.5489	8976		37.218	19508
54.5823	9111		37.2397	19534
54.6158	9096		37.2615	19451
54.6492	9069		37.2832	19501
54.6826	9152		37.3049	19259
54.716	9090		37.3267	19352
54.7494	9405		37.3484	19611
54.7829	9283		37.3701	19347
54.8163	9382		37.3919	19534
54.8497	9267		37.4136	19200
54.8831	9337		37.4353	19689
54.9166	9473		37.4571	19442
54.95	9554		37.4788	19597
54.9834	9421		37.5005	19489
55.0168	9557		37.5223	19414
55.0502	9544		37.544	19446
55.0837	9476		37.5657	19522
55.1171	9498		37.5875	19379
55.1505	9607		37.6092	19413
55.1839	9700		37.6309	19682
55.2174	9777		37.6527	19234
55.2508	9619		37.6744	19481
55.2842	9776		37.6961	19543
55.3176	10049		37.7179	19223
55.3511	9878		37.7396	19566
55.3845	9873		37.7613	19566
55.4179	10056		37.783	19486
55.4513	10141		37.8048	19667
55.4847	10279		37.8265	19430
55.5182	10449		37.8482	19304
55.5516	10463		37.87	19507
55.585	10521		37.8917	19236
55.6184	10390		37.9134	19340
55.6519	10696		37.9352	19510
55.6853	10874		37.9569	19463
55.7187	11121		37.9786	19322
55.7521	10995		38.0004	19707
55.7855	11126		38.0221	19473
55.819	11028		38.0438	19875
55.8524	11282		38.0656	19691
55.8858	11226		38.0873	19773
55.9192	11438		38.109	19751
55.9527	11632		38.1308	19894
55.9861	11797		38.1525	19623
56.0195	11786		38.1742	19717
56.0529	12184		38.196	19876
56.0863	11929		38.2177	19778
56.1198	12260		38.2394	19909
56.1532	12102		38.2612	19951
56.1866	12277		38.2829	19888
56.22	12221		38.3046	19879
56.2535	12652		38.3264	20265
56.2869	12659		38.3481	19674
56.3203	12738		38.3698	19928
56.3537	13052		38.3916	20105
56.3872	12892		38.4133	19758
56.4206	13171		38.435	19691
56.454	13226		38.4568	19931
56.4874	13338		38.4785	20019
56.5208	13382		38.5002	20119
56.5543	13799		38.522	19989
56.5877	13718		38.5437	20115
56.6211	13643		38.5654	20116
56.6545	13855		38.5872	20202
56.688	13910		38.6089	20207
56.7214	14136		38.6306	20045
56.7548	14060		38.6524	20017
56.7882	14096		38.6741	20271
56.8216	14137		38.6958	20332
56.8551	14213		38.7176	20048
56.8885	14314		38.7393	19996
56.9219	14305		38.761	20215
56.9553	14419		38.7828	20421
56.9888	14405		38.8045	20285
57.0222	14804		38.8262	20189
57.0556	14492		38.848	20520
57.089	14232		38.8697	20485
57.1224	14423		38.8914	20119
57.1559	14188		38.9132	20284
57.1893	14330		38.9349	20207
57.2227	14141		38.9566	20133
57.2561	14246		38.9784	20509
57.2896	14323		39.0001	20221
57.323	14130		39.0218	20176
57.3564	14057		39.0436	20320
57.3898	14046		39.0653	20226
57.4232	13814		39.087	20089
57.4567	13741		39.1088	20322
57.4901	13637		39.1305	20151
57.5235	13468		39.1522	20061
57.5569	13416		39.174	19994
57.5904	13309		39.1957	20123
57.6238	13190		39.2174	20180
57.6572	13012		39.2392	20027
57.6906	13100		39.2609	20042
57.7241	12730		39.2826	20052
57.7575	12768		39.3044	20036
57.7909	12767		39.3261	20144
57.8243	12470		39.3478	20019
57.8577	12250		39.3695	19755
57.8912	12202		39.3913	19893
57.9246	12261		39.413	19924
57.958	11831		39.4347	19749
57.9914	11851		39.4565	19818
58.0249	11689		39.4782	19630
58.0583	11621		39.4999	19735
58.0917	11550		39.5217	19529
58.1251	11266		39.5434	19729
58.1585	11268		39.5651	19489
58.192	11231		39.5869	19681
58.2254	11200		39.6086	19370
58.2588	10963		39.6303	19485
58.2922	10867		39.6521	19496
58.3257	10659		39.6738	19214
58.3591	10564		39.6955	19276
58.3925	10420		39.7173	19151
58.4259	10486		39.739	18952
58.4593	10421		39.7607	19347
58.4928	10399		39.7825	18869
58.5262	10184		39.8042	19093
58.5596	10218		39.8259	19124
58.593	10171		39.8477	18789
58.6265	10057		39.8694	18981
58.6599	9786		39.8911	19034
58.6933	9772		39.9129	18777
58.7267	9753		39.9346	18513
58.7602	9670		39.9563	18759
58.7936	9409		39.9781	18562
58.827	9535		39.9998	18403
58.8604	9590		40.0215	18422
58.8938	9659		40.0433	18584
58.9273	9399		40.065	18503
58.9607	9338		40.0867	18672
58.9941	9326		40.1085	18222
59.0275	9306		40.1302	18295
59.061	9329		40.1519	17926
59.0944	9196		40.1737	18245
59.1278	9404		40.1954	18238
59.1612	9189		40.2171	18100
59.1946	8961		40.2389	18240
59.2281	9087		40.2606	17891
59.2615	8964		40.2823	18257
59.2949	9006		40.3041	18047
59.3283	8808		40.3258	17915
59.3618	8893		40.3475	18061
59.3952	8872		40.3693	18052
59.4286	8887		40.391	18098
59.462	8925		40.4127	17758
59.4954	8533		40.4345	17842
59.5289	8610		40.4562	17905
59.5623	8606		40.4779	17738
59.5957	8711		40.4997	17957
59.6291	8763		40.5214	17647
59.6626	8561		40.5431	17848
59.696	8721		40.5649	17801
59.7294	8544		40.5866	17715
59.7628	8471		40.6083	17568
59.7962	8608		40.6301	17573
59.8297	8664		40.6518	17903
59.8631	8522		40.6735	17463
59.8965	8429		40.6953	17364
59.9299	8443		40.717	17400
59.9634	8556		40.7387	17626
59.9968	8161		40.7605	17494
60.0302	8436		40.7822	17432
60.0636	8294		40.8039	17519
60.0971	8173		40.8257	17467
60.1305	8377		40.8474	17282
60.1639	8339		40.8691	17255
60.1973	8235		40.8909	17157
60.2307	8308		40.9126	17492
60.2642	8169		40.9343	17306
60.2976	8390		40.956	17021
60.331	8265		40.9778	16896
60.3644	8297		40.9995	17139
60.3979	8293		41.0212	17216
60.4313	8240		41.043	17228
60.4647	8160		41.0647	17319
60.4981	7982		41.0864	17226
60.5315	8264		41.1082	17359
60.565	8027		41.1299	17352
60.5984	8083		41.1516	17259
60.6318	8048		41.1734	17242
60.6652	8076		41.1951	17124
60.6987	8062		41.2168	17023
60.7321	7989		41.2386	17225
60.7655	8123		41.2603	17062
60.7989	8053		41.282	17046
60.8323	8038		41.3038	17222
60.8658	7881		41.3255	16871
60.8992	8004		41.3472	17056
60.9326	7809		41.369	17067
60.966	8060		41.3907	17178
60.9995	8117		41.4124	17153
61.0329	8135		41.4342	16982
61.0663	8076		41.4559	16859
61.0997	8062		41.4776	16844
61.1332	7991		41.4994	17224
61.1666	7910		41.5211	17014
61.2	8039		41.5428	16553
61.2334	7832		41.5646	16617
61.2668	7936		41.5863	16928
61.3003	7852		41.608	16656
61.3337	7896		41.6298	16845
61.3671	7885		41.6515	16951
61.4005	7852		41.6732	16749
61.434	7994		41.695	16952
61.4674	7880		41.7167	16927
61.5008	7780		41.7384	16776
61.5342	7912		41.7602	16621
61.5676	7830		41.7819	16623
61.6011	7889		41.8036	16759
61.6345	7845		41.8254	16753
61.6679	7907		41.8471	17027
61.7013	7922		41.8688	16709
61.7348	7802		41.8906	16747
61.7682	7927		41.9123	16679
61.8016	7841		41.934	16458
61.835	7697		41.9558	16482
61.8684	7879		41.9775	16653
61.9019	7798		41.9992	16923
61.9353	7743		42.021	17006
61.9687	7842		42.0427	16709
62.0021	7704		42.0644	16692
62.0356	7830		42.0862	16775
62.069	7783		42.1079	16558
62.1024	7663		42.1296	16624
62.1358	7804		42.1514	16429
62.1692	7739		42.1731	16772
62.2027	7728		42.1948	16629
62.2361	7662		42.2166	16781
62.2695	7666		42.2383	16786
62.3029	7797		42.26	16533
62.3364	7660		42.2818	16753
62.3698	7738		42.3035	16613
62.4032	7562		42.3252	16721
62.4366	7644		42.347	16578
62.4701	7675		42.3687	16801
62.5035	7547		42.3904	16772
62.5369	7781		42.4122	16602
62.5703	7714		42.4339	16537
62.6037	7832		42.4556	16486
62.6372	7607		42.4774	16533
62.6706	7622		42.4991	16632
62.704	7625		42.5208	16547
62.7374	7548		42.5426	16750
62.7709	7609		42.5643	16865
62.8043	7487		42.586	16563
62.8377	7452		42.6077	16515
62.8711	7607		42.6295	16316
62.9045	7536		42.6512	16590
62.938	7664		42.6729	16939
62.9714	7499		42.6947	16819
63.0048	7700		42.7164	16563
63.0382	7448		42.7381	16724
63.0717	7582		42.7599	16585
63.1051	7507		42.7816	16787
63.1385	7524		42.8033	16495
63.1719	7534		42.8251	16651
63.2053	7622		42.8468	16421
63.2388	7460		42.8685	16640
63.2722	7577		42.8903	16386
63.3056	7435		42.912	16809
63.339	7612		42.9337	16511
63.3725	7573		42.9555	16322
63.4059	7542		42.9772	16455
63.4393	7425		42.9989	16554
63.4727	7212		43.0207	16372
63.5062	7490		43.0424	16270
63.5396	7541		43.0641	16455
63.573	7520		43.0859	16201
63.6064	7490		43.1076	16358
63.6398	7758		43.1293	16344
63.6733	7493		43.1511	16347
63.7067	7452		43.1728	16119
63.7401	7651		43.1945	16069
63.7735	7402		43.2163	15989
63.807	7462		43.238	16309
63.8404	7523		43.2597	16268
63.8738	7615		43.2815	16032
63.9072	7565		43.3032	16167
63.9406	7424		43.3249	16053
63.9741	7565		43.3467	16043
64.0075	7326		43.3684	15769
64.0409	7426		43.3901	16070
64.0743	7448		43.4119	15978
64.1078	7558		43.4336	16052
64.1412	7493		43.4553	15842
64.1746	7363		43.4771	16051
64.208	7468		43.4988	15914
64.2414	7360		43.5205	15847
64.2749	7514		43.5423	16011
64.3083	7502		43.564	15648
64.3417	7474		43.5857	15725
64.3751	7280		43.6075	15547
64.4086	7660		43.6292	15745
64.442	7388		43.6509	15956
64.4754	7446		43.6727	15728
64.5088	7411		43.6944	15675
64.5423	7332		43.7161	15468
64.5757	7403		43.7379	15648
64.6091	7418		43.7596	15551
64.6425	7434		43.7813	15782
64.6759	7406		43.8031	15544
64.7094	7376		43.8248	15904
64.7428	7335		43.8465	15570
64.7762	7513		43.8683	15762
64.8096	7642		43.89	15924
64.8431	7403		43.9117	15809
64.8765	7409		43.9335	15519
64.9099	7466		43.9552	15598
64.9433	7474		43.9769	15566
64.9767	7404		43.9987	15562
65.0102	7627		44.0204	15724
65.0436	7540		44.0421	15660
65.077	7507		44.0639	15595
65.1104	7583		44.0856	15541
65.1439	7423		44.1073	15662
65.1773	7376		44.1291	15414
65.2107	7502		44.1508	15702
65.2441	7418		44.1725	15726
65.2775	7541		44.1942	15660
65.311	7563		44.216	15564
65.3444	7320		44.2377	15528
65.3778	7363		44.2594	15442
65.4112	7592		44.2812	15586
65.4447	7507		44.3029	15695
65.4781	7593		44.3246	15344
65.5115	7469		44.3464	15731
65.5449	7441		44.3681	15434
65.5783	7367		44.3898	15696
65.6118	7464		44.4116	15661
65.6452	7567		44.4333	15843
65.6786	7610		44.455	15548
65.712	7517		44.4768	15498
65.7455	7478		44.4985	15401
65.7789	7536		44.5202	15521
65.8123	7525		44.542	15471
65.8457	7492		44.5637	15525
65.8792	7662		44.5854	15442
65.9126	7712		44.6072	15249
65.946	7555		44.6289	15499
65.9794	7444		44.6506	15535
66.0128	7725		44.6724	15312
66.0463	7593		44.6941	15639
66.0797	7652		44.7158	15589
66.1131	7726		44.7376	15244
66.1465	7685		44.7593	15516
66.18	7654		44.781	15605
66.2134	7670		44.8028	15634
66.2468	7878		44.8245	15387
66.2802	7742		44.8462	15145
66.3136	7683		44.868	15544
66.3471	7795		44.8897	15307
66.3805	7654		44.9114	15493
66.4139	7791		44.9332	15427
66.4473	7748		44.9549	15150
66.4808	7728		44.9766	15365
66.5142	7861		44.9984	15496
66.5476	7852		45.0201	15301
66.581	7967		45.0418	15672
66.6144	7866		45.0636	15416
66.6479	7826		45.0853	15359
66.6813	8087		45.107	15245
66.7147	8162		45.1288	15335
66.7481	8039		45.1505	15519
66.7816	8126		45.1722	15508
66.815	8093		45.194	15604
66.8484	8060		45.2157	15280
66.8818	7996		45.2374	15128
66.9153	8179		45.2592	15354
66.9487	8231		45.2809	15473
66.9821	8193		45.3026	15465
67.0155	8238		45.3244	15560
67.0489	8231		45.3461	15342
67.0824	8100		45.3678	15194
67.1158	8187		45.3896	15454
67.1492	8195		45.4113	15596
67.1826	8393		45.433	15129
67.2161	8352		45.4548	15416
67.2495	8393		45.4765	15265
67.2829	8275		45.4982	15313
67.3163	8398		45.52	15164
67.3497	8418		45.5417	15471
67.3832	8432		45.5634	15273
67.4166	8575		45.5852	15215
67.45	8366		45.6069	15193
67.4834	8489		45.6286	15482
67.5169	8433		45.6504	15187
67.5503	8491		45.6721	15300
67.5837	8628		45.6938	15353
67.6171	8661		45.7156	15283
67.6505	8496		45.7373	15432
67.684	8545		45.759	15368
67.7174	8717		45.7807	15215
67.7508	8670		45.8025	15128
67.7842	8691		45.8242	15397
67.8177	8788		45.8459	15187
67.8511	8640		45.8677	15262
67.8845	8799		45.8894	15320
67.9179	8637		45.9111	15290
67.9513	8722		45.9329	14992
67.9848	8755		45.9546	15430
68.0182	8694		45.9763	15192
68.0516	8792		45.9981	15147
68.085	8845		46.0198	15234
68.1185	8778		46.0415	15128
68.1519	8652		46.0633	15410
68.1853	8673		46.085	15465
68.2187	8790		46.1067	15176
68.2522	8827		46.1285	15306
68.2856	8633		46.1502	15331
68.319	8654		46.1719	15142
68.3524	8795		46.1937	15076
68.3858	8690		46.2154	15252
68.4193	8717		46.2371	15164
68.4527	8572		46.2589	15403
68.4861	8806		46.2806	15465
68.5195	8949		46.3023	15279
68.553	8793		46.3241	15468
68.5864	8754		46.3458	15246
68.6198	8740		46.3675	15310
68.6532	8606		46.3893	15307
68.6866	8657		46.411	15595
68.7201	8663		46.4327	15456
68.7535	8565		46.4545	15483
68.7869	8709		46.4762	15457
68.8203	8553		46.4979	15331
68.8538	8630		46.5197	15256
68.8872	8614		46.5414	15229
68.9206	8525		46.5631	15181
68.954	8267		46.5849	15361
68.9874	8374		46.6066	15451
69.0209	8545		46.6283	15392
69.0543	8375		46.6501	15235
69.0877	8483		46.6718	15428
69.1211	8325		46.6935	15282
69.1546	8190		46.7153	15506
69.188	8284		46.737	15484
69.2214	8117		46.7587	15348
69.2548	8237		46.7805	15327
69.2883	8074		46.8022	15299
69.3217	8300		46.8239	15569
69.3551	8318		46.8457	15308
69.3885	8116		46.8674	15414
69.4219	8153		46.8891	15480
69.4554	8081		46.9109	15586
69.4888	8150		46.9326	15190
69.5222	7934		46.9543	15423
69.5556	7980		46.9761	14924
69.5891	8037		46.9978	15311
69.6225	8009		47.0195	15622
69.6559	8138		47.0413	15383
69.6893	7934		47.063	15347
69.7227	7886		47.0847	15414
69.7562	7838		47.1065	15220
69.7896	7930		47.1282	15417
69.823	7840		47.1499	15256
69.8564	7815		47.1717	15287
69.8899	7823		47.1934	15066
69.9233	7717		47.2151	15280
69.9567	7905		47.2369	15349
69.9901	7780		47.2586	15291
70.0235	7780		47.2803	15354
70.057	7740		47.3021	15103
70.0904	7771		47.3238	15147
70.1238	7651		47.3455	15337
70.1572	7782		47.3672	15336
70.1907	7395		47.389	15134
70.2241	7565		47.4107	15433
70.2575	7396		47.4324	15082
70.2909	7612		47.4542	15046
70.3243	7566		47.4759	15409
70.3578	7544		47.4976	15188
70.3912	7572		47.5194	15242
70.4246	7477		47.5411	15451
70.458	7565		47.5628	15211
70.4915	7670		47.5846	15334
70.5249	7418		47.6063	15041
70.5583	7431		47.628	15011
70.5917	7466		47.6498	15304
70.6252	7451		47.6715	15287
70.6586	7307		47.6932	15130
70.692	7494		47.715	15020
70.7254	7310		47.7367	15159
70.7588	7263		47.7584	15410
70.7923	7183		47.7802	15283
70.8257	7241		47.8019	15181
70.8591	7221		47.8236	14859
70.8925	7325		47.8454	15135
70.926	7347		47.8671	15421
70.9594	7223		47.8888	15302
70.9928	7256		47.9106	14933
71.0262	7219		47.9323	15064
71.0596	7202		47.954	15090
71.0931	7333		47.9758	14845
71.1265	7255		47.9975	15320
71.1599	7242		48.0192	15261
71.1933	7241		48.041	15120
71.2268	7223		48.0627	15350
71.2602	7259		48.0844	15278
71.2936	7217		48.1062	15145
71.327	7200		48.1279	15034
71.3604	7297		48.1496	14962
71.3939	7109		48.1714	14922
71.4273	7072		48.1931	15156
71.4607	7029		48.2148	15123
71.4941	7183		48.2366	14971
71.5276	7147		48.2583	15195
71.561	7087		48.28	15123
71.5944	7211		48.3018	15276
71.6278	7170		48.3235	15026
71.6613	7157		48.3452	14921
71.6947	7274		48.367	15203
71.7281	7081		48.3887	15131
71.7615	7377		48.4104	14866
[truncated: 2,603 more rows]

## Sheet: Figure 1k
Oleylamine			CuFeS2-OLA			CuFeS2-S2-
399.193	0		399.193	-6.3242		902.04	109.243
400.157	0		400.157	-6.30706		902.523	109.243
401.121	0		401.121	-6.28991		903.005	109.241
402.085	0		402.085	-6.27277		903.487	109.236
403.05	0		403.05	-6.25563		903.969	109.232
404.014	0		404.014	-6.23848		904.451	109.225
404.978	0		404.978	-6.22134		904.933	109.215
405.942	0		405.942	-6.2042		905.415	109.199
406.906	0		406.906	-6.18705		905.897	109.183
407.871	0		407.871	-6.16991		906.379	109.17
408.835	0		408.835	-6.15277		906.861	109.16
409.799	0		409.799	-6.13563		907.344	109.153
410.763	0		410.763	-6.11848		907.826	109.146
411.728	0		411.728	-6.10134		908.308	109.135
412.692	0		412.692	-6.0842		908.79	109.121
413.656	0		413.656	-6.06705		909.272	109.105
414.62	0		414.62	-6.04991		909.754	109.093
415.584	0		415.584	-6.03277		910.236	109.085
416.549	0		416.549	-6.01562		910.718	109.083
417.513	0		417.513	-5.99848		911.201	109.084
418.477	0		418.477	-5.98134		911.683	109.086
419.442	0		419.442	-5.96419		912.165	109.086
420.406	0		420.406	-5.94705		912.647	109.084
421.37	0		421.37	-5.92991		913.129	109.08
422.334	0		422.334	-5.91276		913.611	109.074
423.298	0		423.298	-5.89562		914.093	109.068
424.263	0		424.263	-5.87848		914.575	109.06
425.227	0		425.227	-5.86133		915.058	109.047
426.191	0		426.191	-5.84419		915.54	109.032
427.155	0		427.155	-5.82705		916.022	109.016
428.12	0		428.12	-5.80991		916.504	109.003
429.084	0		429.084	-5.79276		916.986	108.992
430.048	0		430.048	-5.77562		917.468	108.981
431.012	0		431.012	-5.75848		917.95	108.97
431.976	0		431.976	-5.74133		918.432	108.956
432.941	0		432.941	-5.72419		918.914	108.942
433.905	0		433.905	-5.70705		919.396	108.931
434.869	0		434.869	-5.6899		919.879	108.926
435.833	0		435.833	-5.67276		920.361	108.926
436.798	0		436.798	-5.65562		920.843	108.929
437.762	0		437.762	-5.63848		921.325	108.93
438.726	0		438.726	-5.62133		921.807	108.927
439.69	0		439.69	-5.60419		922.289	108.921
440.655	0		440.655	-5.58705		922.771	108.91
441.619	0		441.619	-5.5699		923.254	108.896
442.583	0		442.583	-5.55276		923.736	108.877
443.547	0		443.547	-5.53562		924.218	108.858
444.512	0		444.512	-5.51847		924.7	108.837
445.476	0		445.476	-5.50133		925.182	108.815
446.44	0		446.44	-5.48419		925.664	108.792
447.404	0		447.404	-5.46705		926.146	108.769
448.368	0		448.368	-5.4499		926.628	108.747
449.333	0		449.333	-5.43276		927.11	108.728
450.297	0		450.297	-5.41562		927.592	108.709
451.261	0		451.261	-5.39847		928.075	108.691
452.225	0		452.225	-5.38133		928.557	108.673
453.19	0		453.19	-5.36419		929.039	108.655
454.154	0		454.154	-5.34704		929.521	108.64
455.118	0		455.118	-5.3299		930.003	108.628
456.082	0		456.082	-5.31276		930.485	108.62
457.047	0		457.047	-5.29561		930.967	108.612
458.011	0		458.011	-5.27847		931.449	108.602
458.975	0		458.975	-5.26133		931.932	108.589
459.939	0		459.939	-5.24418		932.414	108.575
460.904	0		460.904	-5.22704		932.896	108.561
461.868	0		461.868	-5.2099		933.378	108.546
462.832	0		462.832	-5.19276		933.86	108.528
463.796	0		463.796	-5.17561		934.342	108.511
464.76	0		464.76	-5.15847		934.824	108.494
465.725	0		465.725	-5.14133		935.306	108.479
466.689	0		466.689	-5.12418		935.788	108.462
467.653	0		467.653	-5.10704		936.271	108.443
468.617	0		468.617	-5.0899		936.753	108.422
469.582	0		469.582	-5.07275		937.235	108.398
470.546	0		470.546	-5.05561		937.717	108.374
471.51	0		471.51	-5.03847		938.199	108.35
472.474	0		472.474	-5.02132		938.681	108.327
473.438	0		473.438	-5.00418		939.163	108.306
474.403	0		474.403	-4.98704		939.645	108.287
475.367	0		475.367	-4.9699		940.128	108.27
476.331	0		476.331	-4.95275		940.61	108.253
477.296	0		477.296	-4.93561		941.092	108.232
478.26	0		478.26	-4.91847		941.574	108.205
479.224	0		479.224	-4.90132		942.056	108.174
480.188	0		480.188	-4.88418		942.538	108.141
481.152	0		481.152	-4.86704		943.02	108.107
482.117	0		482.117	-4.84989		943.502	108.074
483.081	0		483.081	-4.83275		943.985	108.042
484.045	0		484.045	-4.81561		944.467	108.011
485.009	0		485.009	-4.79847		944.949	107.98
485.974	0		485.974	-4.78132		945.431	107.947
486.938	0		486.938	-4.76418		945.913	107.915
487.902	0		487.902	-4.74704		946.395	107.881
488.866	0		488.866	-4.72989		946.877	107.847
489.83	0		489.83	-4.71275		947.359	107.81
490.795	0		490.795	-4.69561		947.841	107.773
491.759	0		491.759	-4.67846		948.323	107.736
492.723	0		492.723	-4.66132		948.806	107.701
493.687	0		493.687	-4.64418		949.288	107.667
494.652	0		494.652	-4.62703		949.77	107.635
495.616	0		495.616	-4.60989		950.252	107.603
496.58	0		496.58	-4.59275		950.734	107.569
497.544	0		497.544	-4.5756		951.216	107.531
498.509	0		498.509	-4.55846		951.698	107.487
499.473	0		499.473	-4.54132		952.181	107.437
500.437	0		500.437	-4.52418		952.663	107.382
501.401	0		501.401	-4.50703		953.145	107.326
502.365	0		502.365	-4.48989		953.627	107.268
503.33	0		503.33	-4.47275		954.109	107.208
504.294	0		504.294	-4.4556		954.591	107.144
505.258	0		505.258	-4.43846		955.073	107.076
506.223	0		506.223	-4.42132		955.555	107.004
507.187	0		507.187	-4.40417		956.037	106.932
508.151	0		508.151	-4.38703		956.519	106.861
509.115	0		509.115	-4.36989		957.002	106.791
510.079	0		510.079	-4.35275		957.484	106.719
511.044	0		511.044	-4.3356		957.966	106.646
512.008	0		512.008	-4.31846		958.448	106.571
512.972	0		512.972	-4.30132		958.93	106.494
513.936	0		513.936	-4.28417		959.412	106.415
514.901	0		514.901	-4.26703		959.894	106.335
515.865	0		515.865	-4.24989		960.376	106.255
516.829	0		516.829	-4.23274		960.859	106.175
517.793	0		517.793	-4.2156		961.341	106.094
518.758	0		518.758	-4.19846		961.823	106.009
519.722	0		519.722	-4.18131		962.305	105.919
520.686	0		520.686	-4.16417		962.787	105.828
521.65	0		521.65	-4.14703		963.269	105.734
522.614	0		522.614	-4.12989		963.751	105.638
523.579	0		523.579	-4.11274		964.233	105.538
524.543	0		524.543	-4.0956		964.716	105.432
525.507	0		525.507	-4.07846		965.198	105.323
526.471	0		526.471	-4.06131		965.68	105.215
527.436	0		527.436	-4.04417		966.162	105.11
528.4	0		528.4	-4.02703		966.644	105.009
529.364	0		529.364	-4.00988		967.126	104.912
530.328	0		530.328	-3.99274		967.608	104.819
531.293	0		531.293	-3.9756		968.09	104.729
532.257	0		532.257	-3.95845		968.572	104.642
533.221	0		533.221	-3.94131		969.055	104.559
534.185	0		534.185	-3.92417		969.537	104.48
535.149	0		535.149	-3.90702		970.019	104.407
536.114	0		536.114	-3.88988		970.501	104.343
537.078	0		537.078	-3.87274		970.983	104.287
538.042	0		538.042	-3.8556		971.465	104.239
539.006	0		539.006	-3.83845		971.947	104.197
539.971	0		539.971	-3.82131		972.429	104.161
540.935	0		540.935	-3.80417		972.912	104.131
541.899	0		541.899	-3.78702		973.394	104.109
542.863	0		542.863	-3.76988		973.876	104.096
543.828	0		543.828	-3.75274		974.358	104.09
544.792	0		544.792	-3.73559		974.84	104.09
545.756	0		545.756	-3.71845		975.322	104.096
546.72	0		546.72	-3.70131		975.804	104.105
547.684	0		547.684	-3.68417		976.286	104.118
548.649	0		548.649	-3.66702		976.768	104.133
549.613	0		549.613	-3.64988		977.25	104.152
550.577	0		550.577	-3.63274		977.733	104.176
551.541	0		551.541	-3.61559		978.215	104.205
552.506	0		552.506	-3.59845		978.697	104.24
553.47	0		553.47	-3.58131		979.179	104.281
554.434	0		554.434	-3.56416		979.661	104.329
555.398	0		555.398	-3.54702		980.143	104.384
556.363	0		556.363	-3.52988		980.625	104.446
557.327	0		557.327	-3.51274		981.107	104.513
558.291	0		558.291	-3.49559		981.59	104.584
559.255	0		559.255	-3.47845		982.072	104.658
560.22	0		560.22	-3.46131		982.554	104.733
561.184	0		561.184	-3.44416		983.036	104.811
562.148	0		562.148	-3.42702		983.518	104.895
563.112	0		563.112	-3.40988		984	104.984
564.077	0		564.077	-3.39273		984.482	105.078
565.041	0		565.041	-3.37559		984.964	105.172
566.005	0		566.005	-3.35845		985.447	105.261
566.969	0		566.969	-3.3413		985.929	105.343
567.933	0		567.933	-3.32416		986.411	105.42
568.898	0		568.898	-3.30702		986.893	105.491
569.862	0		569.862	-3.28987		987.375	105.557
570.826	0		570.826	-3.27273		987.857	105.619
571.79	0		571.79	-3.25559		988.339	105.675
572.755	0		572.755	-3.23844		988.821	105.725
573.719	0		573.719	-3.2213		989.303	105.769
574.683	0		574.683	-3.20416		989.786	105.81
575.647	0		575.647	-3.18702		990.268	105.848
576.611	0		576.611	-3.16987		990.75	105.884
577.576	0		577.576	-3.15273		991.232	105.915
578.54	0		578.54	-3.13559		991.714	105.943
579.504	0		579.504	-3.11844		992.196	105.968
580.468	0		580.468	-3.1013		992.678	105.993
581.433	0		581.433	-3.08416		993.16	106.019
582.397	0		582.397	-3.06701		993.643	106.046
583.361	0		583.361	-3.04987		994.125	106.073
584.325	0		584.325	-3.03273		994.607	106.098
585.29	0		585.29	-3.01559		995.089	106.118
586.254	0		586.254	-2.99844		995.571	106.131
587.218	0		587.218	-2.9813		996.053	106.139
588.182	0		588.182	-2.96416		996.535	106.143
589.146	0		589.146	-2.94701		997.017	106.144
590.111	0		590.111	-2.92987		997.5	106.142
591.075	0		591.075	-2.91273		997.982	106.138
592.039	0		592.039	-2.89558		998.464	106.135
593.004	0		593.004	-2.87844		998.946	106.136
593.968	0		593.968	-2.8613		999.428	106.145
594.932	0		594.932	-2.84416		999.91	106.169
595.896	0		595.896	-2.82701		1000.39	106.213
596.86	0		596.86	-2.80987		1000.87	106.277
597.825	0		597.825	-2.79273		1001.36	106.362
598.789	0		598.789	-2.77558		1001.84	106.465
599.753	0		599.753	-2.75844		1002.32	106.585
600.717	0		600.717	-2.7413		1002.8	106.723
601.682	0		601.682	-2.72415		1003.28	106.875
602.646	0		602.646	-2.70701		1003.77	107.039
603.61	0		603.61	-2.68987		1004.25	107.212
604.574	0		604.574	-2.67272		1004.73	107.388
605.538	0		605.538	-2.65558		1005.21	107.561
606.503	0		606.503	-2.63844		1005.7	107.723
607.467	0		607.467	-2.62129		1006.18	107.871
608.431	0		608.431	-2.60415		1006.66	108
609.395	0		609.395	-2.58701		1007.14	108.109
610.36	0		610.36	-2.56986		1007.62	108.199
611.324	0		611.324	-2.55272		1008.11	108.27
612.288	0		612.288	-2.53558		1008.59	108.327
613.252	0		613.252	-2.51844		1009.07	108.37
614.217	0		614.217	-2.50129		1009.55	108.4
615.181	0		615.181	-2.48415		1010.03	108.418
616.145	0		616.145	-2.46701		1010.52	108.425
617.109	0		617.109	-2.44986		1011	108.425
618.073	0		618.073	-2.43272		1011.48	108.421
619.038	0		619.038	-2.41558		1011.96	108.415
620.002	0		620.002	-2.39843		1012.45	108.403
620.966	0		620.966	-2.38129		1012.93	108.382
621.931	0		621.931	-2.36415		1013.41	108.352
622.895	0		622.895	-2.34701		1013.89	108.313
623.859	0		623.859	-2.32986		1014.37	108.268
624.823	0		624.823	-2.31272		1014.86	108.217
625.787	0		625.787	-2.29558		1015.34	108.158
626.752	0		626.752	-2.27843		1015.82	108.088
627.716	0		627.716	-2.26129		1016.3	108.006
628.68	0		628.68	-2.24415		1016.78	107.911
629.644	0		629.644	-2.227		1017.27	107.811
630.609	0		630.609	-2.20986		1017.75	107.713
631.573	0		631.573	-2.19272		1018.23	107.619
632.537	0		632.537	-2.17558		1018.71	107.533
633.501	0		633.501	-2.15843		1019.2	107.453
634.466	0		634.466	-2.14129		1019.68	107.379
635.43	0		635.43	-2.12415		1020.16	107.309
636.394	0		636.394	-2.107		1020.64	107.248
637.358	0		637.358	-2.08986		1021.12	107.2
638.322	0		638.322	-2.07272		1021.61	107.171
639.287	0		639.287	-2.05557		1022.09	107.157
640.251	0		640.251	-2.03843		1022.57	107.155
641.215	0		641.215	-2.02129		1023.05	107.159
642.179	0		642.179	-2.00414		1023.53	107.17
643.144	0		643.144	-1.987		1024.02	107.189
644.108	0		644.108	-1.96986		1024.5	107.216
645.072	0		645.072	-1.95271		1024.98	107.25
646.036	0		646.036	-1.93557		1025.46	107.286
647	0		647	-1.91843		1025.94	107.323
647.965	0		647.965	-1.90128		1026.43	107.359
648.929	0		648.929	-1.88414		1026.91	107.393
649.893	94.8454		649.893	100		1027.39	107.425
650.857	94.8083		650.857	99.9768		1027.87	107.455
651.822	94.7507		651.822	100		1028.36	107.482
652.786	94.657		652.786	100.064		1028.84	107.504
653.75	94.5996		653.75	100.063		1029.32	107.52
654.714	94.5238		654.714	100.098		1029.8	107.531
655.679	94.4333		655.679	100.145		1030.28	107.537
656.643	94.4301		656.643	100.109		1030.77	107.542
657.607	94.3836		657.607	100.111		1031.25	107.546
658.571	94.2784		658.571	100.171		1031.73	107.549
659.536	94.196		659.536	100.142		1032.21	107.55
660.5	94.1839		660.5	100.05		1032.69	107.551
661.464	94.1641		661.464	100.032		1033.18	107.556
662.428	94.1405		662.428	100.062		1033.66	107.57
663.393	94.0907		663.393	100.016		1034.14	107.596
664.357	93.9912		664.357	99.9442		1034.62	107.634
665.321	93.9199		665.321	99.8473		1035.1	107.675
666.285	93.7065		666.285	99.7		1035.59	107.717
667.25	93.3879		667.25	99.8335		1036.07	107.757
668.214	93.7569		668.214	100.039		1036.55	107.8
669.178	93.826		669.178	99.9569		1037.03	107.845
670.142	93.6207		670.142	99.9462		1037.52	107.892
671.106	93.5074		671.106	99.9507		1038	107.935
672.071	93.4036		672.071	99.9883		1038.48	107.974
673.035	93.2286		673.035	99.965		1038.96	108.008
673.999	93.0817		673.999	99.9395		1039.44	108.039
674.963	93.0083		674.963	99.9189		1039.93	108.067
675.928	92.9518		675.928	99.8428		1040.41	108.088
676.892	92.9335		676.892	99.7583		1040.89	108.103
677.856	92.8226		677.856	99.6726		1041.37	108.109
678.82	92.7178		678.82	99.601		1041.85	108.105
679.784	92.6097		679.784	99.59		1042.34	108.09
680.749	92.4792		680.749	99.6297		1042.82	108.067
681.713	92.3991		681.713	99.5888		1043.3	108.038
682.677	92.295		682.677	99.5841		1043.78	108.007
683.641	92.1694		683.641	99.5644		1044.27	107.975
684.606	92.0273		684.606	99.4381		1044.75	107.938
685.57	91.8464		685.57	99.3978		1045.23	107.894
686.534	91.6656		686.534	99.4542		1045.71	107.845
687.498	91.5476		687.498	99.4854		1046.19	107.791
688.463	91.4966		688.463	99.4246		1046.67	107.737
689.427	91.3988		689.427	99.4528		1047.16	107.685
690.391	91.3529		690.391	99.4932		1047.64	107.636
691.355	91.271		691.355	99.5409		1048.12	107.588
692.319	91.197		692.319	99.5427		1048.6	107.539
693.284	91.1598		693.284	99.5248		1049.09	107.491
694.248	91.0909		694.248	99.5112		1049.57	107.445
695.212	90.9562		695.212	99.5642		1050.05	107.403
696.177	90.8721		696.177	99.5913		1050.53	107.366
697.141	90.7139		697.141	99.5768		1051.01	107.331
698.105	90.5951		698.105	99.5649		1051.5	107.297
699.069	90.5858		699.069	99.6257		1051.98	107.263
700.033	90.5404		700.033	99.6464		1052.46	107.228
700.998	90.4622		700.998	99.5902		1052.94	107.193
701.962	90.3545		701.962	99.5594		1053.42	107.158
702.926	90.1464		702.926	99.6177		1053.91	107.125
703.89	90.0132		703.89	99.6158		1054.39	107.094
704.855	89.8686		704.855	99.5388		1054.87	107.063
705.819	89.6776		705.819	99.4513		1055.35	107.034
706.783	89.5116		706.783	99.4352		1055.84	107.011
707.747	89.3046		707.747	99.3925		1056.32	106.995
708.712	89.0289		708.712	99.3377		1056.8	106.986
709.676	88.7845		709.676	99.2919		1057.28	106.981
710.64	88.6055		710.64	99.2446		1057.76	106.98
711.604	88.3281		711.604	99.159		1058.25	106.983
712.568	87.9952		712.568	99.0623		1058.73	106.991
713.533	87.6608		713.533	98.9616		1059.21	107.005
714.497	87.2791		714.497	98.854		1059.69	107.027
715.461	86.8966		715.461	98.7514		1060.17	107.058
716.425	86.4476		716.425	98.66		1060.66	107.095
717.39	85.9384		717.39	98.4657		1061.14	107.136
718.354	85.4394		718.354	98.2136		1061.62	107.177
719.318	84.9204		719.318	98.1097		1062.1	107.221
720.282	84.4825		720.282	98.0432		1062.59	107.266
721.246	84.2992		721.246	97.8782		1063.07	107.311
722.211	84.4259		722.211	97.8337		1063.55	107.355
723.175	84.7867		723.175	97.8904		1064.03	107.398
724.139	85.3055		724.139	97.9793		1064.51	107.442
725.104	85.9281		725.104	98.1685		1065	107.488
726.068	86.4355		726.068	98.3122		1065.48	107.537
727.032	86.9263		727.032	98.4227		1065.96	107.588
727.996	87.3782		727.996	98.6064		1066.44	107.638
728.96	87.7675		728.96	98.7758		1066.92	107.686
729.925	88.1605		729.925	98.9325		1067.41	107.73
730.889	88.5209		730.889	99.0965		1067.89	107.771
731.853	88.772		731.853	99.2519		1068.37	107.809
732.817	88.9352		732.817	99.4052		1068.85	107.844
733.782	89.1101		733.782	99.5611		1069.34	107.878
734.746	89.3094		734.746	99.6589		1069.82	107.911
735.71	89.4334		735.71	99.7412		1070.3	107.942
736.674	89.5166		736.674	99.8572		1070.78	107.968
737.639	89.6022		737.639	99.9969		1071.26	107.984
738.603	89.8012		738.603	100.077		1071.74	107.994
739.567	89.9313		739.567	100.148		1072.23	107.999
740.531	89.97		740.531	100.243		1072.71	108.001
741.495	90.0699		741.495	100.314		1073.19	108
742.46	90.2444		742.46	100.356		1073.67	107.996
743.424	90.3563		743.424	100.379		1074.16	107.993
744.388	90.425		744.388	100.433		1074.64	107.991
745.352	90.4995		745.352	100.494		1075.12	107.991
746.317	90.5396		746.317	100.526		1075.6	107.991
747.281	90.5272		747.281	100.53		1076.08	107.992
748.245	90.5135		748.245	100.586		1076.57	107.994
749.209	90.5261		749.209	100.684		1077.05	107.997
750.173	90.5224		750.173	100.719		1077.53	108
751.138	90.4416		751.138	100.683		1078.01	108.002
752.102	90.3519		752.102	100.639		1078.49	108.002
753.066	90.3329		753.066	100.627		1078.98	107.999
754.03	90.2629		754.03	100.651		1079.46	107.995
754.995	90.1287		754.995	100.666		1079.94	107.99
755.959	90.0305		755.959	100.66		1080.42	107.983
756.923	89.9531		756.923	100.665		1080.91	107.975
757.887	89.822		757.887	100.645		1081.39	107.968
758.852	89.665		758.852	100.651		1081.87	107.96
759.816	89.5148		759.816	100.678		1082.35	107.95
760.78	89.3644		760.78	100.708		1082.83	107.939
761.744	89.2264		761.744	100.744		1083.32	107.924
762.709	89.0751		762.709	100.752		1083.8	107.908
763.673	88.9556		763.673	100.725		1084.28	107.893
764.637	88.8549		764.637	100.711		1084.76	107.878
765.601	88.7616		765.601	100.788		1085.24	107.862
766.566	88.6532		766.566	100.917		1085.73	107.843
767.53	88.5064		767.53	100.965		1086.21	107.824
768.494	88.4254		768.494	100.986		1086.69	107.807
769.458	88.4006		769.458	101.011		1087.17	107.792
770.422	88.273		770.422	101.015		1087.65	107.775
771.387	88.1609		771.387	101.051		1088.14	107.751
772.351	88.0981		772.351	101.062		1088.62	107.723
773.315	88.0384		773.315	101.071		1089.1	107.695
774.279	87.9489		774.279	101.135		1089.58	107.67
775.244	87.8677		775.244	101.191		1090.07	107.648
776.208	87.7512		776.208	101.201		1090.55	107.629
777.172	87.6428		777.172	101.168		1091.03	107.614
778.136	87.5744		778.136	101.236		1091.51	107.604
779.101	87.4646		779.101	101.326		1091.99	107.596
780.065	87.3327		780.065	101.298		1092.48	107.587
781.029	87.1343		781.029	101.221		1092.96	107.575
781.993	86.9289		781.993	101.226		1093.44	107.558
782.957	86.8152		782.957	101.263		1093.92	107.538
783.922	86.7274		783.922	101.273		1094.4	107.518
784.886	86.6626		784.886	101.26		1094.89	107.498
785.85	86.6082		785.85	101.27		1095.37	107.48
786.814	86.5209		786.814	101.297		1095.85	107.459
787.779	86.412		787.779	101.275		1096.33	107.435
788.743	86.3523		788.743	101.212		1096.82	107.408
789.707	86.3186		789.707	101.175		1097.3	107.38
790.671	86.3064		790.671	101.203		1097.78	107.351
791.636	86.3136		791.636	101.24		1098.26	107.32
792.6	86.3083		792.6	101.291		1098.74	107.289
793.564	86.3076		793.564	101.289		1099.23	107.262
794.528	86.3214		794.528	101.261		1099.71	107.237
795.492	86.3651		795.492	101.261		1100.19	107.213
796.457	86.4976		796.457	101.251		1100.67	107.187
797.421	86.5898		797.421	101.263		1101.15	107.158
798.385	86.6237		798.385	101.269		1101.64	107.127
799.349	86.7132		799.349	101.291		1102.12	107.094
800.314	86.8469		800.314	101.272		1102.6	107.059
801.278	86.9609		801.278	101.23		1103.08	107.021
802.242	86.9926		802.242	101.198		1103.57	106.979
803.206	86.9993		803.206	101.242		1104.05	106.933
804.171	87.1399		804.171	101.246		1104.53	106.887
805.135	87.3077		805.135	101.235		1105.01	106.841
806.099	87.4169		806.099	101.22		1105.49	106.798
807.063	87.4729		807.063	101.212		1105.98	106.754
808.028	87.5042		808.028	101.238		1106.46	106.71
808.992	87.5481		808.992	101.294		1106.94	106.667
809.956	87.6812		809.956	101.283		1107.42	106.626
810.92	87.8292		810.92	101.212		1107.9	106.588
811.885	87.9221		811.885	101.222		1108.39	106.55
812.849	87.9932		812.849	101.225		1108.87	106.511
813.813	88.0323		813.813	101.178		1109.35	106.472
814.777	88.1024		814.777	101.169		1109.83	106.431
815.741	88.2371		815.741	101.194		1110.32	106.389
816.706	88.3795		816.706	101.241		1110.8	106.345
817.67	88.489		817.67	101.233		1111.28	106.299
818.634	88.5409		818.634	101.236		1111.76	106.246
819.598	88.6319		819.598	101.235		1112.24	106.187
820.563	88.6988		820.563	101.185		1112.72	106.122
821.527	88.7599		821.527	101.195		1113.21	106.05
822.491	88.8514		822.491	101.232		1113.69	105.972
823.455	88.9846		823.455	101.207		1114.17	105.889
824.419	89.1128		824.419	101.183		1114.65	105.803
825.384	89.2167		825.384	101.175		1115.14	105.719
826.348	89.3082		826.348	101.186		1115.62	105.637
827.312	89.4341		827.312	101.174		1116.1	105.554
828.276	89.5286		828.276	101.163		1116.58	105.469
829.241	89.5972		829.241	101.163		1117.06	105.383
830.205	89.7274		830.205	101.167		1117.55	105.299
831.169	89.8137		831.169	101.138		1118.03	105.216
832.133	89.8761		832.133	101.12		1118.51	105.134
833.098	89.971		833.098	101.142		1118.99	105.052
834.062	90.1076		834.062	101.091		1119.47	104.972
835.026	90.1917		835.026	101.024		1119.96	104.896
835.99	90.2446		835.99	100.998		1120.44	104.824
836.955	90.2977		836.955	101.021		1120.92	104.758
837.919	90.3934		837.919	101.022		1121.4	104.695
838.883	90.4736		838.883	100.998		1121.88	104.633
839.847	90.4712		839.847	100.981		1122.37	104.572
840.812	90.5314		840.812	100.953		1122.85	104.512
841.776	90.6293		841.776	100.909		1123.33	104.455
842.74	90.6107		842.74	100.874		1123.81	104.406
843.704	90.5716		843.704	100.838		1124.3	104.366
844.668	90.5785		844.668	100.817		1124.78	104.337
845.633	90.6422		845.633	100.839		1125.26	104.318
846.597	90.6948		846.597	100.827		1125.74	104.31
847.561	90.7616		847.561	100.812		1126.22	104.308
848.525	90.8374		848.525	100.804		1126.71	104.314
849.49	90.8686		849.49	100.76		1127.19	104.328
850.454	90.926		850.454	100.742		1127.67	104.353
851.418	90.9643		851.418	100.757		1128.15	104.387
852.382	90.9949		852.382	100.754		1128.63	104.43
853.346	91.0209		853.346	100.743		1129.12	104.48
854.311	91.0753		854.311	100.72		1129.6	104.538
855.275	91.1287		855.275	100.714		1130.08	104.603
856.239	91.2008		856.239	100.71		1130.56	104.672
857.203	91.2887		857.203	100.682		1131.05	104.745
858.168	91.3674		858.168	100.669		1131.53	104.82
859.132	91.4639		859.132	100.681		1132.01	104.897
860.096	91.5944		860.096	100.681		1132.49	104.974
861.06	91.6924		861.06	100.656		1132.97	105.053
862.025	91.7498		862.025	100.621		1133.46	105.132
862.989	91.8311		862.989	100.601		1133.94	105.21
863.953	91.9424		863.953	100.61		1134.42	105.288
864.917	91.9957		864.917	100.615		1134.9	105.366
865.881	92.0542		865.881	100.622		1135.38	105.443
866.846	92.1537		866.846	100.601		1135.87	105.518
867.81	92.2184		867.81	100.587		1136.35	105.59
868.774	92.2523		868.774	100.602		1136.83	105.661
869.739	92.289		869.739	100.602		1137.31	105.734
870.703	92.3523		870.703	100.572		1137.8	105.807
871.667	92.4288		871.667	100.566		1138.28	105.88
872.631	92.4692		872.631	100.548		1138.76	105.952
873.595	92.5143		873.595	100.501		1139.24	106.023
874.56	92.5749		874.56	100.466		1139.72	106.096
875.524	92.6483		875.524	100.472		1140.21	106.171
876.488	92.6997		876.488	100.481		1140.69	106.245
877.452	92.7616		877.452	100.46		1141.17	106.319
878.417	92.827		878.417	100.422		1141.65	106.391
879.381	92.862		879.381	100.415		1142.13	106.461
880.345	92.8895		880.345	100.421		1142.62	106.531
881.309	92.963		881.309	100.385		1143.1	106.602
882.274	93.0161		882.274	100.331		1143.58	106.674
883.238	93.0418		883.238	100.303		1144.06	106.748
884.202	93.0842		884.202	100.295		1144.55	106.823
885.166	93.1134		885.166	100.295		1145.03	106.901
886.13	93.1439		886.13	100.284		1145.51	106.981
887.095	93.1978		887.095	100.266		1145.99	107.061
888.059	93.207		888.059	100.247		1146.47	107.144
889.023	93.1908		889.023	100.219		1146.96	107.23
889.987	93.2561		889.987	100.204		1147.44	107.323
890.952	93.3816		890.952	100.189		1147.92	107.42
891.916	93.4664		891.916	100.164		1148.4	107.519
892.88	93.5614		892.88	100.146		1148.88	107.618
893.844	93.6519		893.844	100.162		1149.37	107.716
894.809	93.7056		894.809	100.158		1149.85	107.815
895.773	93.7872		895.773	100.154		1150.33	107.912
896.737	93.8379		896.737	100.142		1150.81	108.007
897.701	93.8474		897.701	100.123		1151.3	108.097
898.665	93.8915		898.665	100.114		1151.78	108.182
899.63	93.9977		899.63	100.119		1152.26	108.26
900.594	94.0765		900.594	100.116		1152.74	108.331
901.558	94.1013		901.558	100.121		1153.22	108.396
902.523	94.1275		902.523	100.108		1153.7	108.454
903.487	94.1781		903.487	100.06		1154.19	108.506
904.451	94.2092		904.451	99.9787		1154.67	108.554
905.415	94.255		905.415	99.9191		1155.15	108.598
906.379	94.274		906.379	99.8929		1155.63	108.637
907.344	94.2816		907.344	99.882		1156.12	108.672
908.308	94.3308		908.308	99.8838		1156.6	108.708
909.272	94.3961		909.272	99.8871		1157.08	108.747
910.236	94.4628		910.236	99.9132		1157.56	108.788
911.201	94.5008		911.201	99.9644		1158.04	108.829
912.165	94.5431		912.165	99.9995		1158.53	108.865
913.129	94.6426		913.129	100.06		1159.01	108.896
914.093	94.7147		914.093	100.137		1159.49	108.922
915.058	94.6898		915.058	100.142		1159.97	108.948
916.022	94.67		916.022	100.158		1160.45	108.972
916.986	94.7069		916.986	100.204		1160.94	108.994
917.95	94.7822		917.95	100.224		1161.42	109.013
918.914	94.8122		918.914	100.228		1161.9	109.03
919.879	94.8013		919.879	100.216		1162.38	109.046
920.843	94.8555		920.843	100.229		1162.87	109.059
921.807	94.922		921.807	100.251		1163.35	109.069
922.771	94.9373		922.771	100.291		1163.83	109.074
923.736	94.9279		923.736	100.312		1164.31	109.078
924.7	94.9278		924.7	100.31		1164.79	109.081
925.664	94.9293		925.664	100.298		1165.28	109.082
926.628	94.9621		926.628	100.322		1165.76	109.083
927.592	94.9999		927.592	100.346		1166.24	109.084
928.557	94.9904		928.557	100.316		1166.72	109.089
929.521	95.0334		929.521	100.304		1167.2	109.096
930.485	95.0694		930.485	100.335		1167.69	109.102
931.449	95.0639		931.449	100.346		1168.17	109.107
932.414	95.0081		932.414	100.345		1168.65	109.11
933.378	94.9317		933.378	100.355		1169.13	109.112
934.342	94.9076		934.342	100.376		1169.62	109.115
935.306	94.9527		935.306	100.381		1170.1	109.12
936.271	95.0189		936.271	100.391		1170.58	109.126
937.235	95.0252		937.235	100.401		1171.06	109.13
938.199	95.0132		938.199	100.395		1171.54	109.133
939.163	94.9942		939.163	100.401		1172.03	109.136
940.128	94.983		940.128	100.415		1172.51	109.137
941.092	95.005		941.092	100.376		1172.99	109.137
942.056	95.0067		942.056	100.328		1173.47	109.134
943.02	95.0082		943.02	100.361		1173.95	109.13
943.985	95.0107		943.985	100.398		1174.44	109.126
944.949	94.9995		944.949	100.41		1174.92	109.121
945.913	94.9737		945.913	100.407		1175.4	109.114
946.877	94.9781		946.877	100.392		1175.88	109.105
947.841	95.0143		947.841	100.389		1176.37	109.095
948.806	95.0215		948.806	100.369		1176.85	109.085
949.77	94.9665		949.77	100.324		1177.33	109.077
950.734	94.9174		950.734	100.319		1177.81	109.067
951.698	94.865		951.698	100.303		1178.29	109.056
952.663	94.8065		952.663	100.262		1178.78	109.043
953.627	94.7383		953.627	100.238		1179.26	109.031
954.591	94.6466		954.591	100.2		1179.74	109.018
955.555	94.5303		955.555	100.17		1180.22	109.005
956.519	94.3788		956.519	100.109		1180.7	108.99
957.484	94.1653		957.484	100.03		1181.19	108.972
958.448	93.8887		958.448	99.9563		1181.67	108.953
959.412	93.5418		959.412	99.8801		1182.15	108.931
960.376	93.1651		960.376	99.7866		1182.63	108.907
961.341	92.6742		961.341	99.6667		1183.11	108.879
962.305	92.0938		962.305	99.5483		1183.6	108.849
963.269	91.555		963.269	99.4739		1184.08	108.819
964.233	91.1292		964.233	99.4154		1184.56	108.79
965.198	90.8652		965.198	99.3427		1185.04	108.764
966.162	90.7939		966.162	99.3104		1185.53	108.739
967.126	90.9279		967.126	99.3319		1186.01	108.712
968.09	91.2268		968.09	99.4069		1186.49	108.684
969.055	91.6019		969.055	99.4531		1186.97	108.658
970.019	92.025		970.019	99.4911		1187.45	108.634
970.983	92.4625		970.983	99.5458		1187.94	108.609
971.947	92.8683		971.947	99.63		1188.42	108.581
972.912	93.2903		972.912	99.6988		1188.9	108.552
973.876	93.726		973.876	99.7572		1189.38	108.522
974.84	94.096		974.84	99.8055		1189.86	108.494
975.804	94.3914		975.804	99.8189		1190.35	108.467
976.768	94.6302		976.768	99.8436		1190.83	108.441
977.733	94.8374		977.733	99.8906		1191.31	108.415
978.697	94.9955		978.697	99.9184		1191.79	108.387
979.661	95.1387		979.661	99.9155		1192.28	108.358
980.625	95.2452		980.625	99.9257		1192.76	108.327
981.59	95.3806		981.59	99.9381		1193.24	108.292
982.554	95.5007		982.554	99.9257		1193.72	108.255
983.518	95.5683		983.518	99.9296		1194.2	108.217
984.482	95.5996		984.482	99.9446		1194.68	108.18
985.447	95.586		985.447	99.9544		1195.17	108.146
986.411	95.6178		986.411	99.9355		1195.65	108.112
987.375	95.6851		987.375	99.8788		1196.13	108.08
988.339	95.7375		988.339	99.8424		1196.61	108.049
989.303	95.7851		989.303	99.8397		1197.1	108.018
990.268	95.7692		990.268	99.8229		1197.58	107.987
991.232	95.7635		991.232	99.8146		1198.06	107.953
992.196	95.772		992.196	99.8255		1198.54	107.914
993.16	95.7241		993.16	99.8245		1199.02	107.872
994.125	95.6963		994.125	99.8187		1199.51	107.826
995.089	95.7545		995.089	99.8205		1199.99	107.779
996.053	95.8048		996.053	99.8236		1200.47	107.731
997.017	95.7801		997.017	99.7955		1200.95	107.682
997.982	95.7431		997.982	99.7645		1201.43	107.633
998.946	95.7379		998.946	99.7603		1201.92	107.585
999.91	95.7376		999.91	99.7358		1202.4	107.538
1000.87	95.734		1000.87	99.7215		1202.88	107.493
1001.84	95.6996		1001.84	99.7111		1203.36	107.447
1002.8	95.6691		1002.8	99.698		1203.85	107.401
1003.77	95.6649		1003.77	99.6912		1204.33	107.357
1004.73	95.6527		1004.73	99.6793		1204.81	107.319
1005.7	95.6423		1005.7	99.6737		1205.29	107.29
1006.66	95.6318		1006.66	99.6592		1205.77	107.27
1007.62	95.6004		1007.62	99.6053		1206.26	107.257
1008.59	95.5743		1008.59	99.5658		1206.74	107.253
1009.55	95.5523		1009.55	99.5815		1207.22	107.255
1010.52	95.5541		1010.52	99.6043		1207.7	107.263
1011.48	95.4901		1011.48	99.573		1208.18	107.277
1012.45	95.4342		1012.45	99.5472		1208.67	107.297
1013.41	95.4283		1013.41	99.531		1209.15	107.321
1014.37	95.4124		1014.37	99.543		1209.63	107.346
1015.34	95.425		1015.34	99.5562		1210.11	107.375
1016.3	95.3824		1016.3	99.5742		1210.6	107.41
1017.27	95.3253		1017.27	99.58		1211.08	107.452
1018.23	95.329		1018.23	99.5663		1211.56	107.501
1019.2	95.2987		1019.2	99.5491		1212.04	107.557
1020.16	95.2513		1020.16	99.5607		1212.52	107.619
1021.12	95.2904		1021.12	99.5882		1213.01	107.684
1022.09	95.321		1022.09	99.6308		1213.49	107.75
1023.05	95.2916		1023.05	99.6852		1213.97	107.819
1024.02	95.2765		1024.02	99.728		1214.45	107.891
1024.98	95.2514		1024.98	99.735		1214.93	107.968
1025.94	95.2159		1025.94	99.73		1215.42	108.049
1026.91	95.2069		1026.91	99.7565		1215.9	108.132
1027.87	95.1857		1027.87	99.7972		1216.38	108.216
1028.84	95.1457		1028.84	99.807		1216.86	108.3
1029.8	95.1432		1029.8	99.7897		1217.35	108.382
1030.77	95.2158		1030.77	99.7636		1217.83	108.463
1031.73	95.289		1031.73	99.757		1218.31	108.543
1032.69	95.2852		1032.69	99.7542		1218.79	108.621
1033.66	95.1922		1033.66	99.7332		1219.27	108.694
1034.62	95.1386		1034.62	99.7229		1219.76	108.762
1035.59	95.19		1035.59	99.7544		1220.24	108.824
1036.55	95.2053		1036.55	99.7381		1220.72	108.882
1037.52	95.1999		1037.52	99.6876		1221.2	108.935
1038.48	95.1905		1038.48	99.6521		1221.68	108.984
1039.44	95.1488		1039.44	99.6251		1222.17	109.026
1040.41	95.1264		1040.41	99.611		1222.65	109.063
1041.37	95.1553		1041.37	99.6213		1223.13	109.096
1042.34	95.1448		1042.34	99.5738		1223.61	109.126
1043.3	95.1086		1043.3	99.5224		1224.09	109.151
1044.27	95.0802		1044.27	99.5163		1224.58	109.172
1045.23	95.0428		1045.23	99.4893		1225.06	109.189
1046.19	95.0172		1046.19	99.4574		1225.54	109.203
1047.16	95.0175		1047.16	99.4412		1226.02	109.217
1048.12	95.0092		1048.12	99.4144		1226.51	109.231
1049.09	94.9722		1049.09	99.3799		1226.99	109.246
1050.05	94.8766		1050.05	99.3427		1227.47	109.263
1051.01	94.7768		1051.01	99.3096		1227.95	109.281
1051.98	94.7625		1051.98	99.3134		1228.43	109.302
1052.94	94.761		1052.94	99.3365		1228.91	109.326
1053.91	94.7484		1053.91	99.3412		1229.4	109.352
1054.87	94.6826		1054.87	99.3515		1229.88	109.38
1055.84	94.6496		1055.84	99.3642		1230.36	109.407
1056.8	94.6668		1056.8	99.4012		1230.84	109.434
1057.76	94.5899		1057.76	99.4164		1231.33	109.459
1058.73	94.5247		1058.73	99.4529		1231.81	109.483
1059.69	94.5091		1059.69	99.5122		1232.29	109.508
1060.66	94.4419		1060.66	99.5739		1232.77	109.532
1061.62	94.3566		1061.62	99.6491		1233.26	109.555
1062.59	94.2894		1062.59	99.7026		1233.74	109.577
1063.55	94.2074		1063.55	99.7509		1234.22	109.595
1064.51	94.0817		1064.51	99.7982		1234.7	109.608
1065.48	93.9731		1065.48	99.8663		1235.18	109.619
1066.44	93.8917		1066.44	99.9097		1235.66	109.631
1067.41	93.8123		1067.41	99.9654		1236.15	109.646
1068.37	93.7669		1068.37	99.9956		1236.63	109.665
1069.34	93.7336		1069.34	99.9829		1237.11	109.684
1070.3	93.671		1070.3	99.9856		1237.59	109.7
1071.26	93.6448		1071.26	100		1238.08	109.713
1072.23	93.6942		1072.23	100.022		1238.56	109.722
1073.19	93.7741		1073.19	100.031		1239.04	109.728
1074.16	93.8469		1074.16	100.028		1239.52	109.731
1075.12	93.9072		1075.12	100.029		1240	109.73
1076.08	93.9962		1076.08	100.045		1240.49	109.726
1077.05	94.0895		1077.05	100.065		1240.97	109.72
1078.01	94.1804		1078.01	100.053		1241.45	109.711
1078.98	94.2324		1078.98	100.026		1241.93	109.699
1079.94	94.2903		1079.94	100.04		1242.41	109.685
1080.91	94.4103		1080.91	100.065		1242.9	109.669
1081.87	94.5158		1081.87	100.048		1243.38	109.65
1082.83	94.5674		1082.83	100.028		1243.86	109.631
1083.8	94.5981		1083.8	100.018		1244.34	109.611
1084.76	94.6559		1084.76	99.9956		1244.83	109.591
1085.73	94.6882		1085.73	99.9715		1245.31	109.57
1086.69	94.678		1086.69	99.9519		1245.79	109.547
1087.65	94.644		1087.65	99.9052		1246.27	109.525
1088.62	94.6653		1088.62	99.8559		1246.75	109.5
1089.58	94.6794		1089.58	99.8485		1247.24	109.472
1090.55	94.6851		1090.55	99.8398		1247.72	109.437
1091.51	94.6905		1091.51	99.8142		1248.2	109.396
1092.48	94.7271		1092.48	99.8043		1248.68	109.352
1093.44	94.8394		1093.44	99.7773		1249.16	109.308
1094.4	94.9456		1094.4	99.7721		1249.65	109.263
1095.37	95.0143		1095.37	99.7627		1250.13	109.216
1096.33	95.082		1096.33	99.7341		1250.61	109.166
1097.3	95.1774		1097.3	99.7395		1251.09	109.112
1098.26	95.2789		1098.26	99.7892		1251.58	109.056
1099.23	95.3675		1099.23	99.8237		1252.06	109
1100.19	95.4656		1100.19	99.8124		1252.54	108.944
1101.15	95.5547		1101.15	99.8201		1253.02	108.892
1102.12	95.6018		1102.12	99.8571		1253.5	108.844
1103.08	95.6457		1103.08	99.9013		1253.98	108.802
1104.05	95.6738		1104.05	99.9339		1254.47	108.764
1105.01	95.6878		1105.01	99.9466		1254.95	108.73
1105.98	95.7155		1105.98	99.9566		1255.43	108.696
1106.94	95.7511		1106.94	99.9905		1255.91	108.662
1107.9	95.8244		1107.9	100.014		1256.4	108.627
1108.87	95.8921		1108.87	100.032		1256.88	108.596
1109.83	95.8602		1109.83	100.023		1257.36	108.569
1110.8	95.8443		1110.8	100.04		1257.84	108.551
1111.76	95.8493		1111.76	100.062		1258.33	108.54
1112.72	95.8277		1112.72	100.053		1258.81	108.537
1113.69	95.8442		1113.69	100.045		1259.29	108.54
1114.65	95.9082		1114.65	100.069		1259.77	108.548
1115.62	95.944		1115.62	100.087		1260.25	108.561
1116.58	95.9953		1116.58	100.069		1260.73	108.576
1117.55	96.0495		1117.55	100.062		1261.22	108.594
1118.51	96.0877		1118.51	100.073		1261.7	108.615
1119.47	96.1279		1119.47	100.059		1262.18	108.64
1120.44	96.2111		1120.44	100.064		1262.66	108.671
1121.4	96.258		1121.4	100.085		1263.15	108.709
1122.37	96.3042		1122.37	100.11		1263.63	108.754
1123.33	96.3315		1123.33	100.117		1264.11	108.806
1124.3	96.3813		1124.3	100.135		1264.59	108.864
1125.26	96.4271		1125.26	100.152		1265.07	108.926
1126.22	96.4194		1126.22	100.153		1265.56	108.994
1127.19	96.403		1127.19	100.144		1266.04	109.065
1128.15	96.4215		1128.15	100.147		1266.52	109.138
1129.12	96.4676		1129.12	100.173		1267	109.213
1130.08	96.4986		1130.08	100.162		1267.48	109.289
1131.05	96.4853		1131.05	100.138		1267.97	109.368
1132.01	96.4721		1132.01	100.175		1268.45	109.449
1132.97	96.4916		1132.97	100.211		1268.93	109.53
1133.94	96.5299		1133.94	100.193		1269.41	109.606
1134.9	96.5426		1134.9	100.173		1269.89	109.679
1135.87	96.5411		1135.87	100.179		1270.38	109.747
1136.83	96.581		1136.83	100.215		1270.86	109.812
1137.8	96.6071		1137.8	100.217		1271.34	109.872
1138.76	96.6029		1138.76	100.197		1271.82	109.925
1139.72	96.5698		1139.72	100.203		1272.31	109.971
1140.69	96.5883		1140.69	100.206		1272.79	110.009
1141.65	96.6305		1141.65	100.191		1273.27	110.041
1142.62	96.6723		1142.62	100.199		1273.75	110.069
1143.58	96.6799		1143.58	100.22		1274.23	110.094
1144.55	96.6929		1144.55	100.238		1274.72	110.115
1145.51	96.7108		1145.51	100.249		1275.2	110.132
1146.47	96.7091		1146.47	100.227		1275.68	110.147
1147.44	96.7339		1147.44	100.191		1276.16	110.161
1148.4	96.755		1148.4	100.186		1276.64	110.173
1149.37	96.7535		1149.37	100.219		1277.13	110.181
1150.33	96.7624		1150.33	100.235		1277.61	110.186
1151.3	96.7235		1151.3	100.231		1278.09	110.193
1152.26	96.6853		1152.26	100.23		1278.57	110.202
1153.22	96.7647		1153.22	100.225		1279.06	110.212
1154.19	96.84		1154.19	100.216		1279.54	110.221
1155.15	96.8046		1155.15	100.211		1280.02	110.227
1156.12	96.7515		1156.12	100.202		1280.5	110.232
1157.08	96.7586		1157.08	100.222		1280.98	110.237
1158.04	96.7963		1158.04	100.222		1281.47	110.243
1159.01	96.8145		1159.01	100.21		1281.95	110.25
1159.97	96.8041		1159.97	100.219		1282.43	110.255
1160.94	96.8069		1160.94	100.22		1282.91	110.257
1161.9	96.8302		1161.9	100.236		1283.39	110.256
1162.87	96.7832		1162.87	100.26		1283.88	110.255
1163.83	96.7598		1163.83	100.243		1284.36	110.253
1164.79	96.8157		1164.79	100.216		1284.84	110.25
1165.76	96.8072		1165.76	100.205		1285.32	110.246
1166.72	96.7681		1166.72	100.198		1285.81	110.243
1167.69	96.7502		1167.69	100.2		1286.29	110.24
1168.65	96.7334		1168.65	100.204		1286.77	110.234
1169.62	96.7487		1169.62	100.212		1287.25	110.226
1170.58	96.7559		1170.58	100.227		1287.73	110.218
1171.54	96.7336		1171.54	100.221		1288.22	110.215
1172.51	96.7241		1172.51	100.211		1288.7	110.217
1173.47	96.7317		1173.47	100.208		1289.18	110.219
1174.44	96.7415		1174.44	100.219		1289.66	110.22
1175.4	96.7338		1175.4	100.221		1290.14	110.221
1176.37	96.7179		1176.37	100.222		1290.63	110.222
1177.33	96.7257		1177.33	100.197		1291.11	110.224
1178.29	96.7539		1178.29	100.2		1291.59	110.226
1179.26	96.7549		1179.26	100.23		1292.07	110.229
1180.22	96.7573		1180.22	100.236		1292.56	110.233
1181.19	96.7749		1181.19	100.211		1293.04	110.238
1182.15	96.7665		1182.15	100.19		1293.52	110.244
1183.11	96.7745		1183.11	100.199		1294	110.251
1184.08	96.7829		1184.08	100.205		1294.48	110.258
1185.04	96.7512		1185.04	100.187		1294.96	110.265
1186.01	96.7278		1186.01	100.184		1295.45	110.271
1186.97	96.7343		1186.97	100.178		1295.93	110.274
1187.94	96.7117		1187.94	100.159		1296.41	110.275
1188.9	96.6822		1188.9	100.164		1296.89	110.27
1189.86	96.6643		1189.86	100.175		1297.38	110.261
1190.83	96.6743		1190.83	100.173		1297.86	110.25
1191.79	96.6752		1191.79	100.143		1298.34	110.24
1192.76	96.6632		1192.76	100.106		1298.82	110.233
1193.72	96.638		1193.72	100.118		1299.3	110.227
1194.68	96.6133		1194.68	100.139		1299.79	110.221
1195.65	96.5941		1195.65	100.14		1300.27	110.216
1196.61	96.5771		1196.61	100.123		1300.75	110.211
1197.58	96.5406		1197.58	100.118		1301.23	110.206
1198.54	96.5334		1198.54	100.126		1301.71	110.2
1199.51	96.5529		1199.51	100.126		1302.2	110.192
1200.47	96.542		1200.47	100.124		1302.68	110.187
1201.43	96.5342		1201.43	100.131		1303.16	110.186
1202.4	96.5327		1202.4	100.11		1303.64	110.189
1203.36	96.5276		1203.36	100.112		1304.13	110.194
1204.33	96.5117		1204.33	100.129		1304.61	110.199
1205.29	96.4825		1205.29	100.13		1305.09	110.201
1206.26	96.482		1206.26	100.118		1305.57	110.201
1207.22	96.4988		1207.22	100.098		1306.05	110.198
1208.18	96.489		1208.18	100.093		1306.54	110.193
1209.15	96.4528		1209.15	100.095		1307.02	110.188
1210.11	96.4654		1210.11	100.085		1307.5	110.182
1211.08	96.486		1211.08	100.075		1307.98	110.176
1212.04	96.4513		1212.04	100.06		1308.46	110.173
1213.01	96.3824		1213.01	100.064		1308.95	110.172
1213.97	96.3723		1213.97	100.075		1309.43	110.174
1214.93	96.3744		1214.93	100.083		1309.91	110.179
1215.9	96.3769		1215.9	100.091		1310.39	110.184
1216.86	96.3776		1216.86	100.086		1310.88	110.189
1217.83	96.3937		1217.83	100.073		1311.36	110.191
1218.79	96.392		1218.79	100.079		1311.84	110.189
1219.76	96.4009		1219.76	100.079		1312.32	110.186
1220.72	96.4039		1220.72	100.067		1312.8	110.184
1221.68	96.3472		1221.68	100.069		1313.29	110.185
1222.65	96.3059		1222.65	100.059		1313.77	110.188
1223.61	96.2981		1223.61	100.055		1314.25	110.19
1224.58	96.3153		1224.58	100.076		1314.73	110.187
1225.54	96.3135		1225.54	100.076		1315.21	110.179
1226.51	96.3052		1226.51	100.06		1315.7	110.167
1227.47	96.2812		1227.47	100.053		1316.18	110.154
1228.43	96.2305		1228.43	100.04		1316.66	110.141
1229.4	96.2155		1229.4	100.025		1317.14	110.13
1230.36	96.2189		1230.36	100.037		1317.62	110.123
1231.33	96.2244		1231.33	100.049		1318.11	110.12
1232.29	96.2206		1232.29	100.035		1318.59	110.122
1233.26	96.1739		1233.26	100.015		1319.07	110.129
1234.22	96.1366		1234.22	100.009		1319.55	110.136
1235.18	96.143		1235.18	100.006		1320.04	110.144
1236.15	96.1419		1236.15	99.9939		1320.52	110.151
1237.11	96.1424		1237.11	99.9874		1321	110.157
1238.08	96.12		1238.08	99.9836		1321.48	110.162
1239.04	96.0943		1239.04	99.9876		1321.96	110.164
1240	96.1216		1240	99.9894		1322.45	110.166
1240.97	96.0971		1240.97	99.9707		1322.93	110.17
1241.93	96.0475		1241.93	99.943		1323.41	110.175
1242.9	96.0064		1242.9	99.9246		1323.89	110.183
1243.86	95.9448		1243.86	99.9243		1324.38	110.191
1244.83	95.9071		1244.83	99.8973		1324.86	110.197
1245.79	95.8935		1245.79	99.877		1325.34	110.199
1246.75	95.9005		1246.75	99.8791		1325.82	110.198
1247.72	95.9206		1247.72	99.8637		1326.3	110.194
1248.68	95.8763		1248.68	99.8445		1326.79	110.19
1249.65	95.8313		1249.65	99.8538		1327.27	110.188
1250.61	95.8371		1250.61	99.8572		1327.75	110.189
1251.58	95.8422		1251.58	99.8591		1328.23	110.193
1252.54	95.862		1252.54	99.8716		1328.71	110.198
1253.5	95.8658		1253.5	99.8726		1329.2	110.201
1254.47	95.8256		1254.47	99.8761		1329.68	110.201
1255.43	95.8236		1255.43	99.8701		1330.16	110.198
1256.4	95.782		1256.4	99.8264		1330.64	110.193
1257.36	95.7005		1257.36	99.7903		1331.12	110.191
1258.33	95.72		1258.33	99.8161		1331.61	110.19
1259.29	95.751		1259.29	99.8408		1332.09	110.189
1260.25	95.7353		1260.25	99.8325		1332.57	110.19
1261.22	95.7106		1261.22	99.841		1333.05	110.191
1262.18	95.6383		1262.18	99.8511		1333.54	110.195
1263.15	95.6203		1263.15	99.8379		1334.02	110.198
1264.11	95.6622		1264.11	99.8381		1334.5	110.201
1265.07	95.6616		1265.07	99.8343		1334.98	110.201
1266.04	95.6072		1266.04	99.8402		1335.46	110.197
1267	95.5387		1267	99.8512		1335.94	110.19
1267.97	95.4942		1267.97	99.8369		1336.43	110.181
1268.93	95.4401		1268.93	99.8378		1336.91	110.174
1269.89	95.4355		1269.89	99.8488		1337.39	110.17
1270.86	95.4297		1270.86	99.8509		1337.87	110.168
1271.82	95.4202		1271.82	99.8313		1338.36	110.168
1272.79	95.4373		1272.79	99.8061		1338.84	110.167
1273.75	95.3948		1273.75	99.8088		1339.32	110.163
1274.72	95.3359		1274.72	99.8215		1339.8	110.157
1275.68	95.3523		1275.68	99.8179		1340.28	110.151
1276.64	95.3658		1276.64	99.8063		1340.77	110.146
1277.61	95.3223		1277.61	99.8061		1341.25	110.143
1278.57	95.271		1278.57	99.8169		1341.73	110.142
1279.54	95.2715		1279.54	99.816		1342.21	110.144
1280.5	95.2987		1280.5	99.8149		1342.69	110.149
1281.47	95.2814		1281.47	99.8067		1343.18	110.158
1282.43	95.233		1282.43	99.7941		1343.66	110.169
1283.39	95.216		1283.39	99.7916		1344.14	110.179
1284.36	95.1759		1284.36	99.7802		1344.62	110.188
1285.32	95.1567		1285.32	99.7569		1345.11	110.193
1286.29	95.1307		1286.29	99.7539		1345.59	110.196
1287.25	95.102		1287.25	99.7558		1346.07	110.199
1288.22	95.0619		1288.22	99.7458		1346.55	110.204
1289.18	95.0211		1289.18	99.7471		1347.03	110.209
1290.14	94.9879		1290.14	99.7439		1347.52	110.212
1291.11	94.9442		1291.11	99.7225		1348	110.213
1292.07	94.9146		1292.07	99.7005		1348.48	110.212
1293.04	94.8552		1293.04	99.6783		1348.96	110.209
1294	94.7415		1294	99.6589		1349.44	110.204
1294.96	94.6262		1294.96	99.6503		1349.93	110.196
1295.93	94.5416		1295.93	99.6295		1350.41	110.186
1296.89	94.5191		1296.89	99.6115		1350.89	110.175
1297.86	94.4869		1297.86	99.6069		1351.37	110.164
1298.82	94.4119		1298.82	99.5951		1351.86	110.155
1299.79	94.3306		1299.79	99.5818		1352.34	110.149
1300.75	94.303		1300.75	99.5743		1352.82	110.147
1301.71	94.327		1301.71	99.5817		1353.3	110.147
1302.68	94.3414		1302.68	99.5834		1353.78	110.149
1303.64	94.3387		1303.64	99.5712		1354.27	110.152
1304.61	94.3537		1304.61	99.5618		1354.75	110.158
1305.57	94.358		1305.57	99.5733		1355.23	110.164
1306.54	94.3371		1306.54	99.5864		1355.71	110.169
1307.5	94.3513		1307.5	99.6107		1356.19	110.173
1308.46	94.3739		1308.46	99.622		1356.68	110.175
1309.43	94.3704		1309.43	99.6094		1357.16	110.177
1310.39	94.4092		1310.39	99.5861		1357.64	110.179
1311.36	94.4703		1311.36	99.5886		1358.12	110.178
1312.32	94.5094		1312.32	99.5967		1358.61	110.175
1313.29	94.5675		1313.29	99.5937		1359.09	110.172
1314.25	94.6235		1314.25	99.5993		1359.57	110.169
1315.21	94.6752		1315.21	99.6108		1360.05	110.167
1316.18	94.7679		1316.18	99.602		1360.53	110.165
1317.14	94.8248		1317.14	99.5893		1361.02	110.164
1318.11	94.9112		1318.11	99.5968		1361.5	110.163
1319.07	94.946		1319.07	99.6025		1361.98	110.162
1320.04	94.9523		1320.04	99.6043		1362.46	110.162
1321	95.043		1321	99.6067		1362.94	110.161
1321.96	95.1835		1321.96	99.6189		1363.43	110.159
1322.93	95.2747		1322.93	99.6146		1363.91	110.158
1323.89	95.3478		1323.89	99.5989		1364.39	110.159
1324.86	95.4361		1324.86	99.5871		1364.87	110.163
1325.82	95.4699		1325.82	99.5794		1365.35	110.169
1326.79	95.4411		1326.79	99.5802		1365.84	110.172
1327.75	95.4213		1327.75	99.5793		1366.32	110.171
1328.71	95.4417		1328.71	99.5621		1366.8	110.168
1329.68	95.4215		1329.68	99.552		1367.28	110.166
1330.64	95.3704		1330.64	99.5468		1367.77	110.167
1331.61	95.2866		1331.61	99.5259		1368.25	110.168
1332.57	95.2381		1332.57	99.511		1368.73	110.169
1333.54	95.1953		1333.54	99.5092		1369.21	110.169
1334.5	95.1055		1334.5	99.4975		1369.69	110.172
1335.46	95.0215		1335.46	99.4703		1370.18	110.176
1336.43	94.8903		1336.43	99.457		1370.66	110.181
1337.39	94.7619		1337.39	99.4403		1371.14	110.185
1338.36	94.6045		1338.36	99.4068		1371.62	110.188
1339.32	94.4277		1339.32	99.3794		1372.1	110.191
1340.28	94.2774		1340.28	99.3604		1372.59	110.195
1341.25	94.1884		1341.25	99.342		1373.07	110.2
1342.21	94.1266		1342.21	99.3262		1373.55	110.203
1343.18	94.0566		1343.18	99.3347		1374.03	110.205
1344.14	94.0148		1344.14	99.3507		1374.52	110.206
1345.11	93.9232		1345.11	99.332		1375	110.207
1346.07	93.7916		1346.07	99.3114		1375.48	110.207
1347.03	93.6407		1347.03	99.2777		1375.96	110.204
1348	93.5126		1348	99.2401		1376.44	110.197
1348.96	93.4759		1348.96	99.2252		1376.92	110.187
1349.93	93.3939		1349.93	99.2458		1377.41	110.18
1350.89	93.3072		1350.89	99.2402		1377.89	110.178
1351.86	93.3028		1351.86	99.2268		1378.37	110.179
1352.82	93.3178		1352.82	99.2323		1378.85	110.181
1353.78	93.3762		1353.78	99.2432		1379.34	110.183
1354.75	93.4523		1354.75	99.2524		1379.82	110.184
1355.71	93.4897		1355.71	99.2522		1380.3	110.186
1356.68	93.5506		1356.68	99.24		1380.78	110.188
1357.64	93.6018		1357.64	99.2361		1381.26	110.188
1358.61	93.6049		1358.61	99.2455		1381.75	110.189
1359.57	93.5491		1359.57	99.2485		1382.23	110.19
1360.53	93.4477		1360.53	99.2266		1382.71	110.191
1361.5	93.3229		1361.5	99.2028		1383.19	110.193
1362.46	93.2017		1362.46	99.1881		1383.67	110.195
1363.43	93.1		1363.43	99.1556		1384.16	110.198
1364.39	92.9579		1364.39	99.146		1384.64	110.201
1365.35	92.8093		1365.35	99.1249		1385.12	110.201
1366.32	92.6889		1366.32	99.0965		1385.6	110.197
1367.28	92.6324		1367.28	99.0853		1386.09	110.192
1368.25	92.6609		1368.25	99.0765		1386.57	110.185
1369.21	92.6821		1369.21	99.073		1387.05	110.177
1370.18	92.7231		1370.18	99.0827		1387.53	110.171
1371.14	92.7851		1371.14	99.0739		1388.01	110.169
1372.1	92.7712		1372.1	99.0662		1388.5	110.17
1373.07	92.6073		1373.07	99.0579		1388.98	110.17
1374.03	92.3172		1374.03	99.0272		1389.46	110.166
1375	91.8855		1375	99.0005		1389.94	110.159
1375.96	91.325		1375.96	98.987		1390.42	110.15
1376.92	90.8833		1376.92	98.9719		1390.91	110.142
1377.89	90.8222		1377.89	98.9899		1391.39	110.136
1378.85	91.2257		1378.85	99.0726		1391.87	110.132
1379.82	91.892		1379.82	99.1922		1392.35	110.13
1380.78	92.5427		1380.78	99.3159		1392.84	110.131
1381.75	93.0139		1381.75	99.4165		1393.32	110.137
1382.71	93.3331		1382.71	99.4922		1393.8	110.149
1383.67	93.5499		1383.67	99.5308		1394.28	110.164
1384.64	93.6836		1384.64	99.5565		1394.76	110.177
1385.6	93.7442		1385.6	99.5929		1395.25	110.187
1386.57	93.7953		1386.57	99.6307		1395.73	110.193
1387.53	93.899		1387.53	99.6523		1396.21	110.198
1388.5	93.9588		1388.5	99.6669		1396.69	110.201
1389.46	94.0164		1389.46	99.6716		1397.17	110.202
1390.42	94.102		1390.42	99.6641		1397.66	110.201
1391.39	94.1514		1391.39	99.6551		1398.14	110.199
1392.35	94.2245		1392.35	99.6495		1398.62	110.195
1393.32	94.3385		1393.32	99.6594		1399.1	110.189
1394.28	94.4322		1394.28	99.6493		1399.59	110.18
1395.25	94.5034		1395.25	99.6308		1400.07	110.167
1396.21	94.5651		1396.21	99.6318		1400.55	110.154
1397.17	94.606		1397.17	99.631		1401.03	110.142
1398.14	94.5621		1398.14	99.6166		1401.51	110.131
1399.1	94.5088		1399.1	99.5903		1401.99	110.122
1400.07	94.4618		1400.07	99.559		1402.48	110.115
1401.03	94.362		1401.03	99.5353		1402.96	110.111
1401.99	94.2806		1401.99	99.5305		1403.44	110.112
1402.96	94.2607		1402.96	99.5234		1403.92	110.118
1403.92	94.32		1403.92	99.5202		1404.41	110.127
1404.89	94.5234		1404.89	99.5166		1404.89	110.137
1405.85	94.7567		1405.85	99.5146		1405.37	110.146
1406.82	94.9496		1406.82	99.5306		1405.85	110.153
1407.78	95.1364		1407.78	99.5315		1406.33	110.159
1408.74	95.2771		1408.74	99.5254		1406.82	110.164
1409.71	95.3398		1409.71	99.511		1407.3	110.171
1410.67	95.338		1410.67	99.4942		1407.78	110.179
1411.64	95.3878		1411.64	99.4576		1408.26	110.19
1412.6	95.3934		1412.6	99.4369		1408.74	110.202
1413.57	95.3476		1413.57	99.4442		1409.23	110.212
1414.53	95.3003		1414.53	99.4401		1409.71	110.218
1415.49	95.2541		1415.49	99.4239		1410.19	110.219
1416.46	95.1587		1416.46	99.4021		1410.67	110.216
1417.42	95.0241		1417.42	99.389		1411.16	110.209
1418.39	94.9184		1418.39	99.3774		1411.64	110.199
1419.35	94.8362		1419.35	99.3295		1412.12	110.187
1420.32	94.6856		1420.32	99.2697		1412.6	110.173
1421.28	94.5029		1421.28	99.238		1413.08	110.16
1422.24	94.3107		1422.24	99.2105		1413.57	110.148
1423.21	94.0559		1423.21	99.1593		1414.05	110.138
1424.17	93.7911		1424.17	99.0661		1414.53	110.132
1425.14	93.4699		1425.14	98.9913		1415.01	110.129
1426.1	93.0804		1426.1	98.9295		1415.49	110.127
1427.07	92.6908		1427.07	98.8557		1415.98	110.126
1428.03	92.2414		1428.03	98.7647		1416.46	110.128
1428.99	91.726		1428.99	98.6719		1416.94	110.135
1429.96	91.1349		1429.96	98.5963		1417.42	110.146
1430.92	90.5091		1430.92	98.5238		1417.9	110.162
1431.89	89.959		1431.89	98.4329		1418.39	110.18
1432.85	89.449		1432.85	98.3668		1418.87	110.198
1433.82	88.9609		1433.82	98.3215		1419.35	110.212
1434.78	88.517		1434.78	98.2858		1419.83	110.223
1435.74	88.2023		1435.74	98.2566		1420.32	110.229
1436.71	88.0289		1436.71	98.2		1420.8	110.233
1437.67	87.8159		1437.67	98.1552		1421.28	110.235
1438.64	87.5642		1438.64	98.1856		1421.76	110.234
1439.6	87.3771		1439.6	98.1976		1422.24	110.231
1440.57	87.2479		1440.57	98.1678		1422.73	110.225
1441.53	87.0757		1441.53	98.1346		1423.21	110.218
1442.49	86.9023		1442.49	98.1219		1423.69	110.21
1443.46	86.728		1443.46	98.1183		1424.17	110.202
1444.42	86.5384		1444.42	98.1053		1424.65	110.197
1445.39	86.3302		1445.39	98.0798		1425.14	110.194
1446.35	86.06		1446.35	98.0593		1425.62	110.192
1447.31	85.7767		1447.31	98.0162		1426.1	110.193
1448.28	85.3933		1448.28	97.9687		1426.58	110.195
1449.24	84.8837		1449.24	97.9104		1427.07	110.198
1450.21	84.2729		1450.21	97.8277		1427.55	110.202
1451.17	83.54		1451.17	97.7343		1428.03	110.202
1452.13	82.7035		1452.13	97.6205		1428.51	110.2
1453.1	81.7465		1453.1	97.512		1428.99	110.196
1454.06	80.8115		1454.06	97.415		1429.48	110.194
1455.03	79.9989		1455.03	97.3567		1429.96	110.194
1455.99	79.4802		1455.99	97.3584		1430.44	110.199
1456.96	79.3976		1456.96	97.3603		1430.92	110.206
1457.92	79.3995		1457.92	97.382		1431.4	110.212
1458.88	79.3753		1458.88	97.386		1431.89	110.213
1459.85	79.2157		1459.85	97.3646		1432.37	110.209
1460.81	78.9816		1460.81	97.3422		1432.85	110.205
1461.78	78.7523		1461.78	97.3425		1433.33	110.2
1462.74	78.5419		1462.74	97.3556		1433.82	110.196
1463.71	78.318		1463.71	97.371		1434.3	110.193
1464.67	78.2038		1464.67	97.3885		1434.78	110.19
1465.63	78.3431		1465.63	97.4403		1435.26	110.187
1466.6	78.9599		1466.6	97.5665		1435.74	110.184
1467.56	80.2701		1467.56	97.7833		1436.23	110.18
1468.53	82.3589		1468.53	98.1027		1436.71	110.176
1469.49	84.9335		1469.49	98.481		1437.19	110.171
1470.46	87.3785		1470.46	98.8384		1437.67	110.166
1471.42	89.3853		1471.42	99.1113		1438.15	110.158
1472.38	90.8944		1472.38	99.321		1438.64	110.148
1473.35	91.9314		1473.35	99.4777		1439.12	110.139
1474.31	92.6143		1474.31	99.5963		1439.6	110.133
1475.28	93.1717		1475.28	99.6843		1440.08	110.13
1476.24	93.7312		1476.24	99.7429		1440.57	110.132
1477.21	94.1982		1477.21	99.799		1441.05	110.135
1478.17	94.6194		1478.17	99.8487		1441.53	110.137
1479.13	94.9498		1479.13	99.8821		1442.01	110.136
1480.1	95.183		1480.1	99.9052		1442.49	110.135
1481.06	95.4149		1481.06	99.9296		1442.97	110.136
1482.03	95.6081		1482.03	99.9667		1443.46	110.138
1482.99	95.7583		1482.99	99.9981		1443.94	110.141
1483.95	95.8802		1483.95	100.002		1444.42	110.143
1484.92	95.9326		1484.92	100.015		1444.9	110.146
1485.88	96.0095		1485.88	100.033		1445.39	110.151
1486.85	96.1095		1486.85	100.026		1445.87	110.158
1487.81	96.1722		1487.81	100		1446.35	110.167
1488.78	96.2434		1488.78	100.006		1446.83	110.177
1489.74	96.2964		1489.74	100.019		1447.31	110.187
1490.7	96.3513		1490.7	100.016		1447.8	110.197
1491.67	96.3653		1491.67	99.9941		1448.28	110.204
1492.63	96.3853		1492.63	99.9761		1448.76	110.206
1493.6	96.4278		1493.6	99.9716		1449.24	110.203
1494.56	96.4664		1494.56	99.9691		1449.72	110.196
1495.53	96.5371		1495.53	99.9519		1450.21	110.186
1496.49	96.5652		1496.49	99.9288		1450.69	110.178
1497.45	96.4925		1497.45	99.9478		1451.17	110.172
1498.42	96.4969		1498.42	99.9627		1451.65	110.164
1499.38	96.5459		1499.38	99.9581		1452.13	110.155
1500.35	96.5888		1500.35	99.9578		1452.62	110.146
1501.31	96.6033		1501.31	99.9606		1453.1	110.139
1502.28	96.5905		1502.28	99.9584		1453.58	110.136
1503.24	96.5875		1503.24	99.9451		1454.06	110.135
1504.2	96.5692		1504.2	99.9433		1454.55	110.136
1505.17	96.5587		1505.17	99.9393		1455.03	110.139
1506.13	96.5781		1506.13	99.934		1455.51	110.143
1507.1	96.6399		1507.1	99.9133		1455.99	110.15
1508.06	96.6447		1508.06	99.9094		1456.47	110.16
1509.03	96.6473		1509.03	99.9053		1456.96	110.173
1509.99	96.6655		1509.99	99.8961		1457.44	110.185
1510.95	96.663		1510.95	99.8909		1457.92	110.193
1511.92	96.656		1511.92	99.8874		1458.4	110.195
1512.88	96.625		1512.88	99.8707		1458.88	110.192
1513.85	96.6015		1513.85	99.8483		1459.37	110.183
1514.81	96.618		1514.81	99.8344		1459.85	110.172
1515.78	96.625		1515.78	99.8369		1460.33	110.159
1516.74	96.641		1516.74	99.8254		1460.81	110.148
1517.7	96.6064		1517.7	99.7923		1461.3	110.138
1518.67	96.5292		1518.67	99.7862		1461.78	110.126
1519.63	96.5073		1519.63	99.7901		1462.26	110.114
1520.6	96.5334		1520.6	99.7873		1462.74	110.106
1521.56	96.5807		1521.56	99.7741		1463.22	110.103
1522.53	96.6045		1522.53	99.7579		1463.71	110.108
1523.49	96.5589		1523.49	99.7606		1464.19	110.117
1524.45	96.5121		1524.45	99.7654		1464.67	110.128
1525.42	96.5219		1525.42	99.7452		1465.15	110.142
1526.38	96.5131		1526.38	99.7436		1465.63	110.157
1527.35	96.5114		1527.35	99.7438		1466.12	110.174
1528.31	96.5293		1528.31	99.7411		1466.6	110.192
1529.27	96.5538		1529.27	99.7251		1467.08	110.209
1530.24	96.5165		1530.24	99.6919		1467.56	110.221
1531.2	96.4479		1531.2	99.6854		1468.05	110.226
1532.17	96.4045		1532.17	99.7127		1468.53	110.225
1533.13	96.385		1533.13	99.7126		1469.01	110.218
1534.1	96.4071		1534.1	99.6898		1469.49	110.212
1535.06	96.3632		1535.06	99.681		1469.97	110.207
1536.02	96.2924		1536.02	99.6742		1470.46	110.202
1536.99	96.2648		1536.99	99.6713		1470.94	110.195
1537.95	96.2317		1537.95	99.6942		1471.42	110.186
1538.92	96.2121		1538.92	99.692		1471.9	110.175
1539.88	96.1647		1539.88	99.6732		1472.38	110.167
1540.85	96.1458		1540.85	99.6847		1472.87	110.16
1541.81	96.1903		1541.81	99.6692		1473.35	110.156
1542.77	96.194		1542.77	99.6655		1473.83	110.152
1543.74	96.1245		1543.74	99.7049		1474.31	110.15
1544.7	96.0751		1544.7	99.6875		1474.8	110.149
1545.67	96.0926		1545.67	99.6434		1475.28	110.152
1546.63	96.0882		1546.63	99.6407		1475.76	110.158
1547.6	96.0103		1547.6	99.6418		1476.24	110.163
1548.56	95.915		1548.56	99.636		1476.72	110.166
1549.52	95.9126		1549.52	99.6234		1477.21	110.168
1550.49	95.9492		1550.49	99.6266		1477.69	110.168
1551.45	95.9134		1551.45	99.6361		1478.17	110.167
1552.42	95.8659		1552.42	99.6245		1478.65	110.166
1553.38	95.8263		1553.38	99.6269		1479.13	110.167
1554.34	95.8484		1554.34	99.59		1479.62	110.172
1555.31	95.8119		1555.31	99.5726		1480.1	110.181
1556.27	95.7228		1556.27	99.6021		1480.58	110.189
1557.24	95.6743		1557.24	99.6179		1481.06	110.194
1558.2	95.6109		1558.2	99.5852		1481.55	110.194
1559.16	95.5799		1559.16	99.5741		1482.03	110.189
1560.13	95.6657		1560.13	99.5604		1482.51	110.183
1561.09	95.6188		1561.09	99.5572		1482.99	110.176
1562.06	95.5559		1562.06	99.5512		1483.47	110.17
1563.02	95.543		1563.02	99.5409		1483.95	110.165
1563.99	95.4845		1563.99	99.541		1484.44	110.161
1564.95	95.4232		1564.95	99.5268		1484.92	110.157
1565.91	95.3797		1565.91	99.5051		1485.4	110.151
1566.88	95.3512		1566.88	99.513		1485.88	110.144
1567.84	95.3346		1567.84	99.5285		1486.37	110.134
1568.81	95.3185		1568.81	99.5273		1486.85	110.124
1569.77	95.2783		1569.77	99.4957		1487.33	110.116
1570.74	95.2088		1570.74	99.4863		1487.81	110.11
1571.7	95.1975		1571.7	99.4969		1488.29	110.108
1572.66	95.178		1572.66	99.4817		1488.78	110.107
1573.63	95.1402		1573.63	99.4775		1489.26	110.108
1574.59	95.0665		1574.59	99.5093		1489.74	110.112
1575.56	95.0409		1575.56	99.5274		1490.22	110.117
1576.52	95.0725		1576.52	99.4886		1490.7	110.121
1577.49	95.0014		1577.49	99.4936		1491.19	110.121
1578.45	94.9371		1578.45	99.5094		1491.67	110.118
1579.41	94.9557		1579.41	99.5037		1492.15	110.113
1580.38	94.9841		1580.38	99.4937		1492.63	110.109
1581.34	94.9381		1581.34	99.5062		1493.12	110.109
1582.31	94.881		1582.31	99.5206		1493.6	110.111
1583.27	94.8199		1583.27	99.5245		1494.08	110.115
1584.23	94.7965		1584.23	99.5208		1494.56	110.119
1585.2	94.7932		1585.2	99.5009		1495.04	110.122
1586.16	94.7772		1586.16	99.5063		1495.53	110.124
1587.13	94.7628		1587.13	99.5281		1496.01	110.125
1588.09	94.7427		1588.09	99.5219		1496.49	110.125
1589.06	94.6991		1589.06	99.4884		1496.97	110.125
1590.02	94.6649		1590.02	99.4784		1497.45	110.125
1590.98	94.6027		1590.98	99.5066		1497.94	110.128
1591.95	94.5482		1591.95	99.5195		1498.42	110.133
1592.91	94.5671		1592.91	99.5028		1498.9	110.14
1593.88	94.5935		1593.88	99.4844		1499.38	110.146
1594.84	94.5706		1594.84	99.479		1499.87	110.151
1595.81	94.5577		1595.81	99.4902		1500.35	110.153
1596.77	94.5492		1596.77	99.4983		1500.83	110.152
1597.73	94.5225		1597.73	99.4904		1501.31	110.145
1598.7	94.4727		1598.7	99.4951		1501.79	110.134
1599.66	94.4214		1599.66	99.4881		1502.28	110.12
1600.63	94.418		1600.63	99.4788		1502.76	110.104
1601.59	94.3842		1601.59	99.4647		1503.24	110.086
1602.56	94.3293		1602.56	99.451		1503.72	110.066
1603.52	94.2887		1603.52	99.4541		1504.2	110.046
1604.48	94.294		1604.48	99.4465		1504.69	110.03
1605.45	94.2685		1605.45	99.4273		1505.17	110.017
1606.41	94.2362		1606.41	99.4203		1505.65	110.009
1607.38	94.2002		1607.38	99.4406		1506.13	110.006
1608.34	94.1638		1608.34	99.4463		1506.62	110.009
1609.31	94.0952		1609.31	99.4292		1507.1	110.015
1610.27	94.0785		1610.27	99.3956		1507.58	110.025
1611.23	94.0712		1611.23	99.3926		1508.06	110.037
1612.2	94.0221		1612.2	99.3948		1508.54	110.053
1613.16	93.996		1613.16	99.3745		1509.03	110.069
1614.13	94.02		1614.13	99.3807		1509.51	110.085
1615.09	93.995		1615.09	99.4216		1509.99	110.099
1616.06	93.9919		1616.06	99.4056		1510.47	110.111
1617.02	93.9768		1617.02	99.3553		1510.95	110.121
1617.98	93.8788		1617.98	99.3533		1511.44	110.129
1618.95	93.8573		1618.95	99.3534		1511.92	110.136
1619.91	93.9077		1619.91	99.3564		1512.4	110.141
1620.88	93.9623		1620.88	99.3576		1512.88	110.141
1621.84	93.9974		1621.84	99.3578		1513.36	110.135
1622.81	94.0654		1622.81	99.3568		1513.85	110.126
1623.77	94.1175		1623.77	99.3426		1514.33	110.115
1624.73	94.1426		1624.73	99.3329		1514.81	110.107
1625.7	94.1971		1625.7	99.3303		1515.29	110.102
1626.66	94.3232		1626.66	99.3289		1515.78	110.101
1627.63	94.4249		1627.63	99.3127		1516.26	110.101
1628.59	94.4615		1628.59	99.2893		1516.74	110.103
1629.55	94.5431		1629.55	99.2933		1517.22	110.103
1630.52	94.5992		1630.52	99.3097		1517.7	110.101
1631.48	94.6472		1631.48	99.3036		1518.18	110.094
1632.45	94.8001		1632.45	99.2873		1518.67	110.085
1633.41	94.8828		1633.41	99.2981		1519.15	110.075
1634.38	94.8376		1634.38	99.3337		1519.63	110.068
1635.34	94.9088		1635.34	99.3144		1520.11	110.063
1636.3	95.036		1636.3	99.2973		1520.6	110.061
1637.27	95.0933		1637.27	99.3018		1521.08	110.057
1638.23	95.0512		1638.23	99.2899		1521.56	110.051
1639.2	95.0377		1639.2	99.2826		1522.04	110.044
1640.16	95.1306		1640.16	99.2787		1522.53	110.037
1641.12	95.1739		1641.12	99.29		1523.01	110.028
1642.09	95.1707		1642.09	99.2861		1523.49	110.021
1643.05	95.1525		1643.05	99.3063		1523.97	110.017
1644.02	95.1354		1644.02	99.3659		1524.45	110.019
1644.98	95.142		1644.98	99.4146		1524.93	110.028
1645.95	95.142		1645.95	99.3957		1525.42	110.043
1646.91	95.0846		1646.91	99.3752		1525.9	110.06
1647.88	95.0864		1647.88	99.3555		1526.38	110.077
1648.84	95.091		1648.84	99.343		1526.86	110.092
1649.8	94.9946		1649.8	99.3575		1527.35	110.104
1650.77	94.8592		1650.77	99.4024		1527.83	110.116
1651.73	94.8133		1651.73	99.4514		1528.31	110.127
1652.7	94.9326		1652.7	99.419		1528.79	110.139
1653.66	95.0127		1653.66	99.378		1529.27	110.149
1654.62	95.0049		1654.62	99.3844		1529.76	110.159
1655.59	95.0244		1655.59	99.3863		1530.24	110.168
1656.55	95.0772		1656.55	99.3989		1530.72	110.172
1657.52	95.1676		1657.52	99.4316		1531.2	110.169
1658.48	95.2606		1658.48	99.4449		1531.68	110.162
1659.45	95.3059		1659.45	99.4342		1532.17	110.152
1660.41	95.3249		1660.41	99.443		1532.65	110.14
1661.37	95.3699		1661.37	99.469		1533.13	110.126
1662.34	95.3997		1662.34	99.4827		1533.61	110.114
1663.3	95.3498		1663.3	99.4635		1534.1	110.104
1664.27	95.319		1664.27	99.4608		1534.58	110.097
1665.23	95.3026		1665.23	99.4666		1535.06	110.089
1666.19	95.2007		1666.19	99.4802		1535.54	110.078
1667.16	95.1156		1667.16	99.4963		1536.02	110.061
1668.12	94.9949		1668.12	99.5162		1536.51	110.04
1669.09	94.9223		1669.09	99.5092		1536.99	110.015
1670.05	94.9223		1670.05	99.5088		1537.47	109.99
1671.02	95.0031		1671.02	99.4983		1537.95	109.968
1671.98	95.1143		1671.98	99.4982		1538.43	109.954
1672.94	95.2671		1672.94	99.5345		1538.92	109.946
1673.91	95.4041		1673.91	99.574		1539.4	109.943
1674.87	95.5795		1674.87	99.5702		1539.88	109.942
1675.84	95.7441		1675.84	99.5637		1540.36	109.946
1676.8	95.8417		1676.8	99.5806		1540.85	109.953
1677.77	95.941		1677.77	99.584		1541.33	109.965
1678.73	96.0704		1678.73	99.5885		1541.81	109.982
1679.69	96.1456		1679.69	99.5914		1542.29	110.003
1680.66	96.1932		1680.66	99.5839		1542.77	110.027
1681.62	96.2177		1681.62	99.5884		1543.26	110.053
1682.59	96.2692		1682.59	99.6203		1543.74	110.079
1683.55	96.3615		1683.55	99.6545		1544.22	110.104
1684.52	96.4345		1684.52	99.62		1544.7	110.123
1685.48	96.4992		1685.48	99.5872		1545.18	110.134
1686.44	96.5676		1686.44	99.6449		1545.67	110.136
1687.41	96.6492		1687.41	99.6749		1546.15	110.131
1688.37	96.7029		1688.37	99.6807		1546.63	110.121
1689.34	96.7416		1689.34	99.6887		1547.11	110.104
1690.3	96.7992		1690.3	99.6839		1547.6	110.085
1691.27	96.8387		1691.27	99.6869		1548.08	110.067
1692.23	96.8903		1692.23	99.6891		1548.56	110.051
1693.19	96.9364		1693.19	99.6833		1549.04	110.038
1694.16	96.9274		1694.16	99.7284		1549.52	110.027
1695.12	97.0094		1695.12	99.7498		1550.01	110.018
1696.09	97.1503		1696.09	99.6932		1550.49	110.011
1697.05	97.1516		1697.05	99.6881		1550.97	110.007
1698.02	97.1548		1698.02	99.7128		1551.45	110.007
1698.98	97.1784		1698.98	99.7609		1551.93	110.009
1699.94	97.3311		1699.94	99.7634		1552.42	110.012
1700.91	97.4377		1700.91	99.7247		1552.9	110.015
1701.87	97.4373		1701.87	99.7413		1553.38	110.018
1702.84	97.4457		1702.84	99.7689		1553.86	110.026
1703.8	97.4457		1703.8	99.7739		1554.34	110.038
1704.77	97.452		1704.77	99.7716		1554.83	110.049
1705.73	97.4977		1705.73	99.7709		1555.31	110.056
1706.69	97.5492		1706.69	99.7708		1555.79	110.061
1707.66	97.5992		1707.66	99.7831		1556.27	110.064
1708.62	97.651		1708.62	99.7895		1556.76	110.065
1709.59	97.6419		1709.59	99.7809		1557.24	110.063
1710.55	97.6266		1710.55	99.7667		1557.72	110.06
1711.51	97.6859		1711.51	99.7603		1558.2	110.057
1712.48	97.7813		1712.48	99.7712		1558.68	110.055
1713.44	97.7949		1713.44	99.7826		1559.16	110.053
1714.41	97.7754		1714.41	99.767		1559.65	110.053
1715.37	97.781		1715.37	99.7663		1560.13	110.053
1716.34	97.7741		1716.34	99.8107		1560.61	110.053
1717.3	97.848		1717.3	99.8099		1561.09	110.052
1718.26	97.8874		1718.26	99.7854		1561.58	110.051
1719.23	97.9039		1719.23	99.8097		1562.06	110.048
1720.19	97.9124		1720.19	99.8098		1562.54	110.043
1721.16	97.9217		1721.16	99.7894		1563.02	110.035
1722.12	97.923		1722.12	99.7867		1563.5	110.03
1723.09	97.9215		1723.09	99.7763		1563.99	110.03
1724.05	97.8959		1724.05	99.7546		1564.47	110.034
1725.01	97.9168		1725.01	99.7563		1564.95	110.039
1725.98	97.9568		1725.98	99.7693		1565.43	110.042
1726.94	97.9463		1726.94	99.7614		1565.91	110.043
1727.91	97.9383		1727.91	99.7708		1566.4	110.042
1728.87	97.9916		1728.87	99.7925		1566.88	110.04
1729.84	97.9951		1729.84	99.7883		1567.36	110.036
1730.8	97.9942		1730.8	99.7829		1567.84	110.032
1731.76	97.9689		1731.76	99.8068		1568.33	110.027
1732.73	97.9363		1732.73	99.8332		1568.81	110.022
1733.69	97.9628		1733.69	99.823		1569.29	110.018
1734.66	98.005		1734.66	99.8198		1569.77	110.012
1735.62	98.0066		1735.62	99.8285		1570.25	110.004
1736.58	97.9888		1736.58	99.8427		1570.74	109.996
1737.55	98.0001		1737.55	99.8524		1571.22	109.992
1738.51	97.996		1738.51	99.87		1571.7	109.994
1739.48	98.0172		1739.48	99.8603		1572.18	109.997
1740.44	98.0122		1740.44	99.8571		1572.66	109.999
1741.41	97.9557		1741.41	99.8871		1573.15	110
1742.37	97.9631		1742.37	99.9006		1573.63	110.001
1743.33	98.0066		1743.33	99.8799		1574.11	110.004
1744.3	97.9806		1744.3	99.879		1574.59	110.006
1745.26	97.9664		1745.26	99.9		1575.08	110.006
1746.23	97.9843		1746.23	99.9216		1575.56	110.005
1747.19	97.9988		1747.19	99.919		1576.04	110.004
1748.15	98.0298		1748.15	99.9029		1576.52	110.005
1749.12	98.0131		1749.12	99.8951		1577	110.005
1750.08	97.9868		1750.08	99.9236		1577.49	110.005
1751.05	98.0436		1751.05	99.9147		1577.97	110.005
1752.01	98.0814		1752.01	99.8946		1578.45	110.006
1752.98	98.0675		1752.98	99.8933		1578.93	110.011
1753.94	98.0069		1753.94	99.8933		1579.41	110.017
1754.9	97.9854		1754.9	99.8999		1579.9	110.023
1755.87	98.0409		1755.87	99.9065		1580.38	110.026
1756.83	98.0998		1756.83	99.8965		1580.86	110.027
1757.8	98.0886		1757.8	99.8746		1581.34	110.03
1758.76	98.0849		1758.76	99.8703		1581.83	110.034
1759.73	98.0917		1759.73	99.882		1582.31	110.037
1760.69	98.0993		1760.69	99.8967		1582.79	110.036
1761.65	98.1269		1761.65	99.8865		1583.27	110.033
1762.62	98.1089		1762.62	99.8739		1583.75	110.03
1763.58	98.0706		1763.58	99.8812		1584.23	110.029
1764.55	98.0571		1764.55	99.8799		1584.72	110.029
1765.51	98.0633		1765.51	99.8886		1585.2	110.025
1766.48	98.0764		1766.48	99.9149		1585.68	110.02
1767.44	98.0731		1767.44	99.905		1586.16	110.014
1768.4	98.049		1768.4	99.8785		1586.65	110.008
1769.37	98.0108		1769.37	99.8884		1587.13	110.002
1770.33	97.9946		1770.33	99.8932		1587.61	109.996
1771.3	97.986		1771.3	99.8786		1588.09	109.993
1772.26	98.0113		1772.26	99.8436		1588.57	109.991
1773.22	98.0307		1773.22	99.8313		1589.06	109.99
1774.19	98.0203		1774.19	99.8496		1589.54	109.988
1775.15	98.0335		1775.15	99.8469		1590.02	109.984
1776.12	98.0575		1776.12	99.8633		1590.5	109.978
1777.08	98.1194		1777.08	99.8811		1590.98	109.968
1778.05	98.1388		1778.05	99.883		1591.47	109.957
1779.01	98.0901		1779.01	99.883		1591.95	109.945
1779.97	98.03		1779.97	99.8817		1592.43	109.934
1780.94	98.0226		1780.94	99.8714		1592.91	109.925
1781.9	97.9937		1781.9	99.8624		1593.4	109.918
1782.87	97.9869		1782.87	99.8709		1593.88	109.915
1783.83	98.0087		1783.83	99.8878		1594.36	109.917
1784.8	98.0338		1784.8	99.8805		1594.84	109.921
1785.76	98.0638		1785.76	99.8772		1595.32	109.926
1786.72	98.0384		1786.72	99.879		1595.81	109.929
1787.69	97.9929		1787.69	99.8771		1596.29	109.93
1788.65	98.0336		1788.65	99.8766		1596.77	109.928
1789.62	98.0099		1789.62	99.879		1597.25	109.925
1790.58	97.9445		1790.58	99.8819		1597.73	109.922
1791.55	97.9909		1791.55	99.8906		1598.22	109.92
1792.51	98.1124		1792.51	99.8723		1598.7	109.92
1793.47	98.12		1793.47	99.8593		1599.18	109.921
1794.44	98.0501		1794.44	99.8722		1599.66	109.922
1795.4	98.0378		1795.4	99.8733		1600.14	109.923
1796.37	98.0572		1796.37	99.8647		1600.63	109.924
1797.33	98.0593		1797.33	99.8706		1601.11	109.924
1798.3	98.029		1798.3	99.8843		1601.59	109.923
1799.26	97.9916		1799.26	99.8824		1602.07	109.921
1800.22	97.9807		1800.22	99.8878		1602.56	109.918
1801.19	98.0251		1801.19	99.8937		1603.04	109.915
1802.15	98.0191		1802.15	99.8756		1603.52	109.912
1803.12	98.0061		1803.12	99.8585		1604	109.909
1804.08	98.0078		1804.08	99.8736		1604.48	109.908
1805.05	98.0183		1805.05	99.895		1604.97	109.906
1806.01	98.0197		1806.01	99.8929		1605.45	109.904
1806.97	98.0088		1806.97	99.8764		1605.93	109.901
1807.94	97.9975		1807.94	99.8624		1606.41	109.894
1808.9	97.9698		1808.9	99.8678		1606.89	109.885
1809.87	97.9634		1809.87	99.8784		1607.38	109.874
1810.83	98.0077		1810.83	99.8683		1607.86	109.864
1811.8	98.018		1811.8	99.8698		1608.34	109.856
1812.76	97.9698		1812.76	99.8824		1608.82	109.85
1813.72	97.968		1813.72	99.8799		1609.31	109.845
1814.69	97.9545		1814.69	99.8773		1609.79	109.842
1815.65	97.9351		1815.65	99.8809		1610.27	109.838
1816.62	97.9241		1816.62	99.8827		1610.75	109.832
1817.58	97.9494		1817.58	99.8818		1611.23	109.828
1818.54	97.964		1818.54	99.8829		1611.72	109.827
1819.51	97.9694		1819.51	99.8847		1612.2	109.831
1820.47	97.9745		1820.47	99.8774		1612.68	109.837
1821.44	97.9668		1821.44	99.8706		1613.16	109.841
1822.4	97.9066		1822.4	99.8739		1613.64	109.84
1823.37	97.8486		1823.37	99.8837		1614.13	109.838
1824.33	97.8621		1824.33	99.8996		1614.61	109.837
1825.29	97.8693		1825.29	99.8904		1615.09	109.837
1826.26	97.9107		1826.26	99.8911		1615.57	109.838
1827.22	97.9857		1827.22	99.8983		1616.06	109.84
1828.19	97.9661		1828.19	99.8992		1616.54	109.841
1829.15	97.937		1829.15	99.9041		1617.02	109.839
1830.12	97.9385		1830.12	99.892		1617.5	109.834
1831.08	97.9673		1831.08	99.8884		1617.98	109.824
1832.04	97.9856		1832.04	99.8958		1618.47	109.812
1833.01	97.9281		1833.01	99.8824		1618.95	109.8
1833.97	97.9138		1833.97	99.8766		1619.43	109.789
1834.94	97.927		1834.94	99.8882		1619.91	109.778
1835.9	97.8969		1835.9	99.8938		1620.39	109.766
1836.87	97.8803		1836.87	99.8947		1620.88	109.751
1837.83	97.8966		1837.83	99.9131		1621.36	109.738
1838.79	97.8994		1838.79	99.928		1621.84	109.73
1839.76	97.9434		1839.76	99.9087		1622.32	109.728
1840.72	97.9874		1840.72	99.8958		1622.81	109.727
1841.69	97.9745		1841.69	99.906		1623.29	109.722
1842.65	97.898		1842.65	99.922		1623.77	109.714
1843.61	97.8916		1843.61	99.9164		1624.25	109.705
1844.58	97.9234		1844.58	99.8894		1624.73	109.699
1845.54	97.9291		1845.54	99.8954		1625.21	109.696
1846.51	97.9266		1846.51	99.912		1625.7	109.692
1847.47	97.9244		1847.47	99.9141		1626.18	109.689
1848.43	97.9615		1848.43	99.9104		1626.66	109.687
1849.4	97.972		1849.4	99.9124		1627.14	109.685
1850.36	97.9551		1850.36	99.9247		1627.63	109.684
1851.33	97.9343		1851.33	99.9241		1628.11	109.684
1852.29	97.9178		1852.29	99.9143		1628.59	109.685
1853.26	97.9256		1853.26	99.9088		1629.07	109.687
1854.22	97.9153		1854.22	99.9049		1629.55	109.69
1855.18	97.894		1855.18	99.9247		1630.04	109.691
1856.15	97.9215		1856.15	99.9301		1630.52	109.689
1857.11	97.9392		1857.11	99.921		1631	109.684
1858.08	97.9134		1858.08	99.9261		1631.48	109.681
1859.04	97.8839		1859.04	99.9397		1631.96	109.68
1860.01	97.912		1860.01	99.9426		1632.45	109.681
1860.97	97.8798		1860.97	99.9273		1632.93	109.681
1861.93	97.8397		1861.93	99.9163		1633.41	109.678
1862.9	97.8916		1862.9	99.9292		1633.89	109.673
1863.86	97.9019		1863.86	99.9377		1634.38	109.669
1864.83	97.8677		1864.83	99.9368		1634.86	109.666
1865.79	97.9186		1865.79	99.9291		1635.34	109.666
1866.76	97.9685		1866.76	99.935		1635.82	109.668
1867.72	97.9276		1867.72	99.9386		1636.3	109.673
1868.68	97.8943		1868.68	99.9268		1636.79	109.678
1869.65	97.8677		1869.65	99.9153		1637.27	109.683
1870.61	97.8367		1870.61	99.9274		1637.75	109.688
1871.58	97.8593		1871.58	99.9445		1638.23	109.692
1872.54	97.8628		1872.54	99.9559		1638.71	109.696
1873.51	97.867		1873.51	99.9531		1639.2	109.699
1874.47	97.8831		1874.47	99.9439		1639.68	109.702
1875.43	97.8719		1875.43	99.9357		1640.16	109.702
1876.4	97.8688		1876.4	99.9262		1640.64	109.697
1877.36	97.8542		1877.36	99.932		1641.12	109.689
1878.33	97.8491		1878.33	99.9555		1641.61	109.682
1879.29	97.8635		1879.29	99.9729		1642.09	109.675
1880.26	97.885		1880.26	99.9683		1642.57	109.668
1881.22	97.8992		1881.22	99.9528		1643.05	109.657
1882.18	97.8921		1882.18	99.9571		1643.54	109.642
1883.15	97.924		1883.15	99.9795		1644.02	109.627
1884.11	97.9397		1884.11	99.9792		1644.5	109.615
1885.08	97.9258		1885.08	99.964		1644.98	109.609
1886.04	97.8992		1886.04	99.9617		1645.46	109.609
1887.01	97.8603		1887.01	99.9639		1645.95	109.614
1887.97	97.8858		1887.97	99.9708		1646.43	109.62
1888.93	97.915		1888.93	99.9686		1646.91	109.622
1889.9	97.8869		1889.9	99.9558		1647.39	109.617
1890.86	97.8657		1890.86	99.9655		1647.88	109.609
1891.83	97.8756		1891.83	99.9865		1648.36	109.599
1892.79	97.8851		1892.79	99.9986		1648.84	109.591
1893.75	97.867		1893.75	99.9858		1649.32	109.585
1894.72	97.8822		1894.72	99.9651		1649.8	109.581
1895.68	97.912		1895.68	99.9713		1650.29	109.58
1896.65	97.9204		1896.65	99.9754		1650.77	109.582
1897.61	97.9048		1897.61	99.9684		1651.25	109.587
1898.58	97.8643		1898.58	99.9724		1651.73	109.592
1899.54	97.8864		1899.54	99.9783		1652.21	109.597
1900.5	97.9052		1900.5	99.9881		1652.7	109.602
1901.47	97.8799		1901.47	100.003		1653.18	109.606
1902.43	97.8864		1902.43	100.001		1653.66	109.611
1903.4	97.8863		1903.4	99.9925		1654.14	109.621
1904.36	97.8605		1904.36	100		1654.62	109.635
1905.33	97.8474		1905.33	99.9927		1655.11	109.656
1906.29	97.8531		1906.29	99.9818		1655.59	109.68
1907.25	97.8964		1907.25	99.9943		1656.07	109.705
1908.22	97.9369		1908.22	100.003		1656.55	109.729
1909.18	97.8938		1909.18	99.9917		1657.04	109.748
1910.15	97.8963		1910.15	99.9737		1657.52	109.76
1911.11	97.8955		1911.11	99.9829		1658	109.768
1912.08	97.8864		1912.08	99.9786		1658.48	109.776
1913.04	97.8968		1913.04	99.9654		1658.96	109.786
1914	97.8874		1914	99.9716		1659.45	109.795
1914.97	97.8505		1914.97	99.9737		1659.93	109.804
1915.93	97.8507		1915.93	99.98		1660.41	109.813
1916.9	97.8873		1916.9	99.9883		1660.89	109.824
1917.86	97.8644		1917.86	99.9638		1661.37	109.834
1918.82	97.8391		1918.82	99.9545		1661.86	109.842
1919.79	97.8637		1919.79	99.9729		1662.34	109.847
1920.75	97.8701		1920.75	99.9819		1662.82	109.85
1921.72	97.8793		1921.72	99.9794		1663.3	109.852
1922.68	97.9314		1922.68	99.9617		1663.79	109.855
1923.65	97.9259		1923.65	99.9476		1664.27	109.86
1924.61	97.8768		1924.61	99.9462		1664.75	109.869
1925.57	97.8571		1925.57	99.9503		1665.23	109.881
1926.54	97.9187		1926.54	99.9614		1665.71	109.894
1927.5	97.9642		1927.5	99.9554		1666.19	109.904
1928.47	97.9389		1928.47	99.941		1666.68	109.912
1929.43	97.9133		1929.43	99.93		1667.16	109.919
1930.39	97.8902		1930.39	99.9227		1667.64	109.925
1931.36	97.8979		1931.36	99.919		1668.12	109.931
1932.32	97.8949		1932.32	99.9387		1668.61	109.941
1933.29	97.837		1933.29	99.9558		1669.09	109.955
1934.25	97.8486		1934.25	99.9628		1669.57	109.969
1935.22	97.9188		1935.22	99.9419		1670.05	109.977
1936.18	97.9557		1936.18	99.9173		1670.53	109.977
1937.14	97.9446		1937.14	99.9112		1671.02	109.971
1938.11	97.9295		1938.11	99.9117		1671.5	109.964
1939.07	97.8846		1939.07	99.9109		1671.98	109.959
1940.04	97.8693		1940.04	99.921		1672.46	109.957
1941	97.9118		1941	99.9336		1672.94	109.958
1941.97	97.8765		1941.97	99.9326		1673.43	109.962
1942.93	97.8607		1942.93	99.9214		1673.91	109.967
1943.89	97.8521		1943.89	99.9248		1674.39	109.974
1944.86	97.8346		1944.86	99.9268		1674.87	109.985
1945.82	97.871		1945.82	99.931		1675.36	109.998
1946.79	97.8966		1946.79	99.923		1675.84	110.01
1947.75	97.8433		1947.75	99.902		1676.32	110.018
1948.72	97.8465		1948.72	99.8998		1676.8	110.021
1949.68	97.8914		1949.68	99.9071		1677.28	110.024
1950.64	97.9088		1950.64	99.9154		1677.77	110.027
1951.61	97.8921		1951.61	99.9227		1678.25	110.032
1952.57	97.8619		1952.57	99.9044		1678.73	110.035
1953.54	97.8769		1953.54	99.8881		1679.21	110.034
1954.5	97.9257		1954.5	99.8875		1679.69	110.028
1955.46	97.9218		1955.46	99.8897		1680.18	110.015
1956.43	97.873		1956.43	99.8993		1680.66	109.998
1957.39	97.8689		1957.39	99.9179		1681.14	109.98
1958.36	97.9454		1958.36	99.915		1681.62	109.967
1959.32	98.0062		1959.32	99.891		1682.11	109.962
1960.29	97.9217		1960.29	99.8797		1682.59	109.965
1961.25	97.8565		1961.25	99.8789		1683.07	109.975
1962.21	97.851		1962.21	99.8855		1683.55	109.991
1963.18	97.833		1963.18	99.8852		1684.03	110.01
1964.14	97.8484		1964.14	99.8833		1684.52	110.031
1965.11	97.8795		1965.11	99.8721		1685	110.052
1966.07	97.8802		1966.07	99.8759		1685.48	110.074
1967.04	97.9149		1967.04	99.8862		1685.96	110.092
1968	97.9543		1968	99.8788		1686.44	110.108
1968.96	97.9886		1968.96	99.8647		1686.93	110.123
1969.93	97.9184		1969.93	99.8695		1687.41	110.136
1970.89	97.841		1970.89	99.8748		1687.89	110.149
1971.86	97.873		1971.86	99.8828		1688.37	110.158
1972.82	97.9036		1972.82	99.895		1688.86	110.162
1973.79	97.907		1973.79	99.8983		1689.34	110.161
1974.75	97.8658		1974.75	99.8837		1689.82	110.154
1975.71	97.8139		1975.71	99.8687		1690.3	110.142
1976.68	97.8685		1976.68	99.8594		1690.78	110.126
1977.64	97.9196		1977.64	99.8609		1691.27	110.111
1978.61	97.8935		1978.61	99.8692		1691.75	110.1
1979.57	97.8832		1979.57	99.873		1692.23	110.093
1980.54	97.862		1980.54	99.8653		1692.71	110.091
1981.5	97.8602		1981.5	99.8597		1693.19	110.091
1982.46	97.9133		1982.46	99.8622		1693.68	110.093
1983.43	97.9213		1983.43	99.8532		1694.16	110.096
1984.39	97.8748		1984.39	99.8569		1694.64	110.096
1985.36	97.8424		1985.36	99.8594		1695.12	110.09
1986.32	97.8692		1986.32	99.8534		1695.6	110.078
1987.29	97.8615		1987.29	99.8549		1696.09	110.066
1988.25	97.8302		1988.25	99.8584		1696.57	110.054
1989.21	97.8477		1989.21	99.8514		1697.05	110.045
1990.18	97.8849		1990.18	99.8478		1697.53	110.042
1991.14	97.9073		1991.14	99.8462		1698.02	110.044
1992.11	97.8923		1992.11	99.8345		1698.5	110.049
1993.07	97.879		1993.07	99.8335		1698.98	110.055
1994.04	97.8723		1994.04	99.8473		1699.46	110.059
1995	97.8307		1995	99.8585		1699.94	110.063
1995.96	97.841		1995.96	99.8559		1700.43	110.064
1996.93	97.8582		1996.93	99.8525		1700.91	110.063
1997.89	97.8375		1997.89	99.8547		1701.39	110.063
1998.86	97.8319		1998.86	99.8556		1701.87	110.066
1999.82	97.822		1999.82	99.8519		1702.35	110.073
2000.78	97.8294		2000.78	99.8359		1702.84	110.082
2001.75	97.8189		2001.75	99.838		1703.32	110.093
2002.71	97.8104		2002.71	99.8499		1703.8	110.102
2003.68	97.8384		2003.68	99.8475		1704.28	110.11
2004.64	97.8343		2004.64	99.8354		1704.77	110.114
2005.61	97.7673		2005.61	99.8318		1705.25	110.116
2006.57	97.7679		2006.57	99.8355		1705.73	110.115
2007.53	97.7938		2007.53	99.8391		1706.21	110.115
2008.5	97.8037		2008.5	99.8306		1706.69	110.116
2009.46	97.7957		2009.46	99.8234		1707.17	110.12
2010.43	97.8018		2010.43	99.8107		1707.66	110.13
2011.39	97.7861		2011.39	99.8041		1708.14	110.146
2012.36	97.7363		2012.36	99.8153		1708.62	110.164
2013.32	97.712		2013.32	99.8164		1709.1	110.179
2014.28	97.721		2014.28	99.8147		1709.59	110.191
2015.25	97.6856		2015.25	99.8203		1710.07	110.198
2016.21	97.6532		2016.21	99.8294		1710.55	110.205
2017.18	97.6516		2017.18	99.8268		1711.03	110.209
2018.14	97.6662		2018.14	99.8197		1711.51	110.208
2019.11	97.656		2019.11	99.8043		1712	110.202
2020.07	97.6081		2020.07	99.7952		1712.48	110.19
2021.03	97.5999		2021.03	99.7987		1712.96	110.176
2022	97.6397		2022	99.7979		1713.44	110.161
2022.96	97.6619		2022.96	99.81		1713.92	110.145
2023.93	97.6682		2023.93	99.8219		1714.41	110.13
2024.89	97.6753		2024.89	99.8164		1714.89	110.118
2025.85	97.6643		2025.85	99.8088		1715.37	110.109
2026.82	97.6539		2026.82	99.8073		1715.85	110.105
2027.78	97.6251		2027.78	99.8101		1716.34	110.102
2028.75	97.6062		2028.75	99.7931		1716.82	110.101
2029.71	97.6188		2029.71	99.7766		1717.3	110.103
2030.68	97.6358		2030.68	99.7875		1717.78	110.11
2031.64	97.6594		2031.64	99.7931		1718.26	110.121
2032.6	97.6736		2032.6	99.7977		1718.75	110.133
2033.57	97.6374		2033.57	99.8091		1719.23	110.143
2034.53	97.62		2034.53	99.8147		1719.71	110.152
2035.5	97.6102		2035.5	99.8088		1720.19	110.162
2036.46	97.5832		2036.46	99.7975		1720.67	110.174
2037.42	97.6046		2037.42	99.7987		1721.16	110.186
2038.39	97.6061		2038.39	99.8068		1721.64	110.198
2039.35	97.5987		2039.35	99.8105		1722.12	110.208
2040.32	97.6178		2040.32	99.8111		1722.6	110.214
2041.28	97.6216		2041.28	99.8044		1723.09	110.219
2042.25	97.6243		2042.25	99.8079		1723.57	110.222
2043.21	97.657		2043.21	99.804		1724.05	110.225
2044.17	97.6245		2044.17	99.7961		1724.53	110.228
2045.14	97.651		2045.14	99.7929		1725.01	110.23
2046.1	97.7386		2046.1	99.7852		1725.5	110.232
2047.07	97.7683		2047.07	99.7819		1725.98	110.234
2048.03	97.7091		2048.03	99.7919		1726.46	110.235
2049	97.6591		2049	99.8014		1726.94	110.237
2049.96	97.6692		2049.96	99.804		1727.42	110.239
2050.93	97.7087		2050.93	99.7957		1727.91	110.242
2051.89	97.7332		2051.89	99.7987		1728.39	110.243
2052.85	97.6727		2052.85	99.8069		1728.87	110.241
2053.82	97.6428		2053.82	99.7975		1729.35	110.235
2054.78	97.7107		2054.78	99.7931		1729.84	110.227
2055.75	97.7078		2055.75	99.8037		1730.32	110.219
2056.71	97.6956		2056.71	99.8163		1730.8	110.212
2057.67	97.672		2057.67	99.8179		1731.28	110.207
2058.64	97.6671		2058.64	99.8051		1731.76	110.203
2059.6	97.6789		2059.6	99.8014		1732.24	110.2
2060.57	97.6593		2060.57	99.7972		1732.73	110.196
2061.53	97.6546		2061.53	99.7918		1733.21	110.193
2062.49	97.7298		2062.49	99.7942		1733.69	110.188
2063.46	97.7888		2063.46	99.7956		1734.17	110.182
2064.42	97.7499		2064.42	99.8076		1734.66	110.175
2065.39	97.7034		2065.39	99.8168		1735.14	110.17
2066.35	97.7278		2066.35	99.808		1735.62	110.167
2067.32	97.726		2067.32	99.7929		1736.1	110.165
2068.28	97.6869		2068.28	99.7791		1736.58	110.166
2069.24	97.6848		2069.24	99.7847		1737.07	110.171
2070.21	97.6866		2070.21	99.7854		1737.55	110.181
2071.17	97.6967		2071.17	99.7891		1738.03	110.192
2072.14	97.7014		2072.14	99.7899		1738.51	110.2
2073.1	97.7269		2073.1	99.7831		1738.99	110.205
2074.07	97.7439		2074.07	99.7934		1739.48	110.205
2075.03	97.7429		2075.03	99.7976		1739.96	110.204
2075.99	97.7385		2075.99	99.7993		1740.44	110.204
2076.96	97.7306		2076.96	99.8118		1740.92	110.204
2077.92	97.7225		2077.92	99.8092		1741.41	110.204
2078.89	97.669		2078.89	99.7968		1741.89	110.205
2079.85	97.6526		2079.85	99.7994		1742.37	110.205
2080.82	97.6941		2080.82	99.7984		1742.85	110.205
2081.78	97.6864		2081.78	99.8054		1743.33	110.204
2082.74	97.6813		2082.74	99.7961		1743.82	110.2
2083.71	97.7159		2083.71	99.7817		1744.3	110.194
2084.67	97.697		2084.67	99.7861		1744.78	110.188
2085.64	97.6843		2085.64	99.7759		1745.26	110.182
2086.6	97.7214		2086.6	99.7697		1745.74	110.175
2087.57	97.768		2087.57	99.7804		1746.23	110.167
2088.53	97.7449		2088.53	99.8057		1746.71	110.16
2089.49	97.6902		2089.49	99.8174		1747.19	110.156
2090.46	97.7076		2090.46	99.8007		1747.67	110.156
2091.42	97.7282		2091.42	99.7918		1748.15	110.158
2092.39	97.7132		2092.39	99.7969		1748.64	110.16
2093.35	97.7285		2093.35	99.7941		1749.12	110.159
2094.32	97.7689		2094.32	99.789		1749.6	110.158
2095.28	97.7947		2095.28	99.78		1750.08	110.158
2096.24	97.7374		2096.24	99.7798		1750.57	110.161
2097.21	97.7326		2097.21	99.79		1751.05	110.167
2098.17	97.7365		2098.17	99.7927		1751.53	110.174
2099.14	97.711		2099.14	99.7913		1752.01	110.182
2100.1	97.723		2100.1	99.7927		1752.49	110.19
2101.07	97.7228		2101.07	99.8089		1752.98	110.196
2102.03	97.6896		2102.03	99.8203		1753.46	110.198
2102.99	97.7234		2102.99	99.799		1753.94	110.198
2103.96	97.7419		2103.96	99.7951		1754.42	110.196
2104.92	97.7647		2104.92	99.8		1754.9	110.195
2105.89	97.7797		2105.89	99.792		1755.39	110.196
2106.85	97.7794		2106.85	99.7807		1755.87	110.198
2107.81	97.7616		2107.81	99.7736		1756.35	110.199
2108.78	97.7528		2108.78	99.7798		1756.83	110.2
2109.74	97.7455		2109.74	99.7938		1757.32	110.201
2110.71	97.7221		2110.71	99.8007		1757.8	110.202
2111.67	97.6695		2111.67	99.7936		1758.28	110.203
2112.64	97.6877		2112.64	99.7937		1758.76	110.202
2113.6	97.7387		2113.6	99.792		1759.24	110.199
2114.56	97.7571		2114.56	99.7879		1759.73	110.194
2115.53	97.7461		2115.53	99.7794		1760.21	110.188
2116.49	97.7236		2116.49	99.7748		1760.69	110.185
2117.46	97.701		2117.46	99.7973		1761.17	110.185
2118.42	97.6561		2118.42	99.8055		1761.65	110.187
2119.39	97.6462		2119.39	99.7974		1762.14	110.188
2120.35	97.6701		2120.35	99.793		1762.62	110.185
2121.31	97.6859		2121.31	99.7986		1763.1	110.176
2122.28	97.7503		2122.28	99.7968		1763.58	110.165
2123.24	97.7281		2123.24	99.7853		1764.07	110.155
2124.21	97.6563		2124.21	99.7801		1764.55	110.147
2125.17	97.7136		2125.17	99.7954		1765.03	110.145
2126.14	97.7505		2126.14	99.7998		1765.51	110.149
2127.1	97.7251		2127.1	99.7948		1765.99	110.158
2128.06	97.7003		2128.06	99.794		1766.48	110.169
2129.03	97.6211		2129.03	99.797		1766.96	110.177
2129.99	97.5821		2129.99	99.8168		1767.44	110.18
2130.96	97.6275		2130.96	99.8242		1767.92	110.177
2131.92	97.6488		2131.92	99.8049		1768.4	110.171
2132.88	97.6638		2132.88	99.7932		1768.89	110.165
2133.85	97.7068		2133.85	99.7913		1769.37	110.157
2134.81	97.6886		2134.81	99.7867		1769.85	110.149
2135.78	97.6733		2135.78	99.796		1770.33	110.142
2136.74	97.6699		2136.74	99.822		1770.82	110.137
2137.71	97.6542		2137.71	99.8033		1771.3	110.137
2138.67	97.6456		2138.67	99.787		1771.78	110.138
2139.63	97.5897		2139.63	99.7964		1772.26	110.139
2140.6	97.5524		2140.6	99.8102		1772.74	110.138
2141.56	97.5832		2141.56	99.8078		1773.22	110.138
2142.53	97.5907		2142.53	99.8043		1773.71	110.139
2143.49	97.5576		2143.49	99.8148		1774.19	110.145
2144.45	97.5078		2144.45	99.816		1774.67	110.154
2145.42	97.5061		2145.42	99.8057		1775.15	110.165
2146.38	97.5379		2146.38	99.8048		1775.64	110.177
2147.35	97.5609		2147.35	99.8079		1776.12	110.189
2148.31	97.521		2148.31	99.8098		1776.6	110.199
2149.28	97.5221		2149.28	99.8042		1777.08	110.205
2150.24	97.5854		2150.24	99.8084		1777.56	110.205
2151.2	97.548		2151.2	99.8105		1778.05	110.202
2152.17	97.4767		2152.17	99.801		1778.53	110.198
2153.13	97.4408		2153.13	99.7938		1779.01	110.195
2154.1	97.463		2154.1	99.8008		1779.49	110.192
2155.06	97.5078		2155.06	99.7963		1779.97	110.187
2156.03	97.5545		2156.03	99.792		1780.46	110.179
2156.99	97.5939		2156.99	99.7995		1780.94	110.17
2157.95	97.5575		2157.95	99.8142		1781.42	110.163
2158.92	97.4899		2158.92	99.8126		1781.9	110.159
2159.88	97.416		2159.88	99.8079		1782.38	110.158
2160.85	97.475		2160.85	99.8051		1782.87	110.158
2161.81	97.5542		2161.81	99.8109		1783.35	110.161
2162.78	97.5393		2162.78	99.8063		1783.83	110.166
2163.74	97.5344		2163.74	99.8037		1784.31	110.173
2164.7	97.5214		2164.7	99.8082		1784.8	110.181
2165.67	97.5088		2165.67	99.8094		1785.28	110.188
2166.63	97.5459		2166.63	99.8089		1785.76	110.196
2167.6	97.5564		2167.6	99.8229		1786.24	110.202
2168.56	97.4882		2168.56	99.8192		1786.72	110.207
2169.53	97.428		2169.53	99.8111		1787.21	110.211
2170.49	97.4328		2170.49	99.8251		1787.69	110.213
2171.45	97.4466		2171.45	99.8372		1788.17	110.211
2172.42	97.4402		2172.42	99.8301		1788.65	110.208
2173.38	97.4544		2173.38	99.8106		1789.13	110.204
2174.35	97.4391		2174.35	99.8091		1789.62	110.202
2175.31	97.4575		2175.31	99.825		1790.1	110.198
2176.28	97.5304		2176.28	99.8288		1790.58	110.192
2177.24	97.5482		2177.24	99.8351		1791.06	110.183
2178.2	97.4859		2178.2	99.8369		1791.55	110.175
2179.17	97.4309		2179.17	99.8209		1792.03	110.171
2180.13	97.4468		2180.13	99.8142		1792.51	110.173
2181.1	97.4631		2181.1	99.8272		1792.99	110.178
2182.06	97.4787		2182.06	99.8314		1793.47	110.185
2183.02	97.4993		2183.02	99.8228		1793.96	110.195
2183.99	97.4917		2183.99	99.8145		1794.44	110.206
2184.95	97.4848		2184.95	99.8173		1794.92	110.217
2185.92	97.5011		2185.92	99.8189		1795.4	110.227
2186.88	97.4702		2186.88	99.8235		1795.88	110.234
2187.85	97.4831		2187.85	99.8248		1796.37	110.237
2188.81	97.5051		2188.81	99.833		1796.85	110.235
2189.77	97.4852		2189.77	99.8357		1797.33	110.231
2190.74	97.4903		2190.74	99.8397		1797.81	110.222
2191.7	97.5053		2191.7	99.8377		1798.3	110.21
2192.67	97.4932		2192.67	99.8323		1798.78	110.195
2193.63	97.4853		2193.63	99.8375		1799.26	110.183
2194.59	97.5029		2194.59	99.8526		1799.74	110.174
2195.56	97.5453		2195.56	99.8559		1800.22	110.17
2196.52	97.5482		2196.52	99.8411		1800.71	110.168
2197.49	97.473		2197.49	99.8372		1801.19	110.169
2198.45	97.4422		2198.45	99.8563		1801.67	110.169
2199.42	97.4641		2199.42	99.8566		1802.15	110.172
2200.38	97.4951		2200.38	99.8462		1802.63	110.175
2201.34	97.5145		2201.34	99.8279		1803.12	110.18
2202.31	97.5117		2202.31	99.8322		1803.6	110.187
2203.27	97.4815		2203.27	99.8432		1804.08	110.195
2204.24	97.4416		2204.24	99.8534		1804.56	110.204
2205.2	97.4504		2205.2	99.861		1805.05	110.21
2206.17	97.4766		2206.17	99.8702		1805.53	110.213
2207.13	97.4759		2207.13	99.8662		1806.01	110.212
2208.09	97.5089		2208.09	99.8607		1806.49	110.21
2209.06	97.5227		2209.06	99.8538		1806.97	110.208
2210.02	97.5096		2210.02	99.8475		1807.45	110.205
2210.99	97.5466		2210.99	99.8536		1807.94	110.203
2211.95	97.5226		2211.95	99.855		1808.42	110.2
2212.92	97.4686		2212.92	99.8511		1808.9	110.197
2213.88	97.4713		2213.88	99.862		1809.38	110.195
2214.84	97.5094		2214.84	99.8595		1809.87	110.196
2215.81	97.4836		2215.81	99.8543		1810.35	110.197
2216.77	97.405		2216.77	99.8773		1810.83	110.199
2217.74	97.4155		2217.74	99.8913		1811.31	110.199
2218.7	97.4258		2218.7	99.8745		1811.8	110.198
2219.66	97.4185		2219.66	99.8789		1812.28	110.197
2220.63	97.4945		2220.63	99.8904		1812.76	110.198
2221.59	97.5284		2221.59	99.8911		1813.24	110.202
2222.56	97.4791		2222.56	99.8869		1813.72	110.209
2223.52	97.4782		2223.52	99.8891		1814.2	110.218
2224.49	97.512		2224.49	99.8833		1814.69	110.226
2225.45	97.5468		2225.45	99.8847		1815.17	110.232
2226.41	97.5405		2226.41	99.8879		1815.65	110.234
2227.38	97.5344		2227.38	99.8779		1816.13	110.235
2228.34	97.5419		2228.34	99.8792		1816.62	110.235
2229.31	97.5386		2229.31	99.891		1817.1	110.238
2230.27	97.5627		2230.27	99.8939		1817.58	110.243
2231.24	97.5828		2231.24	99.8916		1818.06	110.248
2232.2	97.5203		2232.2	99.8839		1818.54	110.253
2233.16	97.4323		2233.16	99.8814		1819.03	110.257
2234.13	97.4869		2234.13	99.8877		1819.51	110.258
2235.09	97.5776		2235.09	99.8983		1819.99	110.255
2236.06	97.4938		2236.06	99.8916		1820.47	110.248
2237.02	97.4167		2237.02	99.8904		1820.95	110.236
2237.99	97.4215		2237.99	99.9036		1821.44	110.222
2238.95	97.4832		2238.95	99.9227		1821.92	110.211
2239.91	97.5319		2239.91	99.9138		1822.4	110.202
2240.88	97.5475		2240.88	99.8905		1822.88	110.197
2241.84	97.5491		2241.84	99.885		1823.37	110.193
2242.81	97.4971		2242.81	99.8956		1823.85	110.19
2243.77	97.4987		2243.77	99.8969		1824.33	110.187
2244.74	97.4929		2244.74	99.9059		1824.81	110.183
2245.7	97.4167		2245.7	99.9063		1825.29	110.178
2246.66	97.3863		2246.66	99.9117		1825.78	110.171
2247.63	97.3687		2247.63	99.9101		1826.26	110.164
2248.59	97.3544		2248.59	99.9066		1826.74	110.157
2249.56	97.3737		2249.56	99.9203		1827.22	110.154
2250.52	97.4076		2250.52	99.9308		1827.7	110.156
2251.49	97.4039		2251.49	99.9172		1828.19	110.161
2252.45	97.4278		2252.45	99.9206		1828.67	110.169
2253.41	97.4052		2253.41	99.9187		1829.15	110.178
2254.38	97.4264		2254.38	99.918		1829.63	110.186
2255.34	97.4425		2255.34	99.9082		1830.12	110.193
2256.31	97.3842		2256.31	99.9016		1830.6	110.198
2257.27	97.3829		2257.27	99.9179		1831.08	110.201
2258.24	97.424		2258.24	99.9264		1831.56	110.204
2259.2	97.4351		2259.2	99.9171		1832.04	110.207
2260.16	97.4058		2260.16	99.9304		1832.53	110.21
2261.13	97.3756		2261.13	99.9253		1833.01	110.213
2262.09	97.4085		2262.09	99.9165		1833.49	110.216
2263.06	97.3855		2263.06	99.9264		1833.97	110.221
2264.02	97.3415		2264.02	99.9447		1834.45	110.228
2264.98	97.3658		2264.98	99.9375		1834.94	110.236
2265.95	97.3933		2265.95	99.9372		1835.42	110.242
2266.91	97.3474		2266.91	99.9486		1835.9	110.246
2267.88	97.2995		2267.88	99.9519		1836.38	110.248
2268.84	97.3189		2268.84	99.9413		1836.87	110.248
2269.8	97.4186		2269.8	99.9423		1837.35	110.249
2270.77	97.4357		2270.77	99.95		1837.83	110.25
2271.73	97.3765		2271.73	99.9539		1838.31	110.249
2272.7	97.3468		2272.7	99.9552		1838.79	110.247
2273.66	97.3686		2273.66	99.9412		1839.28	110.244
2274.63	97.3947		2274.63	99.9259		1839.76	110.239
2275.59	97.4484		2275.59	99.9313		1840.24	110.234
2276.55	97.4446		2276.55	99.9383		1840.72	110.228
2277.52	97.4644		2277.52	99.9429		1841.2	110.223
2278.48	97.459		2278.48	99.9533		1841.69	110.218
2279.45	97.3769		2279.45	99.9587		1842.17	110.211
2280.41	97.3741		2280.41	99.9407		1842.65	110.203
2281.38	97.3907		2281.38	99.9433		1843.13	110.195
2282.34	97.3383		2282.34	99.9622		1843.61	110.189
2283.3	97.327		2283.3	99.9763		1844.1	110.187
2284.27	97.3525		2284.27	99.9741		1844.58	110.187
2285.23	97.3726		2285.23	99.969		1845.06	110.191
2286.2	97.3879		2286.2	99.9682		1845.54	110.195
2287.16	97.3988		2287.16	99.9811		1846.03	110.2
2288.13	97.3404		2288.13	99.9821		1846.51	110.202
2289.09	97.2983		2289.09	99.9703		1846.99	110.202
2290.05	97.3361		2290.05	99.9586		1847.47	110.202
2291.02	97.4236		2291.02	99.9506		1847.95	110.202
2291.98	97.3622		2291.98	99.9598		1848.43	110.201
2292.95	97.3459		2292.95	99.9712		1848.92	110.199
2293.91	97.3599		2293.91	99.9578		1849.4	110.198
2294.88	97.3268		2294.88	99.9761		1849.88	110.198
2295.84	97.2734		2295.84	99.9797		1850.36	110.198
2296.8	97.2524		2296.8	99.9866		1850.85	110.201
2297.77	97.2502		2297.77	99.9852		1851.33	110.203
2298.73	97.2094		2298.73	99.9845		1851.81	110.204
2299.7	97.2414		2299.7	99.9823		1852.29	110.202
2300.66	97.2772		2300.66	99.9694		1852.77	110.2
2301.62	97.216		2301.62	99.9951		1853.26	110.197
2302.59	97.2274		2302.59	99.9691		1853.74	110.196
2303.55	97.181		2303.55	99.9767		1854.22	110.196
2304.52	97.171		2304.52	99.9696		1854.7	110.195
2305.48	97.0588		2305.48	100.001		1855.18	110.194
2306.45	97.14		2306.45	100		1855.67	110.194
2307.41	97.1005		2307.41	99.9831		1856.15	110.195
2308.38	97.2302		2308.38	100.016		1856.63	110.195
2309.34	97.254		2309.34	99.9906		1857.11	110.193
2310.3	97.2419		2310.3	100.011		1857.6	110.19
2311.27	97.2059		2311.27	99.9791		1858.08	110.187
2312.23	97.0794		2312.23	100.034		1858.56	110.184
2313.2	97.1087		2313.2	99.9876		1859.04	110.181
2314.16	97.156		2314.16	100.037		1859.52	110.18
2315.12	97.2451		2315.12	99.9939		1860.01	110.181
2316.09	97.1697		2316.09	100.044		1860.49	110.183
2317.05	97.1637		2317.05	100.008		1860.97	110.187
2318.02	97.0112		2318.02	100.039		1861.45	110.19
2318.98	97.0291		2318.98	99.9742		1861.93	110.192
2319.95	97.0102		2319.95	100.012		1862.42	110.192
2320.91	97.1451		2320.91	100		1862.9	110.191
2321.87	97.0525		2321.87	100.039		1863.38	110.189
2322.84	97.0733		2322.84	100.03		1863.86	110.187
2323.8	97.0438		2323.8	100.05		1864.35	110.184
2324.77	97.1065		2324.77	100.055		1864.83	110.18
2325.73	97.0749		2325.73	100.063		1865.31	110.176
[truncated: 3,905 more rows]
