# Supplementary material for: Fast and selective reduction of nitroarenes under visible light with an earth-abundant plasmonic photocatalyst
Source: Nat Nanotechnol. 2022 Mar 28;17(5):485–92. doi: 10.1038/s41565-022-01087-3 (PMC9117130; doi:10.1038/s41565-022-01087-3)
Supplement: Source Data Fig. 2 — Gas chromatography yield values used to plot the graphs. [file 41565_2022_1087_MOESM4_ESM.xlsx]

## Sheet: Figure 2b
Reaction time (h)	Yield (%)
4	0.1
4	0.1
1	64.9
2	100
2	28.3
4	44.5
4	99.4
4	99.4
4	19.7
4	44.1

## Sheet: Figure 2c
Amount of catalyst (mg)	Yield (%)
0	0.1
1	49.6
2	99.4
10	99.6

## Sheet: Figure 2d
Temperature (°C)	Yield (%)			C	Catalyst
25	99.4	C-L-RT		WC	Without catalyst
25	0	WC-D-RT		D	Dark
60	0.5	WC-D-60		RT	Room temperature
25	19.7	C-D-RT		60	60 degree C
40	44.1	C-D-40		40	40 degree C

## Sheet: Figure 2e
Initial Temperature	Final Temperature	Aniline yield	Total conversion
33	33	32	32	Dark
25	33	89.7	100	Light with fan
25	58	99.4	100	Light without fan
25	54	84.2	100	1 Sun
