# Supplementary material for: Fast and selective reduction of nitroarenes under visible light with an earth-abundant plasmonic photocatalyst
Source: Nat Nanotechnol. 2022 Mar 28;17(5):485–92. doi: 10.1038/s41565-022-01087-3 (PMC9117130; doi:10.1038/s41565-022-01087-3)
Supplement: Source Data Fig. 3 — Gas chromatography yield, conversion and selectivity values used to plot the graph. [file 41565_2022_1087_MOESM5_ESM.xlsx]

## Sheet: Figure 3a
Number of cycles	Conversion (%)	Selectivity (%)	Yield (%)
1	100	100	100
2	100	100	100
3	100	100	100
4	100	100	100
5	100	100	100
