# Supplementary material for: Fast and selective reduction of nitroarenes under visible light with an earth-abundant plasmonic photocatalyst
Source: Nat Nanotechnol. 2022 Mar 28;17(5):485–92. doi: 10.1038/s41565-022-01087-3 (PMC9117130; doi:10.1038/s41565-022-01087-3)
Supplement: Source Data Fig. 4 — Calculated TOF values and cost used to plot the graph. [file 41565_2022_1087_MOESM6_ESM.xlsx]

## Sheet: Figure 4
TOF (h-1)	Cost-normalized TOF (h-1 $-1 mmol-1	Symbol	Catalyst
0.012	0.00231	α	TiO2
0.02	0.56338	β	P/N co-doped C
0.036	0.01118	γ	CdLa2S4
0.041	0.00402	δ	Au2.6Cu0.4@ZrO2
0.04513	0.04375	ε	Pt/CdS
0.093	0.03672	ζ	(CeMoO4)2
0.1	0.36364	η	TiO2/C3N4/G
0.12	0.7619	θ	TiO2/C
0.128	0.03692	ι	TiO2
0.157	0.26224	κ	Fe(bpy)3/rGO
0.29217	9.84386	λ	Ag-rGO/g-C3N4
0.45203	4.68659	μ	Ni2P/CdS
0.61	1.495	ξ	TiO2/Pt
0.92	3.3237	ο	AuPt/HTi2O4
1.1	0.72478	π	Zn1-xCdxS
1.55	0.17929	σ	Cu7S4-Pd
3.945	27.0273	τ	CuxS-ZnCdS
13.2637	0.7756	υ	Zn-MOF
7.9	117.555	φ	Pd3Au0.5/SiC
22.754	28656.2	*	This work
0.28	0.315	a	Fe2O3-N/C
0.075	0.332	b	Co3O4-N/C
0.2	0.274	c	Co-Nx/C
0.0093	0.018	d	Fe-graphene
1.155	5.698	e	Co-N/CNT
0.95	29.6515	f	Cu/Al2O3
1.67	8.261	g	Ni/CeO2
3.8	90.973	h	Pt/a-MoC
