# Supplementary material for: Fast and selective reduction of nitroarenes under visible light with an earth-abundant plasmonic photocatalyst
Source: Nat Nanotechnol. 2022 Mar 28;17(5):485–92. doi: 10.1038/s41565-022-01087-3 (PMC9117130; doi:10.1038/s41565-022-01087-3)
Supplement: Source Data Fig. 5 — Raw data from the instrument (TAS and electron paramagnetic resonance). [file 41565_2022_1087_MOESM7_ESM.xlsx]

## Sheet: Figure 5a
	0ps			1ps			5ps			50ps			300ps
Wavelength (nm)	ΔOD		Wavelength (nm)	ΔOD		Wavelength (nm)	ΔOD		Wavelength (nm)	ΔOD		Wavelength (nm)	ΔOD
435.083	NaN		435.083	NaN		435.083	NaN		435.083	NaN		435.083	NaN
435.726	NaN		435.726	NaN		435.726	NaN		435.726	NaN		435.726	NaN
436.369	NaN		436.369	NaN		436.369	NaN		436.369	NaN		436.369	NaN
437.012	NaN		437.012	NaN		437.012	NaN		437.012	NaN		437.012	NaN
437.655	NaN		437.655	NaN		437.655	NaN		437.655	NaN		437.655	NaN
438.298	NaN		438.298	NaN		438.298	NaN		438.298	NaN		438.298	NaN
438.941	NaN		438.941	NaN		438.941	NaN		438.941	NaN		438.941	NaN
439.584	NaN		439.584	NaN		439.584	NaN		439.584	NaN		439.584	NaN
440.227	NaN		440.227	NaN		440.227	NaN		440.227	NaN		440.227	NaN
440.87	NaN		440.87	NaN		440.87	NaN		440.87	NaN		440.87	NaN
441.513	NaN		441.513	NaN		441.513	NaN		441.513	NaN		441.513	NaN
442.156	NaN		442.156	NaN		442.156	NaN		442.156	NaN		442.156	NaN
442.799	NaN		442.799	NaN		442.799	NaN		442.799	NaN		442.799	NaN
443.442	NaN		443.442	NaN		443.442	NaN		443.442	NaN		443.442	NaN
444.085	NaN		444.085	NaN		444.085	NaN		444.085	NaN		444.085	NaN
444.728	NaN		444.728	NaN		444.728	NaN		444.728	NaN		444.728	NaN
445.371	NaN		445.371	NaN		445.371	NaN		445.371	NaN		445.371	NaN
446.014	NaN		446.014	NaN		446.014	NaN		446.014	NaN		446.014	NaN
446.657	NaN		446.657	NaN		446.657	NaN		446.657	NaN		446.657	NaN
447.3	NaN		447.3	NaN		447.3	NaN		447.3	NaN		447.3	NaN
447.943	NaN		447.943	NaN		447.943	NaN		447.943	NaN		447.943	NaN
448.586	NaN		448.586	NaN		448.586	NaN		448.586	NaN		448.586	NaN
449.229	NaN		449.229	NaN		449.229	NaN		449.229	NaN		449.229	NaN
449.872	NaN		449.872	NaN		449.872	NaN		449.872	NaN		449.872	NaN
450.515	NaN		450.515	NaN		450.515	NaN		450.515	NaN		450.515	NaN
451.158	NaN		451.158	NaN		451.158	NaN		451.158	NaN		451.158	NaN
451.801	NaN		451.801	NaN		451.801	NaN		451.801	NaN		451.801	NaN
452.444	NaN		452.444	NaN		452.444	NaN		452.444	NaN		452.444	NaN
453.087	NaN		453.087	NaN		453.087	NaN		453.087	NaN		453.087	NaN
453.73	NaN		453.73	NaN		453.73	NaN		453.73	NaN		453.73	NaN
454.373	NaN		454.373	NaN		454.373	NaN		454.373	NaN		454.373	NaN
455.016	NaN		455.016	NaN		455.016	NaN		455.016	NaN		455.016	NaN
455.659	NaN		455.659	NaN		455.659	NaN		455.659	NaN		455.659	NaN
456.302	NaN		456.302	NaN		456.302	NaN		456.302	NaN		456.302	NaN
456.945	NaN		456.945	NaN		456.945	NaN		456.945	NaN		456.945	NaN
457.588	NaN		457.588	NaN		457.588	NaN		457.588	NaN		457.588	NaN
458.231	NaN		458.231	NaN		458.231	NaN		458.231	NaN		458.231	NaN
458.874	NaN		458.874	NaN		458.874	NaN		458.874	NaN		458.874	NaN
459.517	NaN		459.517	NaN		459.517	NaN		459.517	NaN		459.517	NaN
460.16	NaN		460.16	NaN		460.16	NaN		460.16	NaN		460.16	NaN
460.803	NaN		460.803	NaN		460.803	NaN		460.803	NaN		460.803	NaN
461.446	NaN		461.446	NaN		461.446	NaN		461.446	NaN		461.446	NaN
462.089	NaN		462.089	NaN		462.089	NaN		462.089	NaN		462.089	NaN
462.732	NaN		462.732	NaN		462.732	NaN		462.732	NaN		462.732	NaN
463.375	NaN		463.375	NaN		463.375	NaN		463.375	NaN		463.375	NaN
464.018	NaN		464.018	NaN		464.018	NaN		464.018	NaN		464.018	NaN
464.661	NaN		464.661	NaN		464.661	NaN		464.661	NaN		464.661	NaN
465.304	NaN		465.304	NaN		465.304	NaN		465.304	NaN		465.304	NaN
465.947	NaN		465.947	NaN		465.947	NaN		465.947	NaN		465.947	NaN
466.59	NaN		466.59	NaN		466.59	NaN		466.59	NaN		466.59	NaN
467.233	NaN		467.233	NaN		467.233	NaN		467.233	NaN		467.233	NaN
467.876	NaN		467.876	NaN		467.876	NaN		467.876	NaN		467.876	NaN
468.519	NaN		468.519	NaN		468.519	NaN		468.519	NaN		468.519	NaN
469.162	NaN		469.162	NaN		469.162	NaN		469.162	NaN		469.162	NaN
469.805	NaN		469.805	NaN		469.805	NaN		469.805	NaN		469.805	NaN
470.448	NaN		470.448	NaN		470.448	NaN		470.448	NaN		470.448	NaN
471.091	NaN		471.091	NaN		471.091	NaN		471.091	NaN		471.091	NaN
471.734	NaN		471.734	NaN		471.734	NaN		471.734	NaN		471.734	NaN
472.377	NaN		472.377	NaN		472.377	NaN		472.377	NaN		472.377	NaN
473.02	NaN		473.02	NaN		473.02	NaN		473.02	NaN		473.02	NaN
473.663	NaN		473.663	NaN		473.663	NaN		473.663	NaN		473.663	NaN
474.306	NaN		474.306	NaN		474.306	NaN		474.306	NaN		474.306	NaN
474.949	NaN		474.949	NaN		474.949	NaN		474.949	NaN		474.949	NaN
475.592	NaN		475.592	NaN		475.592	NaN		475.592	NaN		475.592	NaN
476.235	NaN		476.235	NaN		476.235	NaN		476.235	NaN		476.235	NaN
476.878	NaN		476.878	NaN		476.878	NaN		476.878	NaN		476.878	NaN
477.521	NaN		477.521	NaN		477.521	NaN		477.521	NaN		477.521	NaN
478.164	NaN		478.164	NaN		478.164	NaN		478.164	NaN		478.164	NaN
478.807	NaN		478.807	NaN		478.807	NaN		478.807	NaN		478.807	NaN
479.45	NaN		479.45	NaN		479.45	NaN		479.45	NaN		479.45	NaN
480.093	NaN		480.093	NaN		480.093	NaN		480.093	NaN		480.093	NaN
480.736	NaN		480.736	NaN		480.736	NaN		480.736	NaN		480.736	NaN
481.379	NaN		481.379	NaN		481.379	NaN		481.379	NaN		481.379	NaN
482.022	NaN		482.022	NaN		482.022	NaN		482.022	NaN		482.022	NaN
482.665	NaN		482.665	NaN		482.665	NaN		482.665	NaN		482.665	NaN
483.308	NaN		483.308	NaN		483.308	NaN		483.308	NaN		483.308	NaN
483.951	NaN		483.951	NaN		483.951	NaN		483.951	NaN		483.951	NaN
484.594	NaN		484.594	NaN		484.594	NaN		484.594	NaN		484.594	NaN
485.237	NaN		485.237	NaN		485.237	NaN		485.237	NaN		485.237	NaN
485.88	NaN		485.88	NaN		485.88	NaN		485.88	NaN		485.88	NaN
486.523	NaN		486.523	NaN		486.523	NaN		486.523	NaN		486.523	NaN
487.166	NaN		487.166	NaN		487.166	NaN		487.166	NaN		487.166	NaN
487.809	NaN		487.809	NaN		487.809	NaN		487.809	NaN		487.809	NaN
488.452	NaN		488.452	NaN		488.452	NaN		488.452	NaN		488.452	NaN
489.095	NaN		489.095	NaN		489.095	NaN		489.095	NaN		489.095	NaN
489.738	NaN		489.738	NaN		489.738	NaN		489.738	NaN		489.738	NaN
490.381	NaN		490.381	NaN		490.381	NaN		490.381	NaN		490.381	NaN
491.024	NaN		491.024	NaN		491.024	NaN		491.024	NaN		491.024	NaN
491.667	NaN		491.667	NaN		491.667	NaN		491.667	NaN		491.667	NaN
492.31	NaN		492.31	NaN		492.31	NaN		492.31	NaN		492.31	NaN
492.953	NaN		492.953	NaN		492.953	NaN		492.953	NaN		492.953	NaN
493.596	NaN		493.596	NaN		493.596	NaN		493.596	NaN		493.596	NaN
494.239	NaN		494.239	NaN		494.239	NaN		494.239	NaN		494.239	NaN
494.882	NaN		494.882	NaN		494.882	NaN		494.882	NaN		494.882	NaN
495.525	NaN		495.525	NaN		495.525	NaN		495.525	NaN		495.525	NaN
496.168	NaN		496.168	NaN		496.168	NaN		496.168	NaN		496.168	NaN
496.811	NaN		496.811	NaN		496.811	NaN		496.811	NaN		496.811	NaN
497.454	NaN		497.454	NaN		497.454	NaN		497.454	NaN		497.454	NaN
498.097	NaN		498.097	NaN		498.097	NaN		498.097	NaN		498.097	NaN
498.74	NaN		498.74	NaN		498.74	NaN		498.74	NaN		498.74	NaN
499.383	NaN		499.383	NaN		499.383	NaN		499.383	NaN		499.383	NaN
500.026	NaN		500.026	NaN		500.026	NaN		500.026	NaN		500.026	NaN
500.669	NaN		500.669	NaN		500.669	NaN		500.669	NaN		500.669	NaN
501.312	NaN		501.312	NaN		501.312	NaN		501.312	NaN		501.312	NaN
501.955	NaN		501.955	NaN		501.955	NaN		501.955	NaN		501.955	NaN
502.598	NaN		502.598	NaN		502.598	NaN		502.598	NaN		502.598	NaN
503.241	NaN		503.241	NaN		503.241	NaN		503.241	NaN		503.241	NaN
503.884	NaN		503.884	NaN		503.884	NaN		503.884	NaN		503.884	NaN
504.527	NaN		504.527	NaN		504.527	NaN		504.527	NaN		504.527	NaN
505.17	NaN		505.17	NaN		505.17	NaN		505.17	NaN		505.17	NaN
505.813	NaN		505.813	NaN		505.813	NaN		505.813	NaN		505.813	NaN
506.456	NaN		506.456	NaN		506.456	NaN		506.456	NaN		506.456	NaN
507.099	NaN		507.099	NaN		507.099	NaN		507.099	NaN		507.099	NaN
507.742	NaN		507.742	NaN		507.742	NaN		507.742	NaN		507.742	NaN
508.385	NaN		508.385	NaN		508.385	NaN		508.385	NaN		508.385	NaN
509.028	NaN		509.028	NaN		509.028	NaN		509.028	NaN		509.028	NaN
509.671	NaN		509.671	NaN		509.671	NaN		509.671	NaN		509.671	NaN
510.314	NaN		510.314	NaN		510.314	NaN		510.314	NaN		510.314	NaN
510.957	NaN		510.957	NaN		510.957	NaN		510.957	NaN		510.957	NaN
511.6	NaN		511.6	NaN		511.6	-0.00493		511.6	NaN		511.6	NaN
512.243	NaN		512.243	NaN		512.243	NaN		512.243	NaN		512.243	NaN
512.886	NaN		512.886	NaN		512.886	NaN		512.886	NaN		512.886	NaN
513.529	NaN		513.529	NaN		513.529	-0.02562		513.529	NaN		513.529	-0.01278
514.172	NaN		514.172	0.01288		514.172	NaN		514.172	NaN		514.172	0.01553
514.815	NaN		514.815	NaN		514.815	NaN		514.815	-0.00591		514.815	-0.01916
515.458	-0.00458		515.458	NaN		515.458	NaN		515.458	NaN		515.458	0.00603
516.101	NaN		516.101	-0.00381		516.101	NaN		516.101	0.01367		516.101	-0.00485
516.744	NaN		516.744	0.000604		516.744	-0.00929		516.744	0.00104		516.744	0.01018
517.387	NaN		517.387	NaN		517.387	-0.00994		517.387	-0.00173		517.387	-0.01379
518.03	0.00879		518.03	NaN		518.03	0.00482		518.03	-0.00836		518.03	0.00667
518.673	0.00217		518.673	-0.01379		518.673	0.00222		518.673	0.00575		518.673	-0.0067
519.316	0.0026		519.316	-0.00968		519.316	-0.00718		519.316	0.01097		519.316	-0.00148
519.959	0.00902		519.959	-0.0003		519.959	-0.000831		519.959	0.01457		519.959	0.00111
520.602	0.01618		520.602	-0.00128		520.602	0.00244		520.602	0.00413		520.602	0.00023
521.245	0.00375		521.245	0.01405		521.245	0.00744		521.245	0.01364		521.245	-0.00092
521.888	0.00451		521.888	-0.008		521.888	-0.00807		521.888	-0.00194		521.888	-0.000143
522.531	0.00336		522.531	0.00151		522.531	-0.00375		522.531	0.00693		522.531	0.00505
523.174	0.00772		523.174	0.00251		523.174	0.00483		523.174	0.00895		523.174	0.00494
523.817	0.01358		523.817	0.00254		523.817	0.00692		523.817	0.00585		523.817	0.0082
524.46	0.00582		524.46	0.00383		524.46	0.00215		524.46	0.00124		524.46	-0.00509
525.103	0.0044		525.103	0.00568		525.103	0.00487		525.103	0.00596		525.103	-0.00371
525.746	0.00686		525.746	0.00512		525.746	0.000386		525.746	0.00298		525.746	-0.00211
526.389	0.00459		526.389	0.00329		526.389	0.00269		526.389	0.00924		526.389	0.00369
527.032	0.01694		527.032	0.00737		527.032	0.0083		527.032	0.003		527.032	0.0019
527.675	0.00676		527.675	0.00449		527.675	0.01275		527.675	0.00772		527.675	0.00588
528.318	0.00982		528.318	0.01241		528.318	0.00646		528.318	0.00307		528.318	0.00142
528.961	0.01008		528.961	0.00124		528.961	0.00309		528.961	0.00157		528.961	0.00281
529.604	0.00499		529.604	-0.00617		529.604	-0.00739		529.604	-0.00115		529.604	-0.00967
530.247	0.01071		530.247	0.00713		530.247	0.00155		530.247	0.00412		530.247	0.00455
530.89	0.00653		530.89	0.00348		530.89	-3e-06		530.89	-0.000238		530.89	0.00215
531.533	0.00941		531.533	0.00437		531.533	0.00166		531.533	-2.9e-05		531.533	-0.00163
532.176	0.01111		532.176	0.00451		532.176	0.00332		532.176	-0.00158		532.176	-0.00157
532.819	0.02		532.819	0.00686		532.819	0.00856		532.819	0.00842		532.819	-0.00168
533.462	0.00985		533.462	-0.00132		533.462	0.00156		533.462	-0.00169		533.462	-0.000254
534.105	0.01802		534.105	0.00669		534.105	0.00754		534.105	0.00816		534.105	0.0026
534.748	0.01154		534.748	-0.00121		534.748	0.00148		534.748	0.000401		534.748	-0.000634
535.391	0.01252		535.391	0.00102		535.391	0.00148		535.391	0.00225		535.391	0.00293
536.034	0.01508		536.034	0.00443		536.034	0.00746		536.034	0.00617		536.034	0.00124
536.677	0.01202		536.677	0.00067		536.677	0.000925		536.677	0.00292		536.677	0.0021
537.32	0.01365		537.32	0.00458		537.32	0.00492		537.32	0.00583		537.32	0.000145
537.963	0.01446		537.963	0.00984		537.963	0.00503		537.963	0.000409		537.963	0.00191
538.606	0.01365		538.606	0.00532		538.606	-0.000712		538.606	0.000609		538.606	0.000937
539.249	0.0186		539.249	0.00722		539.249	0.00788		539.249	0.004		539.249	0.00375
539.892	0.01848		539.892	0.00701		539.892	0.00492		539.892	0.00424		539.892	0.00305
540.535	0.01336		540.535	0.00555		540.535	0.00433		540.535	0.00241		540.535	0.0016
541.178	0.01822		541.178	0.00811		541.178	0.00596		541.178	0.00234		541.178	0.00485
541.821	0.01491		541.821	0.00601		541.821	0.00625		541.821	0.00413		541.821	0.00574
542.464	0.01191		542.464	0.00647		542.464	0.003		542.464	0.00243		542.464	0.00138
543.107	0.01558		543.107	0.00556		543.107	0.00341		543.107	0.0043		543.107	-8.5e-05
543.75	0.01843		543.75	0.00647		543.75	0.00666		543.75	0.00321		543.75	0.00445
544.393	0.02065		544.393	0.00903		544.393	0.00771		544.393	0.00329		544.393	0.00478
545.036	0.01833		545.036	0.00714		545.036	0.0042		545.036	0.00216		545.036	0.00467
545.679	0.01695		545.679	0.00929		545.679	0.00586		545.679	0.00366		545.679	0.00172
546.322	0.01871		546.322	0.0067		546.322	0.00509		546.322	0.00364		546.322	0.00244
546.965	0.01896		546.965	0.00754		546.965	0.00551		546.965	0.00546		546.965	0.00267
547.608	0.01639		547.608	0.00875		547.608	0.00636		547.608	0.00594		547.608	0.00259
548.251	0.01851		548.251	0.0079		548.251	0.00436		548.251	0.00337		548.251	0.00211
548.894	0.01937		548.894	0.00976		548.894	0.00475		548.894	0.0054		548.894	0.00294
549.537	0.02191		549.537	0.00846		549.537	0.00705		549.537	0.00423		549.537	0.00425
550.18	0.02202		550.18	0.00738		550.18	0.00564		550.18	0.00337		550.18	0.00154
550.823	0.02108		550.823	0.00854		550.823	0.00574		550.823	0.00363		550.823	0.00351
551.466	0.02262		551.466	0.00925		551.466	0.00537		551.466	0.00384		551.466	0.00187
552.109	0.02181		552.109	0.01085		552.109	0.00824		552.109	0.00593		552.109	0.00416
552.752	0.02174		552.752	0.00956		552.752	0.00561		552.752	0.00511		552.752	0.00339
553.395	0.02258		553.395	0.01078		553.395	0.00607		553.395	0.00462		553.395	0.00228
554.038	0.02153		554.038	0.00811		554.038	0.00597		554.038	0.00346		554.038	0.00277
554.681	0.02308		554.681	0.01042		554.681	0.00606		554.681	0.00357		554.681	0.00135
555.324	0.02069		555.324	0.00856		555.324	0.00413		555.324	0.00272		555.324	0.000666
555.967	0.02177		555.967	0.00922		555.967	0.00726		555.967	0.00539		555.967	0.0018
556.61	0.02197		556.61	0.0106		556.61	0.00703		556.61	0.00312		556.61	0.00143
557.253	0.02134		557.253	0.00884		557.253	0.00528		557.253	0.0039		557.253	0.000597
557.896	0.02757		557.896	0.0137		557.896	0.00995		557.896	0.00632		557.896	0.00309
558.539	0.02522		558.539	0.01092		558.539	0.00741		558.539	0.00377		558.539	5.1e-05
559.182	0.02414		559.182	0.01139		559.182	0.00657		559.182	0.00277		559.182	0.000162
559.825	0.02448		559.825	0.01014		559.825	0.00673		559.825	0.00395		559.825	0.00146
560.468	0.02381		560.468	0.01175		560.468	0.00777		560.468	0.0042		560.468	0.00123
561.111	0.02542		561.111	0.01156		561.111	0.00676		561.111	0.00414		561.111	0.00113
561.754	0.02583		561.754	0.01104		561.754	0.00862		561.754	0.00551		561.754	0.0014
562.397	0.02663		562.397	0.01292		562.397	0.00785		562.397	0.00365		562.397	0.00287
563.04	0.02489		563.04	0.01147		563.04	0.00709		563.04	0.00324		563.04	0.00178
563.683	0.0269		563.683	0.01171		563.683	0.00769		563.683	0.00418		563.683	0.00296
564.326	0.02775		564.326	0.01342		564.326	0.0097		564.326	0.00657		564.326	0.00293
564.969	0.0267		564.969	0.01198		564.969	0.00939		564.969	0.00358		564.969	0.00154
565.612	0.02688		565.612	0.0137		565.612	0.00907		565.612	0.00485		565.612	0.00268
566.255	0.0265		566.255	0.01184		566.255	0.00852		566.255	0.00426		566.255	0.00199
566.898	0.02737		566.898	0.0129		566.898	0.00865		566.898	0.00389		566.898	0.00224
567.541	0.02886		567.541	0.01256		567.541	0.00858		567.541	0.00511		567.541	0.0036
568.184	0.02677		568.184	0.0128		568.184	0.0076		568.184	0.00386		568.184	0.00194
568.827	0.02823		568.827	0.01263		568.827	0.00712		568.827	0.00387		568.827	0.00212
569.47	0.02829		569.47	0.01268		569.47	0.00825		569.47	0.0036		569.47	0.00217
570.113	0.03013		570.113	0.01379		570.113	0.00924		570.113	0.00511		570.113	0.00263
570.756	0.02847		570.756	0.0117		570.756	0.00834		570.756	0.00377		570.756	0.00146
571.399	0.02782		571.399	0.01347		571.399	0.00811		571.399	0.00462		571.399	0.00252
572.042	0.02791		572.042	0.0132		572.042	0.00984		572.042	0.00503		572.042	0.00246
572.685	0.02933		572.685	0.01421		572.685	0.00929		572.685	0.00431		572.685	0.00247
573.328	0.02725		573.328	0.01224		573.328	0.00768		573.328	0.00404		573.328	0.000788
573.971	0.02931		573.971	0.01222		573.971	0.00722		573.971	0.00371		573.971	0.00223
574.614	0.02874		574.614	0.01143		574.614	0.00889		574.614	0.00375		574.614	0.000849
575.257	0.02832		575.257	0.01257		575.257	0.00777		575.257	0.00375		575.257	0.00107
575.9	0.02748		575.9	0.01225		575.9	0.0082		575.9	0.00286		575.9	0.00121
576.543	0.02981		576.543	0.01467		576.543	0.00796		576.543	0.00473		576.543	0.00202
577.186	0.02996		577.186	0.01353		577.186	0.00963		577.186	0.00591		577.186	0.00273
577.829	0.02895		577.829	0.01447		577.829	0.00846		577.829	0.00353		577.829	0.00192
578.472	0.02881		578.472	0.01216		578.472	0.00705		578.472	0.00406		578.472	0.00234
579.115	0.03005		579.115	0.01193		579.115	0.00607		579.115	0.0029		579.115	0.000696
579.758	0.03169		579.758	0.01485		579.758	0.00836		579.758	0.00524		579.758	0.00237
580.401	0.02878		580.401	0.01352		580.401	0.00734		580.401	0.00352		580.401	0.00183
581.044	0.03121		581.044	0.01383		581.044	0.00869		581.044	0.00441		581.044	0.00292
581.687	0.03094		581.687	0.01513		581.687	0.0089		581.687	0.0051		581.687	0.00377
582.33	0.03091		582.33	0.01465		582.33	0.00896		582.33	0.00485		582.33	0.00287
582.973	0.03022		582.973	0.01334		582.973	0.00665		582.973	0.00332		582.973	-0.00014
583.616	0.03074		583.616	0.01387		583.616	0.00899		583.616	0.00493		583.616	0.00183
584.259	0.03226		584.259	0.01549		584.259	0.00886		584.259	0.0057		584.259	0.00138
584.902	0.0313		584.902	0.01463		584.902	0.00907		584.902	0.00414		584.902	0.00328
585.545	0.03063		585.545	0.01471		585.545	0.00815		585.545	0.0038		585.545	0.00196
586.188	0.03033		586.188	0.01545		586.188	0.00884		586.188	0.00425		586.188	0.00144
586.831	0.03302		586.831	0.01601		586.831	0.00958		586.831	0.00624		586.831	0.00224
587.474	0.03222		587.474	0.01442		587.474	0.00916		587.474	0.00384		587.474	0.000229
588.117	0.0326		588.117	0.01527		588.117	0.00929		588.117	0.00496		588.117	0.0023
588.76	0.03036		588.76	0.01519		588.76	0.00877		588.76	0.00349		588.76	0.0006
589.403	0.03081		589.403	0.0139		589.403	0.00769		589.403	0.00364		589.403	0.00101
590.046	0.0325		590.046	0.0157		590.046	0.00952		590.046	0.00582		590.046	0.00232
590.689	0.0309		590.689	0.01523		590.689	0.00896		590.689	0.00545		590.689	0.00222
591.332	0.02982		591.332	0.01426		591.332	0.00801		591.332	0.00346		591.332	-0.000599
591.975	0.03218		591.975	0.01488		591.975	0.00972		591.975	0.00375		591.975	0.0013
592.618	0.03317		592.618	0.01642		592.618	0.00888		592.618	0.00568		592.618	0.00236
593.261	0.02984		593.261	0.01344		593.261	0.00785		593.261	0.0038		593.261	0.000129
593.904	0.03206		593.904	0.01497		593.904	0.0092		593.904	0.00484		593.904	-0.00023
594.547	0.03078		594.547	0.01504		594.547	0.00873		594.547	0.00299		594.547	0.00125
595.19	0.0311		595.19	0.01522		595.19	0.00836		595.19	0.00331		595.19	0.000546
595.833	0.03175		595.833	0.01476		595.833	0.00853		595.833	0.00426		595.833	0.00108
596.476	0.03192		596.476	0.01564		596.476	0.00847		596.476	0.00369		596.476	8.2e-05
597.119	0.03138		597.119	0.01441		597.119	0.00726		597.119	0.00391		597.119	0.000849
597.762	0.03225		597.762	0.01475		597.762	0.00834		597.762	0.00357		597.762	0.000597
598.405	0.0323		598.405	0.01649		598.405	0.00975		598.405	0.00525		598.405	0.00233
599.048	0.03218		599.048	0.01582		599.048	0.0101		599.048	0.00458		599.048	0.00158
599.691	0.03134		599.691	0.01469		599.691	0.00829		599.691	0.00336		599.691	0.00217
600.334	0.03043		600.334	0.0153		600.334	0.00929		600.334	0.0037		600.334	0.000414
600.977	0.03178		600.977	0.01627		600.977	0.00764		600.977	0.00392		600.977	0.00186
601.62	0.03102		601.62	0.01623		601.62	0.0078		601.62	0.00412		601.62	0.00183
602.263	0.02992		602.263	0.01415		602.263	0.00833		602.263	0.00329		602.263	0.00157
602.906	0.02983		602.906	0.01483		602.906	0.00698		602.906	0.00297		602.906	0.00186
603.549	0.03051		603.549	0.01672		603.549	0.00854		603.549	0.00482		603.549	0.000883
604.192	0.03143		604.192	0.01735		604.192	0.00873		604.192	0.00513		604.192	0.00352
604.835	0.0314		604.835	0.0162		604.835	0.00867		604.835	0.00559		604.835	0.00152
605.478	0.0294		605.478	0.01562		605.478	0.00769		605.478	0.0025		605.478	0.00265
606.121	0.03142		606.121	0.01639		606.121	0.01125		606.121	0.00447		606.121	0.00418
606.764	0.03007		606.764	0.01416		606.764	0.00681		606.764	0.00172		606.764	0.00141
607.407	0.03103		607.407	0.01662		607.407	0.00879		607.407	0.003		607.407	0.00263
608.05	0.03039		608.05	0.01517		608.05	0.00811		608.05	0.00367		608.05	0.000379
608.693	0.03058		608.693	0.01533		608.693	0.0092		608.693	0.00268		608.693	0.00105
609.336	0.02903		609.336	0.01448		609.336	0.00709		609.336	0.00314		609.336	0.00105
609.979	0.02961		609.979	0.01389		609.979	0.00693		609.979	0.00235		609.979	0.00173
610.622	0.03165		610.622	0.01687		610.622	0.00984		610.622	0.00311		610.622	0.00359
611.265	0.02876		611.265	0.01564		611.265	0.0079		611.265	0.00314		611.265	0.00166
611.908	0.02753		611.908	0.01345		611.908	0.00573		611.908	0.00255		611.908	0.00252
612.551	0.03029		612.551	0.01637		612.551	0.01029		612.551	0.00393		612.551	0.00284
613.194	0.02994		613.194	0.01509		613.194	0.00911		613.194	0.00375		613.194	0.0038
613.837	0.02804		613.837	0.01491		613.837	0.00795		613.837	0.00217		613.837	0.00163
614.48	0.03081		614.48	0.01753		614.48	0.01066		614.48	0.00473		614.48	0.00483
615.123	0.03015		615.123	0.01579		615.123	0.00856		615.123	0.00364		615.123	0.00262
615.766	0.02792		615.766	0.01396		615.766	0.0062		615.766	0.00185		615.766	0.000132
616.409	0.02829		616.409	0.01564		616.409	0.01012		616.409	0.00356		616.409	0.00298
617.052	0.02666		617.052	0.01304		617.052	0.00565		617.052	0.00169		617.052	0.000949
617.695	0.02699		617.695	0.01441		617.695	0.00724		617.695	0.00172		617.695	0.00132
618.338	0.02838		618.338	0.01564		618.338	0.00805		618.338	0.0051		618.338	0.00157
618.981	0.02725		618.981	0.01428		618.981	0.00791		618.981	0.00291		618.981	-5.3e-05
619.624	0.02947		619.624	0.01572		619.624	0.00794		619.624	0.00397		619.624	0.00338
620.267	0.02715		620.267	0.01525		620.267	0.00842		620.267	0.00326		620.267	0.00208
620.91	0.03045		620.91	0.01641		620.91	0.00983		620.91	0.00497		620.91	0.00269
621.553	0.02804		621.553	0.01643		621.553	0.0092		621.553	0.00293		621.553	0.00132
622.196	0.0278		622.196	0.01485		622.196	0.00856		622.196	0.00345		622.196	0.00278
622.839	0.02666		622.839	0.01579		622.839	0.00909		622.839	0.00396		622.839	0.00254
623.482	0.02949		623.482	0.01622		623.482	0.00959		623.482	0.00523		623.482	0.00303
624.125	0.02728		624.125	0.01565		624.125	0.00949		624.125	0.00444		624.125	0.00211
624.768	0.02784		624.768	0.01669		624.768	0.00903		624.768	0.00432		624.768	0.00307
625.411	0.0267		625.411	0.01545		625.411	0.00755		625.411	0.0022		625.411	0.00146
626.054	0.02607		626.054	0.01394		626.054	0.00676		626.054	0.00148		626.054	-0.000256
626.697	0.02758		626.697	0.01493		626.697	0.00792		626.697	0.004		626.697	0.000721
627.34	0.02722		627.34	0.01465		627.34	0.00774		627.34	0.00407		627.34	0.00203
627.983	0.02583		627.983	0.01584		627.983	0.00834		627.983	0.00221		627.983	0.000519
628.626	0.0279		628.626	0.01649		628.626	0.00825		628.626	0.00491		628.626	0.00235
629.269	0.02624		629.269	0.01534		629.269	0.00726		629.269	0.00392		629.269	0.000775
629.912	0.02603		629.912	0.01614		629.912	0.01014		629.912	0.0036		629.912	0.00155
630.555	0.0264		630.555	0.01383		630.555	0.00765		630.555	0.00203		630.555	0.000907
631.198	0.02649		631.198	0.01521		631.198	0.00899		631.198	0.0027		631.198	0.000436
631.841	0.02771		631.841	0.01655		631.841	0.00904		631.841	0.00436		631.841	0.00234
632.484	0.02763		632.484	0.01709		632.484	0.00816		632.484	0.00343		632.484	0.00271
633.127	0.02623		633.127	0.01438		633.127	0.00861		633.127	0.00232		633.127	0.0017
633.77	0.02748		633.77	0.01652		633.77	0.00876		633.77	0.00376		633.77	0.00208
634.413	0.02624		634.413	0.01423		634.413	0.0068		634.413	0.00253		634.413	0.000714
635.056	0.0243		635.056	0.01501		635.056	0.00823		635.056	0.00205		635.056	0.00217
635.699	0.02729		635.699	0.01719		635.699	0.00949		635.699	0.0049		635.699	0.00272
636.342	0.0244		636.342	0.01526		636.342	0.00778		636.342	0.00243		636.342	0.00192
636.985	0.02463		636.985	0.01327		636.985	0.00772		636.985	0.00286		636.985	0.000575
637.628	0.02537		637.628	0.01539		637.628	0.00797		637.628	0.00296		637.628	0.00247
638.271	0.02626		638.271	0.01521		638.271	0.00844		638.271	0.00401		638.271	0.00295
638.914	0.02686		638.914	0.01757		638.914	0.01044		638.914	0.00474		638.914	0.00419
639.557	0.02583		639.557	0.01577		639.557	0.00851		639.557	0.00273		639.557	0.0026
640.2	0.02573		640.2	0.01708		640.2	0.00948		640.2	0.0044		640.2	0.00294
640.843	0.02514		640.843	0.01666		640.843	0.00916		640.843	0.00376		640.843	0.00343
641.486	0.0241		641.486	0.01551		641.486	0.00832		641.486	0.00229		641.486	0.000937
642.129	0.02472		642.129	0.01625		642.129	0.00884		642.129	0.0033		642.129	0.00266
642.772	0.0256		642.772	0.01678		642.772	0.00861		642.772	0.00446		642.772	0.00355
643.415	0.02527		643.415	0.01574		643.415	0.01063		643.415	0.00406		643.415	0.00287
644.058	0.02592		644.058	0.01512		644.058	0.01048		644.058	0.00287		644.058	0.00289
644.701	0.02322		644.701	0.0145		644.701	0.0087		644.701	0.00246		644.701	0.00124
645.344	0.02581		645.344	0.0152		645.344	0.00857		645.344	0.00301		645.344	0.00268
645.987	0.02524		645.987	0.01696		645.987	0.00836		645.987	0.00555		645.987	0.00154
646.63	0.02487		646.63	0.01516		646.63	0.0097		646.63	0.0034		646.63	0.00305
647.273	0.02525		647.273	0.01722		647.273	0.00989		647.273	0.00535		647.273	0.00275
647.916	0.02333		647.916	0.01561		647.916	0.00856		647.916	0.00401		647.916	0.00293
648.559	0.02229		648.559	0.01426		648.559	0.00877		648.559	0.00367		648.559	0.00262
649.202	0.02387		649.202	0.01515		649.202	0.00842		649.202	0.00277		649.202	0.00283
649.845	0.02334		649.845	0.0156		649.845	0.00933		649.845	0.00358		649.845	0.00288
650.488	0.02232		650.488	0.0161		650.488	0.01012		650.488	0.00407		650.488	0.00211
651.131	0.02208		651.131	0.01321		651.131	0.00839		651.131	0.00226		651.131	0.000466
651.774	0.02216		651.774	0.01429		651.774	0.00809		651.774	0.00248		651.774	0.00147
652.417	0.02371		652.417	0.01611		652.417	0.00953		652.417	0.00444		652.417	0.00311
653.06	0.02375		653.06	0.01637		653.06	0.00948		653.06	0.00514		653.06	0.00558
653.703	0.02375		653.703	0.01622		653.703	0.00991		653.703	0.00455		653.703	0.00365
654.346	0.02396		654.346	0.01582		654.346	0.00935		654.346	0.00491		654.346	0.00297
654.989	0.02276		654.989	0.01576		654.989	0.00925		654.989	0.00466		654.989	0.00327
655.632	0.02302		655.632	0.0146		655.632	0.00999		655.632	0.00446		655.632	0.00171
656.275	0.02198		656.275	0.01445		656.275	0.008		656.275	0.00373		656.275	0.00335
656.918	0.02102		656.918	0.01511		656.918	0.00867		656.918	0.00312		656.918	0.00225
657.561	0.02056		657.561	0.01479		657.561	0.0088		657.561	0.00333		657.561	0.000877
658.204	0.01969		658.204	0.0147		658.204	0.00685		658.204	0.00226		658.204	0.00179
658.847	0.01966		658.847	0.01405		658.847	0.00996		658.847	0.00433		658.847	0.00301
659.49	0.0208		659.49	0.01625		659.49	0.01082		659.49	0.00529		659.49	0.00387
660.133	0.02172		660.133	0.01472		660.133	0.00905		660.133	0.00399		660.133	0.00234
660.776	0.02199		660.776	0.01684		660.776	0.00944		660.776	0.00589		660.776	0.00422
661.419	0.02089		661.419	0.016		661.419	0.00886		661.419	0.00309		661.419	0.00333
662.062	0.01931		662.062	0.01444		662.062	0.00853		662.062	0.00332		662.062	0.00124
662.705	0.01892		662.705	0.01422		662.705	0.00753		662.705	0.00291		662.705	0.00102
663.348	0.0172		663.348	0.0132		663.348	0.00856		663.348	0.00316		663.348	0.000958
663.991	0.01989		663.991	0.0149		663.991	0.00846		663.991	0.00329		663.991	0.00255
664.634	0.01866		664.634	0.01291		664.634	0.00652		664.634	0.00425		664.634	0.00169
665.277	0.0203		665.277	0.01594		665.277	0.01011		665.277	0.00503		665.277	0.00252
665.92	0.01988		665.92	0.01491		665.92	0.0099		665.92	0.00467		665.92	0.00361
666.563	0.01867		666.563	0.01563		666.563	0.00788		666.563	0.00284		666.563	0.00344
667.206	0.01755		667.206	0.01512		667.206	0.0098		667.206	0.00275		667.206	0.00172
667.849	0.02024		667.849	0.01656		667.849	0.0084		667.849	0.00495		667.849	0.00187
668.492	0.01939		668.492	0.01473		668.492	0.00795		668.492	0.00356		668.492	0.00161
669.135	0.01871		669.135	0.01584		669.135	0.00934		669.135	0.00545		669.135	0.00462
669.778	0.01715		669.778	0.01249		669.778	0.00675		669.778	0.00195		669.778	0.00157
670.421	0.01695		670.421	0.01392		670.421	0.00764		670.421	0.00277		670.421	0.00344
671.064	0.01786		671.064	0.01573		671.064	0.00796		671.064	0.00225		671.064	0.00163
671.707	0.01853		671.707	0.01494		671.707	0.00951		671.707	0.00412		671.707	0.00388
672.35	0.01667		672.35	0.01388		672.35	0.00684		672.35	0.00183		672.35	0.000837
672.993	0.01646		672.993	0.01215		672.993	0.00789		672.993	0.00275		672.993	0.00386
673.636	0.01573		673.636	0.01384		673.636	0.00728		673.636	0.0031		673.636	6.2e-05
674.279	0.01473		674.279	0.01103		674.279	0.00713		674.279	0.000796		674.279	0.000194
674.922	0.01301		674.922	0.01223		674.922	0.00619		674.922	0.00165		674.922	0.00118
675.565	0.01399		675.565	0.0147		675.565	0.0083		675.565	0.00341		675.565	0.00114
676.208	0.01483		676.208	0.0132		676.208	0.00657		676.208	0.00262		676.208	0.00173
676.851	0.01442		676.851	0.01294		676.851	0.00671		676.851	0.00247		676.851	9.7e-05
677.494	0.01449		677.494	0.0137		677.494	0.00868		677.494	0.00398		677.494	0.00232
678.137	0.01346		678.137	0.01434		678.137	0.00766		678.137	0.00407		678.137	0.00162
678.78	0.01514		678.78	0.01331		678.78	0.00655		678.78	0.00312		678.78	0.0019
679.423	0.01277		679.423	0.01251		679.423	0.00864		679.423	0.00315		679.423	0.00118
680.066	0.01289		680.066	0.01176		680.066	0.00892		680.066	0.00167		680.066	0.000243
680.709	0.01582		680.709	0.01661		680.709	0.01019		680.709	0.00452		680.709	0.00445
681.352	0.01297		681.352	0.01272		681.352	0.00903		681.352	0.00265		681.352	0.00137
681.995	0.01192		681.995	0.01124		681.995	0.00603		681.995	0.00212		681.995	0.00086
682.638	0.01173		682.638	0.01215		682.638	0.00721		682.638	0.0027		682.638	0.00148
683.281	0.01228		683.281	0.0128		683.281	0.00769		683.281	0.00282		683.281	0.00213
683.924	0.01262		683.924	0.01254		683.924	0.00771		683.924	8.2e-05		683.924	0.000713
684.567	0.01265		684.567	0.01222		684.567	0.0073		684.567	0.0018		684.567	0.00166
685.21	0.01216		685.21	0.01207		685.21	0.00698		685.21	0.00269		685.21	0.00201
685.853	0.01199		685.853	0.01407		685.853	0.00948		685.853	0.00463		685.853	0.00352
686.496	0.00908		686.496	0.01116		686.496	0.00854		686.496	0.00308		686.496	0.00334
687.139	0.01021		687.139	0.01095		687.139	0.0073		687.139	0.00284		687.139	0.00417
687.782	0.01086		687.782	0.01299		687.782	0.00795		687.782	0.002		687.782	0.00193
688.425	0.00928		688.425	0.0107		688.425	0.00764		688.425	0.00286		688.425	0.00115
689.068	0.01004		689.068	0.01275		689.068	0.0073		689.068	0.00433		689.068	0.00211
689.711	0.01086		689.711	0.0114		689.711	0.00606		689.711	0.00346		689.711	0.00168
690.354	0.00707		690.354	0.00994		690.354	0.00635		690.354	0.000492		690.354	0.000172
690.997	0.0081		690.997	0.00972		690.997	0.00842		690.997	0.00426		690.997	0.00029
691.64	0.01036		691.64	0.01241		691.64	0.00452		691.64	0.00411		691.64	0.000969
692.283	0.01125		692.283	0.0141		692.283	0.00914		692.283	0.00443		692.283	0.0041
692.926	0.00789		692.926	0.01074		692.926	0.00565		692.926	0.00345		692.926	0.00219
693.569	0.00888		693.569	0.01075		693.569	0.00542		693.569	0.00515		693.569	0.00195
694.212	0.00721		694.212	0.0113		694.212	0.006		694.212	0.00409		694.212	0.0025
694.855	0.00535		694.855	0.0108		694.855	0.00496		694.855	0.00402		694.855	0.00283
695.498	0.00736		695.498	0.00774		695.498	0.00412		695.498	0.0017		695.498	0.00215
696.141	0.00781		696.141	0.01163		696.141	0.00855		696.141	0.00568		696.141	0.00219
696.784	0.0081		696.784	0.00983		696.784	0.00669		696.784	0.00321		696.784	0.00103
697.427	0.00701		697.427	0.01081		697.427	0.00639		697.427	0.0038		697.427	0.00109
698.07	0.00942		698.07	0.01287		698.07	0.00847		698.07	0.0043		698.07	0.00329
698.713	0.00768		698.713	0.00984		698.713	0.00559		698.713	0.00409		698.713	0.00115
699.356	0.00707		699.356	0.01105		699.356	0.00715		699.356	0.00359		699.356	0.00331
699.999	0.00625		699.999	0.01084		699.999	0.00649		699.999	0.00234		699.999	0.00369
700.642	0.0048		700.642	0.01109		700.642	0.00561		700.642	0.00355		700.642	0.00136
701.285	0.00618		701.285	0.0101		701.285	0.00652		701.285	0.00455		701.285	0.00239
701.928	0.00435		701.928	0.00711		701.928	0.00599		701.928	0.00243		701.928	0.00118
702.571	0.00399		702.571	0.00882		702.571	0.00485		702.571	0.00202		702.571	0.00187
703.214	0.00685		703.214	0.01317		703.214	0.0084		703.214	0.00356		703.214	0.00286
703.857	0.00682		703.857	0.01337		703.857	0.01037		703.857	0.00329		703.857	0.00468
704.5	0.00689		704.5	0.0105		704.5	0.0072		704.5	0.00487		704.5	0.00124
705.143	0.00558		705.143	0.01174		705.143	0.00857		705.143	0.00222		705.143	0.00113
705.786	0.00504		705.786	0.00951		705.786	0.00685		705.786	0.0024		705.786	0.000392
706.429	0.000878		706.429	0.0068		706.429	0.00426		706.429	0.000837		706.429	0.00128
707.072	0.00141		707.072	0.00678		707.072	0.0028		707.072	0.0015		707.072	0.000606
707.715	0.00188		707.715	0.00816		707.715	0.00526		707.715	0.0033		707.715	0.00176
708.358	0.00493		708.358	0.0142		708.358	0.00926		708.358	0.0039		708.358	0.00528
709.001	0.00409		709.001	0.00966		709.001	0.00593		709.001	0.00424		709.001	0.00239
709.644	0.00571		709.644	0.01193		709.644	0.0064		709.644	0.00396		709.644	0.00244
710.287	0.00283		710.287	0.00874		710.287	0.00829		710.287	0.00409		710.287	0.000919
710.93	0.00215		710.93	0.01007		710.93	0.00532		710.93	0.00356		710.93	0.0035
711.573	-0.0016		711.573	0.00597		711.573	0.00401		711.573	0.00102		711.573	0.000473
712.216	0.00118		712.216	0.00889		712.216	0.00467		712.216	0.00158		712.216	0.00123
712.859	0.0013		712.859	0.01139		712.859	0.00634		712.859	0.00316		712.859	0.0037
713.502	-2e-05		713.502	0.00734		713.502	0.00559		713.502	0.00095		713.502	0.00183
714.145	0.000343		714.145	0.00789		714.145	0.00533		714.145	0.00012		714.145	0.00156
714.788	-0.00251		714.788	0.00673		714.788	0.00552		714.788	0.00206		714.788	0.00146
715.431	-0.00349		715.431	0.00636		715.431	0.00473		715.431	-0.00109		715.431	0.00206
716.074	-0.00247		716.074	0.00795		716.074	0.00437		716.074	-0.000301		716.074	0.00156
716.717	-0.00321		716.717	0.00861		716.717	0.00452		716.717	0.00192		716.717	0.000333
717.36	-0.00333		717.36	0.00886		717.36	0.00589		717.36	0.00325		717.36	0.00116
718.003	0.00022		718.003	0.00793		718.003	0.00666		718.003	0.0017		718.003	0.00227
718.646	-0.00339		718.646	0.0087		718.646	0.00631		718.646	0.00165		718.646	0.00232
719.289	-0.00576		719.289	0.00696		719.289	0.00347		719.289	0.00107		719.289	0.00271
719.932	-0.00525		719.932	0.00486		719.932	0.00222		719.932	0.00135		719.932	0.00134
720.575	-0.00427		720.575	0.00679		720.575	0.00562		720.575	0.00135		720.575	0.00193
721.218	-0.00845		721.218	0.00571		721.218	0.00438		721.218	0.000486		721.218	0.000249
721.861	-0.00377		721.861	0.00835		721.861	0.00718		721.861	0.0037		721.861	0.0038
722.504	-0.00417		722.504	0.00494		722.504	0.00485		722.504	-5.3e-05		722.504	0.00457
723.147	-0.00737		723.147	0.00426		723.147	0.00476		723.147	0.000203		723.147	0.00232
723.79	-0.00581		723.79	0.00748		723.79	0.00504		723.79	0.00483		723.79	0.00258
724.433	-0.00781		724.433	0.00643		724.433	0.0051		724.433	0.000455		724.433	0.00239
725.076	-0.00634		725.076	0.00599		725.076	0.00334		725.076	0.00249		725.076	0.0019
725.719	-0.00656		725.719	0.00551		725.719	0.00536		725.719	0.00276		725.719	0.00361
726.362	-0.0068		726.362	0.00352		726.362	0.00311		726.362	-0.0014		726.362	0.00211
727.005	-0.00428		727.005	0.00716		727.005	0.0071		727.005	0.00198		727.005	0.00426
727.648	-0.00578		727.648	0.00716		727.648	0.00618		727.648	0.00407		727.648	0.00511
728.291	-0.00848		728.291	0.00336		728.291	0.00417		728.291	9.9e-05		728.291	0.00132
728.934	-0.00921		728.934	0.00382		728.934	0.00307		728.934	0.00223		728.934	0.00109
729.577	-0.01215		729.577	0.00297		729.577	0.00377		729.577	-0.00158		729.577	0.00267
730.22	-0.01002		730.22	0.00564		730.22	0.00354		730.22	0.00236		730.22	0.00471
730.863	-0.00761		730.863	0.00415		730.863	0.0017		730.863	0.00087		730.863	0.00457
731.506	-0.0059		731.506	0.00615		731.506	0.00657		731.506	0.0043		731.506	0.00527
732.149	-0.0106		732.149	0.00239		732.149	0.00181		732.149	-0.000178		732.149	0.00177
732.792	-0.01123		732.792	0.00376		732.792	0.00495		732.792	0.00214		732.792	0.00146
733.435	-0.01603		733.435	0.00162		733.435	0.00248		733.435	0.00208		733.435	0.000558
734.078	-0.01375		734.078	0.00376		734.078	0.00116		734.078	0.00184		734.078	0.00187
734.721	-0.01604		734.721	0.000327		734.721	-0.00206		734.721	-0.00159		734.721	-0.0011
735.364	-0.01307		735.364	0.00245		735.364	0.00336		735.364	0.00102		735.364	0.00329
736.007	-0.01262		736.007	0.00159		736.007	0.00376		736.007	0.00161		736.007	0.00311
736.65	-0.01247		736.65	0.0035		736.65	0.00314		736.65	0.00317		736.65	0.00153
737.293	-0.01543		737.293	0.000392		737.293	0.00576		737.293	-0.000295		737.293	0.0035
737.936	-0.01286		737.936	0.00293		737.936	0.00141		737.936	0.00135		737.936	0.00315
738.579	-0.01244		738.579	0.00303		738.579	0.00647		738.579	0.00304		738.579	0.00326
739.222	-0.01014		739.222	0.00733		739.222	0.00686		739.222	0.00379		739.222	0.00486
739.865	-0.01202		739.865	0.00194		739.865	0.00425		739.865	-0.000639		739.865	0.00122
740.508	-0.01631		740.508	0.00148		740.508	0.00303		740.508	0.000284		740.508	0.000652
741.151	-0.01983		741.151	-3.7e-05		741.151	0.00176		741.151	-0.001		741.151	-0.000733
741.794	-0.02606		741.794	-0.000663		741.794	-0.0012		741.794	-0.00282		741.794	-0.000833
742.437	-0.02286		742.437	-0.00541		742.437	-0.00167		742.437	-0.00262		742.437	-0.000577
743.08	-0.01648		743.08	0.00242		743.08	0.00524		743.08	0.000658		743.08	0.00602
743.723	-0.01938		743.723	-0.00108		743.723	0.000734		743.723	5.9e-05		743.723	0.000167
744.366	-0.01295		744.366	0.00265		744.366	0.00479		744.366	0.00296		744.366	0.00476
745.009	-0.01562		745.009	0.00604		745.009	0.00667		745.009	0.00353		745.009	0.00578
745.652	-0.01751		745.652	0.000108		745.652	0.00268		745.652	-0.000987		745.652	0.000444
746.295	-0.02277		746.295	0.000274		746.295	0.00232		746.295	-1.3e-05		746.295	0.00194
746.938	-0.02253		746.938	-0.00409		746.938	0.00168		746.938	-0.000955		746.938	0.000201
747.581	-0.02077		747.581	-0.00148		747.581	0.00269		747.581	0.000547		747.581	0.00219
748.224	-0.01984		748.224	0.0016		748.224	0.00457		748.224	-0.000224		748.224	0.00251
748.867	-0.01926		748.867	0.000942		748.867	0.00152		748.867	0.00251		748.867	0.00149
749.51	-0.01978		749.51	-0.00279		749.51	0.000687		749.51	-0.00105		749.51	0.00403
750.153	-0.02465		750.153	-0.000293		750.153	-0.00103		750.153	-0.00117		750.153	0.000891
750.796	-0.02404		750.796	-0.00165		750.796	0.00183		750.796	-0.00226		750.796	0.00124
751.439	-0.02433		751.439	-0.00183		751.439	0.00354		751.439	-0.000569		751.439	0.00234
752.082	-0.02423		752.082	-0.000567		752.082	-0.000758		752.082	-0.000545		752.082	0.00376
752.725	-0.02635		752.725	-0.00527		752.725	0.000172		752.725	-0.00173		752.725	0.00226
753.368	-0.02588		753.368	-0.0027		753.368	0.00279		753.368	-0.00173		753.368	0.00168
754.011	-0.02592		754.011	-0.00234		754.011	0.00132		754.011	-0.000465		754.011	0.00403
754.654	-0.02683		754.654	-0.00295		754.654	0.00164		754.654	0.000506		754.654	0.00404
755.297	-0.02794		755.297	-0.00178		755.297	0.000291		755.297	-0.00259		755.297	0.000856
755.94	-0.02475		755.94	-0.0055		755.94	-0.000675		755.94	-0.000641		755.94	-0.000458
756.583	-0.02288		756.583	-0.000254		756.583	0.00145		756.583	-0.000175		756.583	0.00543
757.226	-0.02269		757.226	-0.00252		757.226	0.00188		757.226	-0.00181		757.226	0.00332
757.869	-0.02589		757.869	-0.0032		757.869	0.000467		757.869	-0.0012		757.869	0.00124
758.512	-0.0266		758.512	-0.00372		758.512	-0.00054		758.512	-0.000233		758.512	0.00507
759.155	-0.03389		759.155	-0.00509		759.155	-0.00222		759.155	0.000262		759.155	0.00196
759.798	-0.03307		759.798	-0.00946		759.798	-0.0021		759.798	-0.00422		759.798	-0.000474
760.441	-0.02853		760.441	-0.00037		760.441	-0.00174		760.441	-0.00173		760.441	0.0055
761.084	-0.02853		761.084	-0.003		761.084	-0.000814		761.084	-0.000541		761.084	0.00479
761.727	-0.02539		761.727	-0.00661		761.727	0.00199		761.727	-0.000244		761.727	0.00502
762.37	-0.02846		762.37	-0.00457		762.37	0.000453		762.37	0.000426		762.37	0.00378
763.013	-0.02695		763.013	-0.00465		763.013	0.00149		763.013	0.00276		763.013	0.00636
763.656	-0.03073		763.656	-0.00253		763.656	0.00347		763.656	-0.00139		763.656	0.00642
764.299	-0.03016		764.299	-0.00188		764.299	0.00259		764.299	0.000398		764.299	0.0052
764.942	-0.03171		764.942	-0.0055		764.942	-0.00211		764.942	-0.00182		764.942	0.00189
765.585	-0.03161		765.585	-0.00762		765.585	-0.00267		765.585	0.00214		765.585	0.000367
766.228	-0.03087		766.228	-0.00607		766.228	0.000625		766.228	-0.000621		766.228	0.00636
766.871	-0.03005		766.871	-0.00213		766.871	0.00151		766.871	0.000717		766.871	0.00678
767.514	-0.03778		767.514	-0.00761		767.514	-0.000244		767.514	-0.00211		767.514	0.00365
768.157	-0.04131		768.157	-0.01023		768.157	-0.00541		768.157	-0.00123		768.157	0.00164
768.8	-0.04835		768.8	-0.00976		768.8	-0.00578		768.8	-0.00411		768.8	4.5e-05
769.443	-0.04643		769.443	-0.01491		769.443	-0.00891		769.443	-0.00537		769.443	-0.00219
770.086	-0.03758		770.086	-0.01109		770.086	-0.00323		770.086	-0.0041		770.086	0.000971
770.729	-0.04161		770.729	-0.01386		770.729	-0.00766		770.729	-0.0028		770.729	0.000563
771.372	-0.04103		771.372	-0.00922		771.372	-0.00478		771.372	-0.00217		771.372	-0.00113
772.015	-0.04571		772.015	-0.01162		772.015	-0.00447		772.015	-0.00394		772.015	-0.00242
772.658	-0.04529		772.658	-0.01423		772.658	-0.00755		772.658	-0.00477		772.658	-0.00102
773.301	-0.04041		773.301	-0.00947		773.301	-0.00261		773.301	-0.000464		773.301	0.00412
773.944	-0.04298		773.944	-0.0119		773.944	-0.00266		773.944	-0.00135		773.944	0.00482
774.587	-0.04214		774.587	-0.01115		774.587	-0.00481		774.587	-0.00313		774.587	0.0011
775.23	-0.04163		775.23	-0.01077		775.23	-0.0011		775.23	-0.000925		775.23	0.0039
775.873	-0.04244		775.873	-0.01356		775.873	-0.00424		775.873	-0.00141		775.873	0.00156
776.516	-0.05026		776.516	-0.01503		776.516	-0.00419		776.516	-0.00649		776.516	-3e-05
777.159	-0.05069		777.159	-0.01643		777.159	-0.00866		777.159	-0.00501		777.159	-0.00227
777.802	-0.04893		777.802	-0.01276		777.802	-0.00631		777.802	-0.00658		777.802	-0.000999
778.445	-0.04821		778.445	-0.01388		778.445	-0.00791		778.445	-0.00541		778.445	-0.000227
779.088	-0.0488		779.088	-0.016		779.088	-0.00536		779.088	-0.00236		779.088	0.000537
779.731	-0.04583		779.731	-0.01021		779.731	-0.0071		779.731	-0.00164		779.731	0.0071
780.374	-0.04522		780.374	-0.01082		780.374	-0.00324		780.374	-0.00086		780.374	0.00594
781.017	-0.0463		781.017	-0.01291		781.017	-0.00414		781.017	-0.00243		781.017	0.00498
781.66	-0.0482		781.66	-0.01501		781.66	-0.00675		781.66	-0.00336		781.66	0.00318
782.303	-0.05452		782.303	-0.01742		782.303	-0.00807		782.303	-0.0069		782.303	0.000935
782.946	-0.05078		782.946	-0.01475		782.946	-0.00397		782.946	-0.00583		782.946	0.00193
783.589	-0.04736		783.589	-0.01651		783.589	-0.00601		783.589	-0.0066		783.589	0.000562
784.232	-0.04842		784.232	-0.01469		784.232	-0.0059		784.232	-0.00333		784.232	0.00717
784.875	-0.04848		784.875	-0.0165		784.875	-0.00975		784.875	-0.00832		784.875	-0.000181
785.518	-0.05227		785.518	-0.01803		785.518	-0.00991		785.518	-0.0102		785.518	0.00239
786.161	-0.05167		786.161	-0.01897		786.161	-0.00946		786.161	-0.00468		786.161	0.00175
786.804	-0.05125		786.804	-0.01342		786.804	-0.0079		786.804	-0.00341		786.804	0.00391
787.447	-0.05605		787.447	-0.01794		787.447	-0.00968		787.447	-0.00795		787.447	0.00413
788.09	-0.05944		788.09	-0.0195		788.09	-0.00761		788.09	-0.00541		788.09	0.00386
788.733	-0.06502		788.733	-0.02169		788.733	-0.00799		788.733	-0.00931		788.733	0.00132
789.376	-0.06353		789.376	-0.02288		789.376	-0.01246		789.376	-0.00853		789.376	-0.00354
790.019	-0.06265		790.019	-0.02472		790.019	-0.01116		790.019	-0.00924		790.019	0.000194
790.662	-0.05684		790.662	-0.02168		790.662	-0.0095		790.662	-0.00463		790.662	0.0047
791.305	-0.05911		791.305	-0.02355		791.305	-0.0122		791.305	-0.007		791.305	0.0024
791.948	-0.05996		791.948	-0.02461		791.948	-0.01284		791.948	-0.01135		791.948	-0.00199
792.591	-0.06017		792.591	-0.02394		792.591	-0.01203		792.591	-0.01012		792.591	0.00347
793.234	-0.0606		793.234	-0.02116		793.234	-0.0121		793.234	-0.00966		793.234	0.00572
793.877	-0.05919		793.877	-0.02117		793.877	-0.01299		793.877	-0.00466		793.877	0.000826
794.52	-0.05889		794.52	-0.01972		794.52	-0.00919		794.52	-0.00318		794.52	0.00504
795.163	-0.0646		795.163	-0.02254		795.163	-0.00894		795.163	-0.00801		795.163	0.000613
795.806	-0.06727		795.806	-0.02552		795.806	-0.01369		795.806	-0.00902		795.806	-0.000632
796.449	-0.06637		796.449	-0.02248		796.449	-0.01408		796.449	-0.00686		796.449	0.00261
797.092	-0.07044		797.092	-0.02677		797.092	-0.01441		797.092	-0.00979		797.092	0.00156
797.735	-0.06774		797.735	-0.02573		797.735	-0.01512		797.735	-0.0051		797.735	0.00137
798.378	-0.06888		798.378	-0.02211		798.378	-0.01182		798.378	-0.00773		798.378	0.00481
799.021	-0.07206		799.021	-0.02366		799.021	-0.01131		799.021	-0.00679		799.021	-0.000816
799.664	-0.07001		799.664	-0.02399		799.664	-0.00871		799.664	-0.00563		799.664	0.00447
800.307	-0.0808		800.307	-0.02813		800.307	-0.01724		800.307	-0.01131		800.307	0.0012
800.95	-0.08494		800.95	-0.03502		800.95	-0.01879		800.95	-0.01169		800.95	0.000471
801.593	-0.08441		801.593	-0.02786		801.593	-0.0173		801.593	-0.01124		801.593	0.00225
802.236	-0.08073		802.236	-0.02697		802.236	-0.01298		802.236	-0.00688		802.236	0.0047
802.879	-0.08288		802.879	-0.03008		802.879	-0.0163		802.879	-0.00916		802.879	-0.0026
803.522	-0.07534		803.522	-0.0293		803.522	-0.0166		803.522	-0.01052		803.522	-0.0012
804.165	-0.07355		804.165	-0.02659		804.165	-0.01112		804.165	-0.00836		804.165	-0.00136
804.808	-0.06982		804.808	-0.0219		804.808	-0.00836		804.808	-0.00416		804.808	0.00473
805.451	-0.06621		805.451	-0.02135		805.451	-0.00843		805.451	0.000542		805.451	0.00533
806.094	-0.07235		806.094	-0.02677		806.094	-0.01093		806.094	-0.00153		806.094	0.00329
806.737	-0.07868		806.737	-0.02802		806.737	-0.0124		806.737	-0.00574		806.737	0.00244
807.38	-0.08325		807.38	-0.02894		807.38	-0.01606		807.38	-0.00732		807.38	-0.000198
808.023	-0.08605		808.023	-0.03302		808.023	-0.01878		808.023	-0.01035		808.023	0.0012
808.666	-0.08464		808.666	-0.02881		808.666	-0.0174		808.666	-0.00774		808.666	-0.000484
809.309	-0.08751		809.309	-0.0334		809.309	-0.01906		809.309	-0.0116		809.309	-0.000911
809.952	-0.0849		809.952	-0.03167		809.952	-0.0214		809.952	-0.0155		809.952	-0.00444
810.595	-0.08567		810.595	-0.03323		810.595	-0.01896		810.595	-0.00831		810.595	-0.00169
811.238	-0.0941		811.238	-0.03618		811.238	-0.02118		811.238	-0.01081		811.238	-0.00397
811.881	-0.0967		811.881	-0.03537		811.881	-0.02262		811.881	-0.01541		811.881	-0.000373
812.524	-0.09856		812.524	-0.03973		812.524	-0.01972		812.524	-0.0144		812.524	-0.0029
813.167	-0.09412		813.167	-0.03638		813.167	-0.02453		813.167	-0.01369		813.167	0.00172
813.81	-0.08656		813.81	-0.02933		813.81	-0.01419		813.81	-0.0086		813.81	0.003
814.453	-0.09204		814.453	-0.03959		814.453	-0.0222		814.453	-0.01095		814.453	-0.00503
815.096	-0.08401		815.096	-0.0367		815.096	-0.0186		815.096	-0.0102		815.096	-0.000616
815.739	-0.08714		815.739	-0.0341		815.739	-0.0159		815.739	-0.0098		815.739	0.00206
816.382	-0.08846		816.382	-0.03661		816.382	-0.0181		816.382	-0.0095		816.382	0.00534
817.025	-0.08638		817.025	-0.03424		817.025	-0.01652		817.025	-0.01288		817.025	-0.00157
817.668	-0.09449		817.668	-0.03598		817.668	-0.0181		817.668	-0.01362		817.668	0.00243
818.311	-0.1003		818.311	-0.03791		818.311	-0.02366		818.311	-0.01064		818.311	0.00292
818.954	-0.09643		818.954	-0.03957		818.954	-0.01989		818.954	-0.01162		818.954	-0.00198
819.597	-0.09408		819.597	-0.0397		819.597	-0.01809		819.597	-0.01517		819.597	-0.000435
820.24	-0.09612		820.24	-0.03728		820.24	-0.02068		820.24	-0.01039		820.24	0.000284
820.883	-0.1037		820.883	-0.03968		820.883	-0.02543		820.883	-0.0158		820.883	0.00169
821.526	-0.09651		821.526	-0.03754		821.526	-0.01489		821.526	-0.01134		821.526	0.00908
822.169	-0.09085		822.169	-0.03506		822.169	-0.01346		822.169	-0.00716		822.169	0.00917
822.812	-0.09529		822.812	-0.03803		822.812	-0.01658		822.812	-0.01098		822.812	0.00801
823.455	-0.09624		823.455	-0.04364		823.455	-0.01997		823.455	-0.00887		823.455	0.00939
824.098	-0.10034		824.098	-0.0463		824.098	-0.02261		824.098	-0.0125		824.098	-0.00202
824.741	-0.09218		824.741	-0.03566		824.741	-0.01671		824.741	-0.00856		824.741	0.00997
825.384	-0.09265		825.384	-0.03939		825.384	-0.02692		825.384	-0.0137		825.384	0.00261
826.027	-0.09829		826.027	-0.04159		826.027	-0.02091		826.027	-0.01313		826.027	0.00354
826.67	-0.1046		826.67	-0.04864		826.67	-0.02505		826.67	-0.01401		826.67	-0.00218
827.313	-0.107		827.313	-0.04876		827.313	-0.02457		827.313	-0.01667		827.313	-0.00108
827.956	-0.10605		827.956	-0.04438		827.956	-0.02235		827.956	-0.01642		827.956	-0.000107
828.599	-0.10069		828.599	-0.04241		828.599	-0.01944		828.599	-0.01058		828.599	0.01004
829.242	-0.10039		829.242	-0.03748		829.242	-0.02036		829.242	-0.01069		829.242	0.004
829.885	-0.09109		829.885	-0.0384		829.885	-0.01757		829.885	-0.00602		829.885	0.00205
830.528	-0.09462		830.528	-0.04058		830.528	-0.01761		830.528	-0.01078		830.528	0.01022
831.171	-0.0937		831.171	-0.04392		831.171	-0.01982		831.171	-0.01102		831.171	0.00529
831.814	-0.09445		831.814	-0.04131		831.814	-0.0188		831.814	-0.01042		831.814	0.00244
832.457	-0.10097		832.457	-0.04059		832.457	-0.02131		832.457	-0.0079		832.457	0.0041
833.1	-0.09598		833.1	-0.03371		833.1	-0.01294		833.1	-0.00159		833.1	0.00151
833.743	-0.10031		833.743	-0.04221		833.743	-0.01933		833.743	-0.01382		833.743	0.00872
834.386	-0.10443		834.386	-0.04703		834.386	-0.02171		834.386	-0.00947		834.386	-0.000618
835.029	-0.11457		835.029	-0.04835		835.029	-0.02608		835.029	-0.01212		835.029	-0.00128
835.672	-0.10646		835.672	-0.04196		835.672	-0.02073		835.672	-0.00889		835.672	0.00951
836.315	-0.11883		836.315	-0.05133		836.315	-0.02838		836.315	-0.01268		836.315	-0.00582
836.958	-0.11884		836.958	-0.05014		836.958	-0.02632		836.958	-0.0171		836.958	-0.00237
837.601	-0.11633		837.601	-0.04517		837.601	-0.02379		837.601	-0.01125		837.601	0.0058
838.244	-0.11458		838.244	-0.04809		838.244	-0.0234		838.244	-0.01368		838.244	0.00677
838.887	-0.11506		838.887	-0.05182		838.887	-0.0269		838.887	-0.01732		838.887	0.0055
839.53	-0.12718		839.53	-0.05892		839.53	-0.0331		839.53	-0.01032		839.53	-0.000981
840.173	-0.11999		840.173	-0.05065		840.173	-0.0302		840.173	-0.01291		840.173	0.00177
840.816	-0.11327		840.816	-0.04675		840.816	-0.02451		840.816	-0.00604		840.816	0.00545
841.459	-0.10294		841.459	-0.03863		841.459	-0.01661		841.459	-0.00509		841.459	0.00567
842.102	-0.09822		842.102	-0.04488		842.102	-0.02004		842.102	-0.00839		842.102	0.00754
842.745	-0.10393		842.745	-0.04335		842.745	-0.02102		842.745	-0.00502		842.745	0.0102
843.388	-0.10841		843.388	-0.04901		843.388	-0.03064		843.388	-0.0139		843.388	0.00128
844.031	-0.11424		844.031	-0.05572		844.031	-0.03029		844.031	-0.01832		844.031	-0.00906
844.674	-0.12832		844.674	-0.04942		844.674	-0.02975		844.674	-0.01908		844.674	-0.000192
845.317	-0.13061		845.317	-0.0565		845.317	-0.03086		845.317	-0.01517		845.317	0.00192
845.96	-0.11444		845.96	-0.04365		845.96	-0.02154		845.96	-0.01117		845.96	0.00924
846.603	-0.11907		846.603	-0.05488		846.603	-0.02828		846.603	-0.018		846.603	0.000429
847.246	-0.10903		847.246	-0.05137		847.246	-0.02518		847.246	-0.01233		847.246	0.0046
847.889	-0.11138		847.889	-0.05396		847.889	-0.02869		847.889	-0.00724		847.889	0.0029
848.532	-0.11307		848.532	-0.05124		848.532	-0.02504		848.532	-0.01234		848.532	0.00262
849.175	-0.10904		849.175	-0.04954		849.175	-0.02618		849.175	-0.01334		849.175	0.000446
849.818	-0.10857		849.818	-0.0444		849.818	-0.01961		849.818	-0.01286		849.818	0.0046
850.461	-0.11176		850.461	-0.04678		850.461	-0.02891		850.461	-0.01207		850.461	-3.5e-05
851.104	-0.12242		851.104	-0.05033		851.104	-0.02049		851.104	-0.00669		851.104	0.0058
851.747	-0.12477		851.747	-0.06431		851.747	-0.03798		851.747	-0.02046		851.747	-0.00333
852.39	-0.11886		852.39	-0.04534		852.39	-0.02953		852.39	-0.01052		852.39	0.00827
853.033	-0.11897		853.033	-0.05411		853.033	-0.02693		853.033	-0.02195		853.033	0.00594
853.676	-0.12736		853.676	-0.05486		853.676	-0.03264		853.676	-0.01761		853.676	0.00294
854.319	-0.12793		854.319	-0.06409		854.319	-0.03422		854.319	-0.01781		854.319	-0.00265
854.962	-0.12182		854.962	-0.0609		854.962	-0.02695		854.962	-0.02164		854.962	0.00423
855.605	-0.11957		855.605	-0.03995		855.605	-0.01892		855.605	-0.00926		855.605	0.00823
856.248	-0.12872		856.248	-0.06113		856.248	-0.03048		856.248	-0.01927		856.248	0.00147
856.891	-0.11293		856.891	-0.05027		856.891	-0.02465		856.891	-0.01286		856.891	0.00486
857.534	-0.11315		857.534	-0.05605		857.534	-0.03299		857.534	-0.01574		857.534	0.00616
858.177	-0.12592		858.177	-0.06321		858.177	-0.03398		858.177	-0.01892		858.177	0.00304
858.82	-0.11311		858.82	-0.05317		858.82	-0.03159		858.82	-0.0224		858.82	0.00293
859.463	-0.12234		859.463	-0.05785		859.463	-0.02514		859.463	-0.01653		859.463	0.00388
860.106	-0.12647		860.106	-0.05505		860.106	-0.03346		860.106	-0.02445		860.106	-0.0055
860.749	-0.12935		860.749	-0.06666		860.749	-0.03328		860.749	-0.01405		860.749	-0.00356
861.392	-0.13461		861.392	-0.06371		861.392	-0.03796		861.392	-0.02201		861.392	0.00285
862.035	-0.13822		862.035	-0.06111		862.035	-0.03344		862.035	-0.01894		862.035	-0.00141
862.678	-0.12685		862.678	-0.05609		862.678	-0.02361		862.678	-0.01213		862.678	0.00905
863.321	-0.12782		863.321	-0.06022		863.321	-0.03124		863.321	-0.01411		863.321	-0.00161
863.964	-0.12449		863.964	-0.05479		863.964	-0.03267		863.964	-0.01824		863.964	0.00525
864.607	-0.12757		864.607	-0.05153		864.607	-0.02601		864.607	-0.01515		864.607	0.00141
865.25	-0.12344		865.25	-0.05585		865.25	-0.03073		865.25	-0.01798		865.25	0.000202
865.893	-0.12583		865.893	-0.05686		865.893	-0.03563		865.893	-0.02009		865.893	0.00172
866.536	-0.12147		866.536	-0.05225		866.536	-0.02338		866.536	-0.01218		866.536	0.01464
867.179	-0.1327		867.179	-0.06679		867.179	-0.03191		867.179	-0.01919		867.179	-0.01211
867.822	-0.12006		867.822	-0.05579		867.822	-0.02205		867.822	-0.01017		867.822	0.00631
868.465	-0.12576		868.465	-0.05541		868.465	-0.03653		868.465	-0.02091		868.465	-0.00983
869.108	-0.10725		869.108	-0.04909		869.108	-0.02597		869.108	-0.00716		869.108	0.01241
869.751	-0.1171		869.751	-0.04523		869.751	-0.02884		869.751	-0.01138		869.751	0.01047
870.394	-0.12005		870.394	-0.05802		870.394	-0.02608		870.394	-0.00962		870.394	0.00699
871.037	-0.11685		871.037	-0.06125		871.037	-0.03138		871.037	-0.01736		871.037	-0.00305
871.68	-0.12288		871.68	-0.06159		871.68	-0.02776		871.68	-0.00608		871.68	0.00209
872.323	-0.12776		872.323	-0.06094		872.323	-0.03685		872.323	-0.01364		872.323	-0.00923
872.966	-0.12567		872.966	-0.06008		872.966	-0.03829		872.966	-0.01474		872.966	-0.000987
873.609	-0.12463		873.609	-0.06042		873.609	-0.03583		873.609	-0.01596		873.609	0.00277
874.252	-0.1153		874.252	-0.05334		874.252	-0.01604		874.252	0.00236		874.252	0.01982
874.895	-0.13505		874.895	-0.06001		874.895	-0.03143		874.895	-0.01807		874.895	0.00551
875.538	-0.13393		875.538	-0.06125		875.538	-0.02889		875.538	-0.01939		875.538	0.00211
876.181	-0.13801		876.181	-0.0581		876.181	-0.03883		876.181	-0.0202		876.181	-0.00594
876.824	-0.13583		876.824	-0.06874		876.824	-0.03481		876.824	-0.01513		876.824	0.01107
877.467	-0.13785		877.467	-0.07087		877.467	-0.04217		877.467	-0.01702		877.467	-0.00934
878.11	-0.12973		878.11	-0.06502		878.11	-0.03192		878.11	-0.01791		878.11	0.01437
878.753	-0.12654		878.753	-0.05186		878.753	-0.03068		878.753	-0.01687		878.753	0.00761
879.396	-0.13303		879.396	-0.06087		879.396	-0.03143		879.396	-0.01424		879.396	0.01743
880.039	-0.13144		880.039	-0.05998		880.039	-0.04105		880.039	-0.01592		880.039	0.00359
880.682	-0.14052		880.682	-0.07551		880.682	-0.03692		880.682	-0.0257		880.682	-0.00406
881.325	-0.13302		881.325	-0.06458		881.325	-0.03431		881.325	-0.00885		881.325	-0.00673
881.968	-0.1384		881.968	-0.0695		881.968	-0.04324		881.968	-0.01969		881.968	-0.000697
882.611	-0.14859		882.611	-0.06905		882.611	-0.03438		882.611	-0.01644		882.611	-0.00466
883.254	-0.139		883.254	-0.06909		883.254	-0.04269		883.254	-0.0093		883.254	0.00554
883.897	-0.14819		883.897	NaN		883.897	-0.04317		883.897	-0.02034		883.897	-0.00317
884.54	-0.15026		884.54	-0.07339		884.54	-0.03971		884.54	-0.01306		884.54	0.0068
885.183	-0.1508		885.183	-0.06767		885.183	-0.03726		885.183	-0.01655		885.183	-0.000735
885.826	-0.14382		885.826	-0.07326		885.826	-0.03745		885.826	-0.00904		885.826	0.00294
886.469	-0.15874		886.469	-0.08157		886.469	-0.05508		886.469	-0.02978		886.469	-0.01357
887.112	-0.14528		887.112	-0.07754		887.112	-0.05037		887.112	-0.01529		887.112	0.00707
887.755	-0.14361		887.755	-0.07094		887.755	-0.03169		887.755	-0.00737		887.755	0.00463
888.398	-0.14625		888.398	-0.06454		888.398	-0.03467		888.398	-0.02149		888.398	0.0093
889.041	-0.1567		889.041	-0.06228		889.041	-0.03944		889.041	-0.02066		889.041	0.00503
889.684	-0.14382		889.684	-0.06922		889.684	-0.04508		889.684	-0.02099		889.684	-0.000989
890.327	-0.14406		890.327	-0.06087		890.327	NaN		890.327	-0.01354		890.327	0.00204
890.97	-0.14422		890.97	-0.07171		890.97	-0.03742		890.97	-0.02017		890.97	0.00635
891.613	-0.1504		891.613	-0.07334		891.613	-0.04146		891.613	-0.02855		891.613	-0.00745
892.256	-0.14238		892.256	-0.06865		892.256	-0.0342		892.256	-0.01617		892.256	0.00573
892.899	-0.14164		892.899	-0.06266		892.899	-0.03777		892.899	-0.01609		892.899	0.00482
893.542	-0.13679		893.542	-0.06727		893.542	-0.04364		893.542	-0.02489		893.542	0.0042
894.185	-0.13448		894.185	-0.06349		894.185	-0.03057		894.185	-0.01681		894.185	0.00492
894.828	-0.1487		894.828	-0.08028		894.828	-0.04362		894.828	-0.02603		894.828	-0.00737
895.471	-0.14825		895.471	-0.07457		895.471	-0.04546		895.471	-0.01542		895.471	0.01201
896.114	-0.14786		896.114	-0.07807		896.114	-0.04413		896.114	-0.03336		896.114	-0.00565
896.757	-0.1503		896.757	-0.07927		896.757	-0.04152		896.757	-0.02271		896.757	-0.00363
897.4	-0.16015		897.4	-0.07456		897.4	-0.04961		897.4	-0.0314		897.4	-0.00716
898.043	-0.15552		898.043	-0.07034		898.043	-0.04103		898.043	-0.02425		898.043	0.00483
898.686	-0.15337		898.686	-0.07144		898.686	-0.03431		898.686	-0.01557		898.686	0.00305
899.329	-0.16228		899.329	-0.07703		899.329	-0.04054		899.329	-0.02083		899.329	0.00254
899.972	-0.15798		899.972	-0.07467		899.972	-0.04126		899.972	-0.02605		899.972	-0.000657
900.615	-0.16433		900.615	-0.08071		900.615	-0.04471		900.615	-0.0217		900.615	0.00166
901.258	-0.15449		901.258	-0.07105		901.258	-0.04156		901.258	-0.01886		901.258	0.00333
901.901	-0.15575		901.901	-0.07895		901.901	-0.03677		901.901	-0.02349		901.901	0.00425
902.544	-0.15067		902.544	-0.07362		902.544	-0.03808		902.544	-0.01976		902.544	0.00061
903.187	-0.15349		903.187	-0.06996		903.187	-0.03153		903.187	-0.0151		903.187	0.00658
903.83	-0.16219		903.83	-0.07958		903.83	-0.05007		903.83	-0.03005		903.83	-0.000858
904.473	-0.17014		904.473	-0.07742		904.473	-0.0452		904.473	-0.02247		904.473	0.00411
905.116	-0.16543		905.116	-0.07619		905.116	-0.04936		905.116	-0.01971		905.116	-0.00435
905.759	-0.16042		905.759	-0.07928		905.759	-0.05158		905.759	-0.02557		905.759	0.00169
906.402	-0.14348		906.402	-0.07674		906.402	-0.04488		906.402	-0.01724		906.402	-0.00507
907.045	-0.15292		907.045	-0.08063		907.045	-0.03951		907.045	-0.02955		907.045	0.00611
907.688	-0.14836		907.688	-0.0693		907.688	-0.04203		907.688	-0.01743		907.688	-0.00173
908.331	-0.1601		908.331	-0.07927		908.331	-0.04316		908.331	-0.01145		908.331	-0.00596
908.974	-0.15898		908.974	-0.08327		908.974	-0.05526		908.974	-0.02991		908.974	-0.000699
909.617	-0.1619		909.617	-0.0774		909.617	-0.04454		909.617	-0.02598		909.617	-0.00374
910.26	-0.16784		910.26	-0.08114		910.26	-0.05442		910.26	-0.02519		910.26	0.00167
910.903	-0.16067		910.903	-0.07729		910.903	-0.04223		910.903	-0.02247		910.903	-0.00382
911.546	-0.17312		911.546	-0.08522		911.546	-0.04826		911.546	-0.02533		911.546	0.00328
912.189	-0.17547		912.189	-0.08572		912.189	-0.04215		912.189	-0.02726		912.189	-0.00213
912.832	-0.17889		912.832	-0.0835		912.832	-0.05646		912.832	-0.02124		912.832	-0.00887
913.475	-0.17495		913.475	-0.07636		913.475	-0.04113		913.475	-0.02239		913.475	0.000813
914.118	-0.17782		914.118	-0.08302		914.118	-0.05495		914.118	-0.02446		914.118	-0.00584
914.761	-0.16792		914.761	-0.07559		914.761	-0.05391		914.761	-0.02158		914.761	0.000658
915.404	-0.1697		915.404	-0.08389		915.404	-0.05712		915.404	-0.02919		915.404	-0.01086
916.047	-0.16791		916.047	-0.08096		916.047	-0.05323		916.047	-0.02597		916.047	-0.00895
916.69	-0.16541		916.69	-0.08085		916.69	-0.04179		916.69	-0.02123		916.69	-0.00248
917.333	-0.16541		917.333	-0.07984		917.333	-0.04378		917.333	-0.01976		917.333	-0.00536
917.976	-0.16636		917.976	-0.08626		917.976	-0.05589		917.976	-0.02546		917.976	-0.00598
918.619	-0.16453		918.619	-0.08373		918.619	-0.05184		918.619	-0.02748		918.619	-0.00377
919.262	-0.1638		919.262	-0.08888		919.262	-0.05898		919.262	-0.03333		919.262	-0.00908
919.905	-0.16461		919.905	-0.09233		919.905	-0.05947		919.905	-0.03381		919.905	-0.00911
920.548	-0.16579		920.548	-0.091		920.548	-0.05594		920.548	-0.02636		920.548	-0.00406
921.191	-0.15324		921.191	-0.08187		921.191	-0.04625		921.191	-0.02724		921.191	-0.000884
921.834	-0.16265		921.834	-0.09618		921.834	-0.05884		921.834	-0.0329		921.834	-0.00739
922.477	-0.14811		922.477	-0.08749		922.477	-0.04825		922.477	-0.02773		922.477	-0.00279
923.12	-0.15681		923.12	-0.08688		923.12	-0.05337		923.12	-0.0231		923.12	0.00112
923.763	-0.15944		923.763	-0.09011		923.763	-0.05758		923.763	-0.02867		923.763	-0.00401
924.406	-0.15657		924.406	-0.09101		924.406	-0.05095		924.406	-0.02722		924.406	-0.00067
925.049	-0.16734		925.049	-0.08989		925.049	-0.0522		925.049	-0.02603		925.049	-0.00843
925.692	-0.1642		925.692	-0.08662		925.692	-0.05116		925.692	-0.02427		925.692	-0.000977
926.335	-0.16808		926.335	-0.09341		926.335	-0.05486		926.335	-0.0332		926.335	-0.0094
926.978	-0.16008		926.978	-0.08205		926.978	-0.0499		926.978	-0.02262		926.978	-0.00453
927.621	-0.16214		927.621	-0.08326		927.621	-0.05543		927.621	-0.03103		927.621	-0.00886
928.264	-0.16354		928.264	-0.08341		928.264	-0.04681		928.264	-0.02463		928.264	-0.00324
928.907	-0.1654		928.907	-0.0888		928.907	-0.04946		928.907	-0.03233		928.907	-0.00788
929.55	-0.16786		929.55	-0.08291		929.55	-0.05057		929.55	-0.02635		929.55	-0.00297
930.193	-0.15678		930.193	-0.07758		930.193	-0.04456		930.193	-0.02226		930.193	-0.00351
930.836	-0.14787		930.836	-0.0775		930.836	-0.04016		930.836	-0.02897		930.836	-0.00279
931.479	-0.14888		931.479	-0.06938		931.479	-0.04842		931.479	-0.02846		931.479	-0.01024
932.122	-0.14364		932.122	-0.07949		932.122	-0.04001		932.122	-0.02418		932.122	0.000903
932.765	-0.14225		932.765	-0.07785		932.765	-0.04325		932.765	-0.01798		932.765	-0.00334
933.408	-0.14245		933.408	-0.07884		933.408	-0.03682		933.408	-0.01762		933.408	0.00322
934.051	-0.14395		934.051	-0.0764		934.051	-0.04416		934.051	-0.01413		934.051	0.00823
934.694	-0.14549		934.694	-0.07844		934.694	-0.04178		934.694	-0.02096		934.694	0.0044
935.337	-0.14625		935.337	-0.08352		935.337	-0.04828		935.337	-0.02955		935.337	0.000239
935.98	-0.14625		935.98	-0.08022		935.98	-0.04711		935.98	-0.02033		935.98	0.00727
936.623	-0.15051		936.623	-0.07727		936.623	-0.04465		936.623	-0.02079		936.623	0.00203
937.266	-0.14769		937.266	-0.07974		937.266	-0.04423		937.266	-0.01969		937.266	0.00735
937.909	-0.15075		937.909	-0.08894		937.909	-0.04752		937.909	-0.02648		937.909	-0.00263
938.552	-0.14942		938.552	-0.07412		938.552	-0.03155		938.552	-0.01164		938.552	0.00674
939.195	-0.15433		939.195	-0.08646		939.195	-0.05184		939.195	-0.02647		939.195	-1.6e-05
939.838	-0.15265		939.838	-0.07815		939.838	-0.04176		939.838	-0.02323		939.838	0.00395
940.481	-0.15352		940.481	-0.08146		940.481	-0.04647		940.481	-0.01949		940.481	0.00159
941.124	-0.16504		941.124	-0.07287		941.124	-0.04502		941.124	-0.02564		941.124	0.00564
941.767	-0.15686		941.767	-0.07874		941.767	-0.04108		941.767	-0.0222		941.767	0.00314
942.41	-0.15969		942.41	-0.08455		942.41	-0.04856		942.41	-0.02292		942.41	0.00217
943.053	-0.16419		943.053	-0.08781		943.053	-0.0467		943.053	-0.02559		943.053	-0.0053
943.696	-0.15283		943.696	-0.07763		943.696	-0.04856		943.696	-0.0215		943.696	-0.00257
944.339	-0.15947		944.339	-0.0863		944.339	-0.04791		944.339	-0.0202		944.339	0.00186
944.982	-0.156		944.982	-0.0827		944.982	-0.04494		944.982	-0.0137		944.982	-0.00267
945.625	-0.15705		945.625	-0.08632		945.625	-0.05112		945.625	-0.02828		945.625	-0.00741
946.268	-0.15883		946.268	-0.09312		946.268	-0.05407		946.268	-0.02872		946.268	-0.000228
946.911	-0.16099		946.911	-0.09212		946.911	-0.0539		946.911	-0.02822		946.911	-0.00118
947.554	-0.16196		947.554	-0.09419		947.554	-0.05466		947.554	-0.02785		947.554	-0.00158
948.197	-0.15697		948.197	-0.09397		948.197	-0.05269		948.197	-0.02649		948.197	-0.00286
948.84	-0.15856		948.84	-0.09858		948.84	-0.0552		948.84	-0.02747		948.84	0.00111
949.483	-0.16477		949.483	-0.10352		949.483	-0.06085		949.483	-0.03206		949.483	-0.00812
950.126	-0.16696		950.126	-0.10873		950.126	-0.06446		950.126	-0.03816		950.126	-0.01279
950.769	-0.16235		950.769	-0.10693		950.769	-0.06238		950.769	-0.03205		950.769	-0.00635
951.412	-0.1708		951.412	-0.11081		951.412	-0.06217		951.412	-0.03272		951.412	-0.0069
952.055	-0.16285		952.055	-0.1082		952.055	-0.0628		952.055	-0.03288		952.055	-0.00475
952.698	-0.16165		952.698	-0.10796		952.698	-0.06351		952.698	-0.0361		952.698	-0.0065
953.341	-0.15964		953.341	-0.1092		953.341	-0.0594		953.341	-0.03185		953.341	-0.00633
953.984	-0.16229		953.984	-0.10735		953.984	-0.06277		953.984	-0.03145		953.984	-0.00838
954.627	-0.16293		954.627	-0.10645		954.627	-0.06465		954.627	-0.035		954.627	-0.00901
955.27	-0.16367		955.27	-0.10522		955.27	-0.05993		955.27	-0.02859		955.27	-0.00476
955.913	-0.16565		955.913	-0.10861		955.913	-0.06388		955.913	-0.03117		955.913	-0.00856
956.556	-0.16229		956.556	-0.10591		956.556	-0.06114		956.556	-0.03304		956.556	-0.00551
957.199	-0.16337		957.199	-0.10681		957.199	-0.064		957.199	-0.03378		957.199	-0.00961
957.842	-0.16234		957.842	-0.10367		957.842	-0.06125		957.842	-0.03475		957.842	-0.00676
958.485	-0.16307		958.485	-0.10047		958.485	-0.05965		958.485	-0.03095		958.485	-0.00535
959.128	-0.16459		959.128	-0.10094		959.128	-0.06126		959.128	-0.0303		959.128	-0.00734
959.771	-0.15944		959.771	-0.09761		959.771	-0.05878		959.771	-0.02911		959.771	-0.00434
960.414	-0.16455		960.414	-0.10031		960.414	-0.05908		960.414	-0.03194		960.414	-0.00711
961.057	-0.15782		961.057	-0.09793		961.057	-0.05996		961.057	-0.02959		961.057	-0.00516
961.7	-0.15213		961.7	-0.09581		961.7	-0.05909		961.7	-0.02888		961.7	-0.00743
962.343	-0.1522		962.343	-0.09815		962.343	-0.05742		962.343	-0.03059		962.343	-0.00706
962.986	-0.15383		962.986	-0.09921		962.986	-0.05888		962.986	-0.03251		962.986	-0.00978
963.629	-0.15294		963.629	-0.09811		963.629	-0.06185		963.629	-0.02928		963.629	-0.00993
964.272	-0.14832		964.272	-0.09968		964.272	-0.06171		964.272	-0.03111		964.272	-0.01125
964.915	-0.14766		964.915	-0.09913		964.915	-0.0635		964.915	-0.03326		964.915	-0.01172
965.558	-0.14785		965.558	-0.10015		965.558	-0.06111		965.558	-0.03217		965.558	-0.00549
966.201	-0.14774		966.201	-0.10416		966.201	-0.06193		966.201	-0.0344		966.201	-0.01176
966.844	-0.15246		966.844	-0.10666		966.844	-0.06692		966.844	-0.03773		966.844	-0.01334
967.487	-0.15079		967.487	-0.10834		967.487	-0.06865		967.487	-0.04289		967.487	-0.01553
968.13	-0.15178		968.13	-0.10857		968.13	-0.06861		968.13	-0.03753		968.13	-0.01344
968.773	-0.15512		968.773	-0.11087		968.773	-0.06674		968.773	-0.0367		968.773	-0.01115
969.416	-0.15623		969.416	-0.11068		969.416	-0.07121		969.416	-0.03948		969.416	-0.01073
970.059	-0.15452		970.059	-0.10794		970.059	-0.06415		970.059	-0.03877		970.059	-0.01202
970.702	-0.15356		970.702	-0.10532		970.702	-0.06292		970.702	-0.03654		970.702	-0.00842
971.345	-0.14876		971.345	-0.10463		971.345	-0.06373		971.345	-0.03456		971.345	-0.00976
971.988	-0.15138		971.988	-0.10707		971.988	-0.06367		971.988	-0.03492		971.988	-0.00881
972.631	-0.1507		972.631	-0.10736		972.631	-0.0621		972.631	-0.03568		972.631	-0.00801
973.274	-0.15961		973.274	-0.11123		973.274	-0.06596		973.274	-0.04153		973.274	-0.0119
973.917	-0.15447		973.917	-0.10344		973.917	-0.06463		973.917	-0.037		973.917	-0.01083
974.56	-0.15834		974.56	-0.10413		974.56	-0.06336		974.56	-0.03451		974.56	-0.00776
975.203	-0.15488		975.203	-0.10258		975.203	-0.06261		975.203	-0.03525		975.203	-0.00996
975.846	-0.16046		975.846	-0.10334		975.846	-0.06025		975.846	-0.0345		975.846	-0.00346
976.489	-0.16442		976.489	-0.10572		976.489	-0.06314		976.489	-0.0349		976.489	-0.00662
977.132	-0.16695		977.132	-0.11019		977.132	-0.065		977.132	-0.03667		977.132	-0.0056
977.775	-0.16772		977.775	-0.10929		977.775	-0.06788		977.775	-0.03692		977.775	-0.0116
978.418	-0.16572		978.418	-0.11072		978.418	-0.06871		978.418	-0.03596		978.418	-0.00879
979.061	-0.16428		979.061	-0.11605		979.061	-0.06825		979.061	-0.03622		979.061	-0.00778
979.704	-0.17289		979.704	-0.12118		979.704	-0.0747		979.704	-0.03748		979.704	-0.01202
980.347	-0.17716		980.347	-0.12158		980.347	-0.07604		980.347	-0.03949		980.347	-0.00877
980.99	-0.18599		980.99	-0.12861		980.99	-0.0774		980.99	-0.04224		980.99	-0.01261
981.633	-0.19039		981.633	-0.13771		981.633	-0.08395		981.633	-0.04361		981.633	-0.01137
982.276	-0.19293		982.276	-0.13868		982.276	-0.08512		982.276	-0.04534		982.276	-0.01295
982.919	-0.19703		982.919	-0.14475		982.919	-0.08725		982.919	-0.05151		982.919	-0.01392
983.562	-0.19625		983.562	-0.14319		983.562	-0.08527		983.562	-0.04899		983.562	-0.01365
984.205	-0.19345		984.205	-0.14356		984.205	-0.08734		984.205	-0.04457		984.205	-0.01007
984.848	-0.19565		984.848	-0.14752		984.848	-0.0889		984.848	-0.04824		984.848	-0.01287
985.491	-0.19844		985.491	-0.15055		985.491	-0.09082		985.491	-0.05215		985.491	-0.0168
986.134	-0.19139		986.134	-0.14475		986.134	-0.08542		986.134	-0.04871		986.134	-0.01313
986.777	-0.1907		986.777	-0.13804		986.777	-0.08482		986.777	-0.04536		986.777	-0.01188
987.42	-0.19248		987.42	-0.13832		987.42	-0.08143		987.42	-0.04491		987.42	-0.01198
988.063	-0.19477		988.063	-0.13621		988.063	-0.0791		988.063	-0.04259		988.063	-0.00855
988.706	-0.19946		988.706	-0.13434		988.706	-0.08046		988.706	-0.04092		988.706	-0.00658
989.349	-0.20487		989.349	-0.13966		989.349	-0.08178		989.349	-0.04755		989.349	-0.0109
989.992	-0.20853		989.992	-0.14065		989.992	-0.08738		989.992	-0.04621		989.992	-0.01089
990.635	-0.20705		990.635	-0.13975		990.635	-0.08334		990.635	-0.04419		990.635	-0.01054
991.278	-0.20695		991.278	-0.13698		991.278	-0.08178		991.278	-0.0438		991.278	-0.00892
991.921	-0.2093		991.921	-0.13796		991.921	-0.08215		991.921	-0.04655		991.921	-0.01232
992.564	-0.20862		992.564	-0.1358		992.564	-0.08255		992.564	-0.04962		992.564	-0.01138
993.207	-0.20556		993.207	-0.13511		993.207	-0.08419		993.207	-0.04578		993.207	-0.01594
993.85	-0.20682		993.85	-0.13219		993.85	-0.07753		993.85	-0.04486		993.85	-0.01397
994.493	-0.20974		994.493	-0.12891		994.493	-0.07819		994.493	-0.04058		994.493	-0.01061
995.136	-0.2038		995.136	-0.12009		995.136	-0.07004		995.136	-0.04022		995.136	-0.01108
995.779	-0.20263		995.779	-0.11833		995.779	-0.07194		995.779	-0.03586		995.779	-0.01363
996.422	-0.19241		996.422	-0.10752		996.422	-0.07064		996.422	-0.03979		996.422	-0.007
997.065	-0.18904		997.065	-0.11449		997.065	-0.07454		997.065	-0.04113		997.065	-0.01127
997.708	-0.18017		997.708	-0.11617		997.708	-0.07208		997.708	-0.03642		997.708	-0.01563
998.351	-0.16733		998.351	-0.11495		998.351	-0.07185		998.351	-0.03701		998.351	-0.01067
998.994	-0.1702		998.994	-0.12157		998.994	-0.07464		998.994	-0.04247		998.994	-0.01058
999.637	-0.1721		999.637	-0.12447		999.637	-0.07113		999.637	-0.03387		999.637	-0.01438
1000.28	-0.17854		1000.28	-0.11712		1000.28	-0.07863		1000.28	-0.04578		1000.28	-0.00851
1000.92	-0.19468		1000.92	-0.1222		1000.92	-0.06731		1000.92	-0.03256		1000.92	-0.01282
1001.57	-0.18368		1001.57	-0.11735		1001.57	-0.06435		1001.57	-0.03712		1001.57	-0.01007
1002.21	-0.17608		1002.21	-0.10656		1002.21	-0.06268		1002.21	-0.02208		1002.21	-0.00955
1002.85	-0.1793		1002.85	-0.10191		1002.85	-0.06314		1002.85	-0.0339		1002.85	-0.0047
1003.5	-0.17655		1003.5	-0.11178		1003.5	-0.06808		1003.5	NaN		1003.5	NaN
1004.14	NaN		1004.14	NaN		1004.14	NaN		1004.14	-0.0511		1004.14	NaN
1004.78	NaN		1004.78	NaN		1004.78	NaN		1004.78	NaN		1004.78	NaN
1005.42	NaN		1005.42	NaN		1005.42	NaN		1005.42	NaN		1005.42	NaN
1006.07	NaN		1006.07	NaN		1006.07	NaN		1006.07	NaN		1006.07	NaN
1006.71	NaN		1006.71	NaN		1006.71	NaN		1006.71	NaN		1006.71	NaN
1007.35	NaN		1007.35	NaN		1007.35	NaN		1007.35	NaN		1007.35	NaN
1008	NaN		1008	NaN		1008	NaN		1008	NaN		1008	NaN
1008.64	NaN		1008.64	NaN		1008.64	NaN		1008.64	NaN		1008.64	NaN
1009.28	NaN		1009.28	NaN		1009.28	NaN		1009.28	NaN		1009.28	NaN
1009.92	NaN		1009.92	NaN		1009.92	NaN		1009.92	NaN		1009.92	NaN
1010.57	NaN		1010.57	NaN		1010.57	NaN		1010.57	NaN		1010.57	NaN
1011.21	NaN		1011.21	NaN		1011.21	NaN		1011.21	NaN		1011.21	NaN
1011.85	NaN		1011.85	NaN		1011.85	NaN		1011.85	NaN		1011.85	NaN
1012.5	NaN		1012.5	NaN		1012.5	NaN		1012.5	NaN		1012.5	NaN
1013.14	NaN		1013.14	NaN		1013.14	NaN		1013.14	NaN		1013.14	NaN
1013.78	NaN		1013.78	NaN		1013.78	NaN		1013.78	NaN		1013.78	NaN
1014.43	NaN		1014.43	NaN		1014.43	NaN		1014.43	NaN		1014.43	NaN
1015.07	NaN		1015.07	NaN		1015.07	NaN		1015.07	NaN		1015.07	NaN
1015.71	NaN		1015.71	NaN		1015.71	NaN		1015.71	NaN		1015.71	NaN
1016.36	NaN		1016.36	NaN		1016.36	NaN		1016.36	NaN		1016.36	NaN
1017	NaN		1017	NaN		1017	NaN		1017	NaN		1017	NaN
1017.64	NaN		1017.64	NaN		1017.64	NaN		1017.64	NaN		1017.64	NaN
1018.28	NaN		1018.28	NaN		1018.28	NaN		1018.28	NaN		1018.28	NaN
1018.93	NaN		1018.93	NaN		1018.93	NaN		1018.93	NaN		1018.93	NaN
1019.57	NaN		1019.57	NaN		1019.57	NaN		1019.57	NaN		1019.57	NaN
1020.21	NaN		1020.21	NaN		1020.21	NaN		1020.21	NaN		1020.21	NaN
1020.86	NaN		1020.86	NaN		1020.86	NaN		1020.86	NaN		1020.86	NaN
1021.5	NaN		1021.5	NaN		1021.5	NaN		1021.5	NaN		1021.5	NaN
1022.14	NaN		1022.14	NaN		1022.14	NaN		1022.14	NaN		1022.14	NaN
1022.78	NaN		1022.78	NaN		1022.78	NaN		1022.78	NaN		1022.78	NaN
1023.43	NaN		1023.43	NaN		1023.43	NaN		1023.43	NaN		1023.43	NaN
1024.07	NaN		1024.07	NaN		1024.07	NaN		1024.07	NaN		1024.07	NaN
1024.71	NaN		1024.71	NaN		1024.71	NaN		1024.71	NaN		1024.71	NaN
1025.36	NaN		1025.36	NaN		1025.36	NaN		1025.36	NaN		1025.36	NaN
1026	NaN		1026	NaN		1026	NaN		1026	NaN		1026	NaN
1026.64	NaN		1026.64	NaN		1026.64	NaN		1026.64	NaN		1026.64	NaN
1027.29	NaN		1027.29	NaN		1027.29	NaN		1027.29	NaN		1027.29	NaN
1027.93	NaN		1027.93	NaN		1027.93	NaN		1027.93	NaN		1027.93	NaN
1028.57	NaN		1028.57	NaN		1028.57	NaN		1028.57	NaN		1028.57	NaN
1029.21	NaN		1029.21	NaN		1029.21	NaN		1029.21	NaN		1029.21	NaN
1029.86	NaN		1029.86	NaN		1029.86	NaN		1029.86	NaN		1029.86	NaN
1030.5	NaN		1030.5	NaN		1030.5	NaN		1030.5	NaN		1030.5	NaN
1031.14	NaN		1031.14	NaN		1031.14	NaN		1031.14	NaN		1031.14	NaN
1031.79	NaN		1031.79	NaN		1031.79	NaN		1031.79	NaN		1031.79	NaN
1032.43	NaN		1032.43	NaN		1032.43	NaN		1032.43	NaN		1032.43	NaN
1033.07	NaN		1033.07	NaN		1033.07	NaN		1033.07	NaN		1033.07	NaN
1033.72	NaN		1033.72	NaN		1033.72	NaN		1033.72	NaN		1033.72	NaN
1034.36	NaN		1034.36	NaN		1034.36	NaN		1034.36	NaN		1034.36	NaN
1035	NaN		1035	NaN		1035	NaN		1035	NaN		1035	NaN
1035.64	NaN		1035.64	NaN		1035.64	NaN		1035.64	NaN		1035.64	NaN
1036.29	NaN		1036.29	NaN		1036.29	NaN		1036.29	NaN		1036.29	NaN
1036.93	NaN		1036.93	NaN		1036.93	NaN		1036.93	NaN		1036.93	NaN
1037.57	NaN		1037.57	NaN		1037.57	NaN		1037.57	NaN		1037.57	NaN
1038.22	NaN		1038.22	NaN		1038.22	NaN		1038.22	NaN		1038.22	NaN
1038.86	NaN		1038.86	NaN		1038.86	NaN		1038.86	NaN		1038.86	NaN
1039.5	NaN		1039.5	NaN		1039.5	NaN		1039.5	NaN		1039.5	NaN
1040.15	NaN		1040.15	NaN		1040.15	NaN		1040.15	NaN		1040.15	NaN
1040.79	NaN		1040.79	NaN		1040.79	NaN		1040.79	NaN		1040.79	NaN
1041.43	NaN		1041.43	NaN		1041.43	NaN		1041.43	NaN		1041.43	NaN
1042.08	NaN		1042.08	NaN		1042.08	NaN		1042.08	NaN		1042.08	NaN
1042.72	NaN		1042.72	NaN		1042.72	NaN		1042.72	NaN		1042.72	NaN
1043.36	NaN		1043.36	NaN		1043.36	NaN		1043.36	NaN		1043.36	NaN
1044	NaN		1044	NaN		1044	NaN		1044	NaN		1044	NaN
1044.65	NaN		1044.65	NaN		1044.65	NaN		1044.65	NaN		1044.65	NaN
1045.29	NaN		1045.29	NaN		1045.29	NaN		1045.29	NaN		1045.29	NaN
1045.93	NaN		1045.93	NaN		1045.93	NaN		1045.93	NaN		1045.93	NaN
1046.58	NaN		1046.58	NaN		1046.58	NaN		1046.58	NaN		1046.58	NaN
1047.22	NaN		1047.22	NaN		1047.22	NaN		1047.22	NaN		1047.22	NaN
1047.86	NaN		1047.86	NaN		1047.86	NaN		1047.86	NaN		1047.86	NaN
1048.51	NaN		1048.51	NaN		1048.51	NaN		1048.51	NaN		1048.51	NaN
1049.15	NaN		1049.15	NaN		1049.15	NaN		1049.15	NaN		1049.15	NaN
1049.79	NaN		1049.79	NaN		1049.79	NaN		1049.79	NaN		1049.79	NaN
1050.43	NaN		1050.43	NaN		1050.43	NaN		1050.43	NaN		1050.43	NaN
1051.08	NaN		1051.08	NaN		1051.08	NaN		1051.08	NaN		1051.08	NaN
1051.72	NaN		1051.72	NaN		1051.72	NaN		1051.72	NaN		1051.72	NaN
1052.36	NaN		1052.36	NaN		1052.36	NaN		1052.36	NaN		1052.36	NaN
1053.01	NaN		1053.01	NaN		1053.01	NaN		1053.01	NaN		1053.01	NaN
1053.65	NaN		1053.65	NaN		1053.65	NaN		1053.65	NaN		1053.65	NaN
1054.29	NaN		1054.29	NaN		1054.29	NaN		1054.29	NaN		1054.29	NaN
1054.93	NaN		1054.93	NaN		1054.93	NaN		1054.93	NaN		1054.93	NaN
1055.58	NaN		1055.58	NaN		1055.58	NaN		1055.58	NaN		1055.58	NaN
1056.22	NaN		1056.22	NaN		1056.22	NaN		1056.22	NaN		1056.22	NaN
1056.86	NaN		1056.86	NaN		1056.86	NaN		1056.86	NaN		1056.86	NaN
1057.51	NaN		1057.51	NaN		1057.51	NaN		1057.51	NaN		1057.51	NaN
1058.15	NaN		1058.15	NaN		1058.15	NaN		1058.15	NaN		1058.15	NaN
1058.79	NaN		1058.79	NaN		1058.79	NaN		1058.79	NaN		1058.79	NaN
1059.44	NaN		1059.44	NaN		1059.44	NaN		1059.44	NaN		1059.44	NaN
1060.08	NaN		1060.08	NaN		1060.08	NaN		1060.08	NaN		1060.08	NaN
1060.72	NaN		1060.72	NaN		1060.72	NaN		1060.72	NaN		1060.72	NaN
1061.37	NaN		1061.37	NaN		1061.37	NaN		1061.37	NaN		1061.37	NaN
1062.01	NaN		1062.01	NaN		1062.01	NaN		1062.01	NaN		1062.01	NaN
1062.65	NaN		1062.65	NaN		1062.65	NaN		1062.65	NaN		1062.65	NaN
1063.29	NaN		1063.29	NaN		1063.29	NaN		1063.29	NaN		1063.29	NaN
1063.94	NaN		1063.94	NaN		1063.94	NaN		1063.94	NaN		1063.94	NaN
1064.58	NaN		1064.58	NaN		1064.58	NaN		1064.58	NaN		1064.58	NaN
1065.22	NaN		1065.22	NaN		1065.22	NaN		1065.22	NaN		1065.22	NaN
1065.87	NaN		1065.87	NaN		1065.87	NaN		1065.87	NaN		1065.87	NaN
1066.51	NaN		1066.51	NaN		1066.51	NaN		1066.51	NaN		1066.51	NaN
1067.15	NaN		1067.15	NaN		1067.15	NaN		1067.15	NaN		1067.15	NaN
1067.8	NaN		1067.8	NaN		1067.8	NaN		1067.8	NaN		1067.8	NaN
1068.44	NaN		1068.44	NaN		1068.44	NaN		1068.44	NaN		1068.44	NaN
1069.08	NaN		1069.08	NaN		1069.08	NaN		1069.08	NaN		1069.08	NaN
1069.72	NaN		1069.72	NaN		1069.72	NaN		1069.72	NaN		1069.72	NaN
1070.37	NaN		1070.37	NaN		1070.37	NaN		1070.37	NaN		1070.37	NaN
1071.01	NaN		1071.01	NaN		1071.01	NaN		1071.01	NaN		1071.01	NaN
1071.65	NaN		1071.65	NaN		1071.65	NaN		1071.65	NaN		1071.65	NaN
1072.3	NaN		1072.3	NaN		1072.3	NaN		1072.3	NaN		1072.3	NaN
1072.94	NaN		1072.94	NaN		1072.94	NaN		1072.94	NaN		1072.94	NaN
1073.58	NaN		1073.58	NaN		1073.58	NaN		1073.58	NaN		1073.58	NaN
1074.22	NaN		1074.22	NaN		1074.22	NaN		1074.22	NaN		1074.22	NaN
1074.87	NaN		1074.87	NaN		1074.87	NaN		1074.87	NaN		1074.87	NaN
1075.51	NaN		1075.51	NaN		1075.51	NaN		1075.51	NaN		1075.51	NaN
1076.15	NaN		1076.15	NaN		1076.15	NaN		1076.15	NaN		1076.15	NaN
1076.8	NaN		1076.8	NaN		1076.8	NaN		1076.8	NaN		1076.8	NaN
1077.44	NaN		1077.44	NaN		1077.44	NaN		1077.44	NaN		1077.44	NaN
1078.08	NaN		1078.08	NaN		1078.08	NaN		1078.08	NaN		1078.08	NaN
1078.73	NaN		1078.73	NaN		1078.73	NaN		1078.73	NaN		1078.73	NaN
1079.37	NaN		1079.37	NaN		1079.37	NaN		1079.37	NaN		1079.37	NaN
1080.01	NaN		1080.01	NaN		1080.01	NaN		1080.01	NaN		1080.01	NaN
1080.65	NaN		1080.65	NaN		1080.65	NaN		1080.65	NaN		1080.65	NaN
1081.3	NaN		1081.3	NaN		1081.3	NaN		1081.3	NaN		1081.3	NaN
1081.94	NaN		1081.94	NaN		1081.94	NaN		1081.94	NaN		1081.94	NaN
1082.58	NaN		1082.58	NaN		1082.58	NaN		1082.58	NaN		1082.58	0.01869
1083.23	NaN		1083.23	NaN		1083.23	NaN		1083.23	NaN		1083.23	NaN
1083.87	NaN		1083.87	NaN		1083.87	NaN		1083.87	NaN		1083.87	NaN
1084.51	NaN		1084.51	NaN		1084.51	NaN		1084.51	NaN		1084.51	NaN
1085.16	NaN		1085.16	NaN		1085.16	NaN		1085.16	NaN		1085.16	NaN
1085.8	NaN		1085.8	NaN		1085.8	NaN		1085.8	NaN		1085.8	NaN
1086.44	NaN		1086.44	NaN		1086.44	NaN		1086.44	-0.00939		1086.44	8.6e-05
1087.09	NaN		1087.09	NaN		1087.09	NaN		1087.09	NaN		1087.09	NaN
1087.73	NaN		1087.73	NaN		1087.73	NaN		1087.73	NaN		1087.73	NaN
1088.37	NaN		1088.37	NaN		1088.37	NaN		1088.37	NaN		1088.37	NaN
1089.01	NaN		1089.01	NaN		1089.01	NaN		1089.01	NaN		1089.01	-0.01113
1089.66	NaN		1089.66	NaN		1089.66	NaN		1089.66	-0.01061		1089.66	0.00549
1090.3	NaN		1090.3	NaN		1090.3	NaN		1090.3	NaN		1090.3	NaN
1090.94	NaN		1090.94	NaN		1090.94	NaN		1090.94	0.00203		1090.94	NaN
1091.59	NaN		1091.59	NaN		1091.59	NaN		1091.59	NaN		1091.59	NaN
1092.23	0.02794		1092.23	0.01102		1092.23	NaN		1092.23	NaN		1092.23	NaN
1092.87	NaN		1092.87	NaN		1092.87	NaN		1092.87	NaN		1092.87	0.01481

## Sheet: Figure 5b
	590 nm			910 nm
Time (ps)	ΔOD		Time (ps)	ΔOD
-0.99189	0.00159		-0.99189	0.00176
0.00921	0.0309		0.00921	-0.16784
1.0103	0.01523		1.0103	-0.08114
2.00685	0.01073		2.00685	-0.04472
3.00795	0.0111		3.00795	-0.0511
4.00824	0.00936		4.00824	-0.04127
5.0084	0.00896		5.0084	-0.05442
6.00776	0.00973		6.00776	-0.03564
7.00818	0.01002		7.00818	-0.03573
8.00741	0.00786		8.00741	-0.03543
9.00717	0.00873		9.00717	-0.0461
10.0068	0.00722		10.0068	-0.04797
11.0082	0.00627		11.0082	-0.04541
12.0092	0.00818		12.0092	-0.04057
13.0073	0.00855		13.0073	-0.04346
14.0074	0.0072		14.0074	-0.03938
15.0088	0.00619		15.0088	-0.0396
16.0097	0.00643		16.0097	-0.03952
17.0092	0.00525		17.0092	-0.04188
18.0083	0.00702		18.0083	-0.03756
19.0086	0.00563		19.0086	-0.04169
20.0073	0.00606		20.0073	-0.03546
21.0101	0.00607		21.0101	-0.0307
22.0076	0.00675		22.0076	-0.0329
23.0087	0.0056		23.0087	-0.03597
24.007	0.007		24.007	-0.03351
25.0089	0.0057		25.0089	-0.0307
26.0073	0.00656		26.0073	-0.03588
27.008	0.004		27.008	-0.03275
28.0078	0.00653		28.0078	-0.03243
29.0065	0.00555		29.0065	-0.03591
30.0084	0.00699		30.0084	-0.03815
31.0081	0.00425		31.0081	-0.02921
32.0095	0.00546		32.0095	-0.02763
33.0098	0.00577		33.0098	-0.0316
34.0089	0.00406		34.0089	-0.03249
35.0078	0.0062		35.0078	-0.03105
36.0024	0.00419		36.0024	-0.0286
37.0087	0.00498		37.0087	-0.03136
38.0088	0.00498		38.0088	-0.029
39.0087	0.00342		39.0087	-0.03377
40.0091	0.00529		40.0091	-0.02821
41.009	0.0052		41.009	-0.02958
42.0083	0.00502		42.0083	-0.03171
43.0084	0.00337		43.0084	-0.02404
44.0083	0.00503		44.0083	-0.02887
45.0097	0.00652		45.0097	-0.02845
46.009	0.00374		46.009	-0.0243
47.0077	0.00299		47.0077	-0.0263
48.0083	0.00413		48.0083	-0.02036
49.0064	0.00526		49.0064	-0.03385
50.009	0.00545		50.009	-0.02519
51.0081	0.00446		51.0081	-0.02391
52.0095	0.00567		52.0095	-0.02471
53.0096	0.00466		53.0096	-0.02136
54.0078	0.00357		54.0078	-0.0224
55.0089	0.00482		55.0089	-0.02521
56.007	0.00406		56.007	-0.02118
57.0068	0.00641		57.0068	-0.02759
58.0073	0.0028		58.0073	-0.0228
59.0084	0.0039		59.0084	-0.03083
60.0094	0.00249		60.0094	-0.02477
61.0094	0.00401		61.0094	-0.02465
62.0085	0.0028		62.0085	-0.02617
63.0085	0.00364		63.0085	-0.03177
64.007	0.00356		64.007	-0.02938
65.0078	0.00429		65.0078	-0.01311
66.0085	0.00422		66.0085	-0.0251
67.0078	0.00376		67.0078	-0.02563
68.0079	0.00289		68.0079	-0.02297
69.0092	0.00443		69.0092	-0.01089
70.0088	0.00326		70.0088	-0.02125
71.0077	0.00344		71.0077	-0.01368
72.0083	0.00474		72.0083	-0.02246
73.0094	0.00362		73.0094	-0.02552
74.0087	0.00307		74.0087	-0.02113
75.0092	0.004		75.0092	-0.01974
76.0096	0.00417		76.0096	-0.02088
77.0099	0.00247		77.0099	-0.02091
78.0084	0.00416		78.0084	-0.02422
79.0089	0.00447		79.0089	-0.01752
80.0097	0.00346		80.0097	-0.01925
81.0095	0.00309		81.0095	-0.02278
82.0081	0.00283		82.0081	-0.02061
83.0092	0.00468		83.0092	-0.01906
84.0089	0.00458		84.0089	-0.02347
85.0017	0.0035		85.0017	-0.0209
86.0084	0.00261		86.0084	-0.02394
87.0083	0.00329		87.0083	-0.02472
88.0093	0.00433		88.0093	-0.02207
89.0068	0.00309		89.0068	-0.02795
90.0091	0.0028		90.0091	-0.02838
91.0087	0.00223		91.0087	-0.02058
92.0098	0.00375		92.0098	-0.01173
93.0089	0.00283		93.0089	-0.02383
94.0078	0.00471		94.0078	-0.00735
95.0075	0.00349		95.0075	-0.01269
96.0074	0.00282		96.0074	-0.01876
97.0096	0.00239		97.0096	-0.01574
98.0086	0.00309		98.0086	-0.02054
99.0097	0.00352		99.0097	-0.01684
100.007	0.00242		100.007	-0.00818
101.008	0.00259		101.008	-0.02536
102.009	0.00394		102.009	-0.01958
103.008	0.00379		103.008	-0.01373
104.007	0.00238		104.007	-0.01599
105.007	0.00111		105.007	-0.0195
106.008	0.00404		106.008	-0.02266
107.008	0.0036		107.008	-0.01639
108.01	0.00339		108.01	-0.01453
109.009	0.00385		109.009	-0.02269
110.009	0.00204		110.009	-0.01929
111.009	0.0022		111.009	-0.01026
112.007	0.00233		112.007	-0.01846
113.01	0.004		113.01	-0.01555
114.008	0.00359		114.008	-0.01526
115.008	0.00382		115.008	-0.01432
116.009	0.00188		116.009	-0.00863
117.009	0.00249		117.009	-0.01782
118.009	0.00164		118.009	-0.01679
119.01	0.00244		119.01	-0.01745
120.008	0.00295		120.008	-0.02584
121.01	0.00191		121.01	-0.02123
122.009	0.00172		122.009	-0.02124
123.007	0.00297		123.007	-0.01735
124.009	0.00304		124.009	NaN
125.008	0.00401		125.008	-0.02038
126.009	0.00378		126.009	-0.02117
127.008	0.0028		127.008	-0.02425
128.009	0.00348		128.009	-0.0212
129.01	0.0033		129.01	-0.01376
130.008	0.00255		130.008	-0.01743
131.009	0.0027		131.009	-0.01141
132.007	0.00183		132.007	-0.01727
133.004	0.00248		133.004	-0.01324
134.009	0.00128		134.009	-0.01402
135.009	0.00271		135.009	-0.01663
136.008	0.000763		136.008	-0.01386
137.009	0.00179		137.009	-0.01725
138.01	0.00282		138.01	-0.0095
139.011	0.00296		139.011	-0.01819
140.009	0.00392		140.009	-0.01693
141.01	0.0033		141.01	-0.01138
142.01	0.0008		142.01	-0.01529
143.011	0.0031		143.011	-0.00892
144.009	0.00348		144.009	-0.00894
145.011	0.00264		145.011	-0.01546
146.01	0.00439		146.01	-0.02316
147.011	0.00261		147.011	-0.01638
148.009	0.00337		148.009	-0.01718
149.01	0.00306		149.01	-0.01212
150.01	0.00183		150.01	-0.00791
151.01	0.00209		151.01	-0.01763
152.012	0.00249		152.012	-0.0123
153.011	0.00218		153.011	-0.00659
154.011	0.00189		154.011	-0.01795
155.01	0.00156		155.01	-0.01316
156.011	0.00248		156.011	-0.01827
157.01	0.00283		157.01	-0.00852
158.01	0.00379		158.01	-0.00457
159.011	0.00254		159.011	-0.01169
160.011	0.004		160.011	-0.0082
161.011	0.00301		161.011	-0.02208
162.013	0.00296		162.013	-0.01101
163.013	0.00179		163.013	-0.00725
164.013	0.00314		164.013	-0.01006
165.014	0.00191		165.014	-0.01752
166.014	0.00206		166.014	-0.01727
167.014	0.0037		167.014	-0.00764
168.013	0.00417		168.013	-0.00977
169.013	0.00207		169.013	-0.01428
170.011	0.00303		170.011	-0.01378
171.01	0.00336		171.01	-0.0196
172.011	0.00234		172.011	-0.00492
173.01	0.00249		173.01	-0.01609
174.009	0.00129		174.009	-0.02624
175.009	0.00399		175.009	-0.00583
176.009	0.00299		176.009	-0.01286
177.01	0.00408		177.01	-0.01009
178.009	0.00217		178.009	-0.01692
179.009	0.00295		179.009	-0.01928
180.007	0.00232		180.007	-0.01424
181.009	0.00281		181.009	-0.00684
182.004	0.002		182.004	-0.01591
183.011	0.00187		183.011	-0.01169
184.01	0.00165		184.01	-0.01341
185.01	0.00152		185.01	-0.01436
186.009	0.0021		186.009	-0.0042
187.008	0.0017		187.008	-0.01638
188.009	0.000933		188.009	-0.00127
189.01	0.00319		189.01	-0.01682
190.009	0.00178		190.009	-0.01965
191.008	0.0021		191.008	-0.01294
192.01	0.00248		192.01	-0.01189
193.009	0.00255		193.009	-0.00821
194.01	0.00381		194.01	-0.00711
195.011	0.00282		195.011	-0.01432
196.01	0.00238		196.01	-0.01203
197.009	0.00199		197.009	-0.00587
198.009	0.00265		198.009	-0.00941
199.009	0.00434		199.009	-0.01041
200.009	0.00352		200.009	-0.01072
201.009	0.00251		201.009	-0.01429
202.008	0.00111		202.008	-0.01145
203.008	0.00287		203.008	-0.00857
204.011	0.00123		204.011	-0.01717
205.009	0.00298		205.009	-0.0072
206.01	0.00185		206.01	-0.01097
207.008	0.00251		207.008	-0.01576
208.008	0.00135		208.008	-0.00479
209.009	0.00233		209.009	-0.0112
210.008	0.00187		210.008	-0.00486
211.008	0.00247		211.008	-0.00949
212.009	0.00336		212.009	-0.01309
213.009	0.00222		213.009	-0.01089
214.009	0.00136		214.009	-0.00904
215.009	0.00271		215.009	-0.00549
216.008	0.00184		216.008	-0.01061
217.009	0.00177		217.009	0.00225
218.009	0.00136		218.009	-0.00897
219.008	0.00348		219.008	-0.00416
220.01	0.00182		220.01	-0.01136
221.009	0.00202		221.009	-0.0091
222.009	0.00232		222.009	-0.00325
223.011	0.00242		223.011	-0.00941
224.008	0.00327		224.008	-0.00414
225.009	0.00131		225.009	-0.00928
226.008	0.00123		226.008	-0.00848
227.009	0.000715		227.009	-0.01369
228.01	0.00292		228.01	-0.00975
229.009	0.0022		229.009	-0.01419
230.003	0.00273		230.003	-0.01414
231.011	0.00196		231.011	-0.0184
232.01	0.00118		232.01	-0.01445
233.009	0.000551		233.009	-0.01134
234.009	0.00252		234.009	-0.00575
235.009	0.00249		235.009	-0.00364
236.009	0.00206		236.009	-0.00269
237.009	0.00272		237.009	-0.00988
238.009	0.00132		238.009	-0.01229
239.011	0.000591		239.011	-0.01162
240.008	0.00133		240.008	-0.00838
241.009	0.00378		241.009	-0.00428
242.008	0.00252		242.008	-0.01283
243.008	0.0024		243.008	-0.01105
244.009	0.00173		244.009	-0.01247
245.009	0.00248		245.009	-0.00629
246.01	0.00247		246.01	-0.00375
247.011	0.00328		247.011	-0.00903
248.009	0.00209		248.009	-0.02055
249.01	0.00239		249.01	-0.01618
250.009	0.00212		250.009	-0.00356
251.011	0.00197		251.011	-0.00432
252.008	0.00157		252.008	-0.01039
253.009	0.00161		253.009	-0.01334
254.008	0.00157		254.008	-0.00686
255.008	0.00269		255.008	-0.00415
256.008	0.0025		256.008	-0.00218
257.01	0.00177		257.01	-0.01515
258.008	0.00216		258.008	-0.00523
259.009	0.00185		259.009	-0.00715
260.01	0.00225		260.01	-0.00664
261.01	0.000774		261.01	-0.00606
262.009	0.00102		262.009	-0.01535
263.008	0.00141		263.008	-0.01011
264.01	0.00395		264.01	-0.00322
265.009	0.00158		265.009	-0.000797
266.012	0.00219		266.012	-0.01438
267.009	0.000665		267.009	-0.00506
268.011	0.0026		268.011	-0.00928
269.01	0.00316		269.01	-0.00276
270.013	0.00254		270.013	-0.00763
271.012	0.00313		271.012	-0.01034
272.012	0.00202		272.012	-0.00112
273.012	0.00207		273.012	-0.00539
274.011	0.00197		274.011	-0.00752
275.012	0.00292		275.012	0.000257
276.012	0.00292		276.012	-0.00665
277.01	0.00251		277.01	0.00385
278.01	0.00142		278.01	-0.01193
279.011	0.00225		279.011	-0.01134
280.012	0.00313		280.012	-0.00363
281.012	0.00224		281.012	-0.00613
282.014	0.00229		282.014	-0.01047
283.013	0.00113		283.013	-0.00713
284.013	0.00118		284.013	-0.00638
285.013	0.00141		285.013	-0.00835
286.012	0.00327		286.012	-0.00907
287.012	0.00103		287.012	-0.01336
288.013	0.00182		288.013	-0.00955
289.014	0.0017		289.014	-0.00598
290.012	0.00104		290.012	-0.00241
291.012	0.000493		291.012	-0.00955
292.013	0.00127		292.013	-0.02069
293.01	0.00186		293.01	0.00707
294.012	0.0024		294.012	-0.01486
295.008	0.00211		295.008	-0.00513
296.01	0.00129		296.01	-0.01445
297.01	0.00148		297.01	-0.006
298.008	0.00221		298.008	-0.00294
299.008	0.000668		299.008	-0.00743
300.009	0.00222		300.009	0.00167
--	--		--	--
--	--		--	--
--	--		--	--
--	--		--	--
--	--		--	--
--	--		--	--
--	--		--	--
--	--		--	--
--	--		--	--
--	--		--	--
--	--		--	--
--	--		--	--
--	--		--	--
--	--		--	--
--	--		--	--
--	--		--	--
--	--		--	--
--	--		--	--
--	--		--	--
--	--		--	--
--	--		--	--
--	--		--	--
--	--		--	--
--	--		--	--
--	--		--	--
--	--		--	--
--	--		--	--
--	--		--	--
--	--		--	--
--	--		--	--
--	--		--	--
--	--		--	--
--	--		--	--
--	--		--	--
--	--		--	--
--	--		--	--
--	--		--	--
--	--		--	--
--	--		--	--
--	--		--	--
--	--		--	--
--	--		--	--
--	--		--	--
--	--		--	--
--	--		--	--
--	--		--	--
--	--		--	--
--	--		--	--
--	--		--	--
--	--		--	--
--	--		--	--
--	--		--	--
--	--		--	--
--	--		--	--
--	--		--	--
--	--		--	--
--	--		--	--
--	--		--	--
--	--		--	--
--	--		--	--
--	--		--	--
--	--		--	--
--	--		--	--
--	--		--	--
--	--		--	--
--	--		--	--
--	--		--	--
--	--		--	--
--	--		--	--
--	--		--	--
--	--		--	--
--	--		--	--
--	--		--	--
--	--		--	--
--	--		--	--
--	--		--	--
--	--		--	--
--	--		--	--
--	--		--	--
--	--		--	--
--	--		--	--
--	--		--	--
--	--		--	--
--	--		--	--
--	--		--	--
--	--		--	--
--	--		--	--
--	--		--	--
--	--		--	--
--	--		--	--
--	--		--	--
--	--		--	--
--	--		--	--
--	--		--	--
--	--		--	--
--	--		--	--
--	--		--	--
--	--		--	--
--	--		--	--
--	--		--	--
--	--		--	--
--	--		--	--
--	--		--	--
--	--		--	--
--	--		--	--
--	--		--	--
--	--		--	--
--	--		--	--
--	--		--	--
--	--		--	--
--	--		--	--
--	--		--	--
--	--		--	--
--	--		--	--
--	--		--	--
--	--		--	--
--	--		--	--
--	--		--	--
--	--		--	--
--	--		--	--
--	--		--	--
--	--		--	--
--	--		--	--
--	--		--	--
--	--		--	--
--	--		--	--
--	--		--	--
--	--		--	--
--	--		--	--
--	--		--	--
--	--		--	--
--	--		--	--
--	--		--	--
--	--		--	--
--	--		--	--
--	--		--	--
--	--		--	--
--	--		--	--
--	--		--	--
--	--		--	--
--	--		--	--
--	--		--	--
--	--		--	--
--	--		--	--
--	--		--	--
--	--		--	--
--	--		--	--
--	--		--	--
--	--		--	--
--	--		--	--
--	--		--	--
--	--		--	--
--	--		--	--
--	--		--	--
--	--		--	--
--	--		--	--
--	--		--	--
--	--		--	--
--	--		--	--
--	--		--	--
--	--		--	--
--	--		--	--
--	--		--	--
--	--		--	--
--	--		--	--
--	--		--	--
--	--		--	--
--	--		--	--
--	--		--	--
--	--		--	--
--	--		--	--
--	--		--	--
--	--		--	--
--	--		--	--
--	--		--	--
--	--		--	--
--	--		--	--
--	--		--	--
--	--		--	--
--	--		--	--
--	--		--	--
--	--		--	--
--	--		--	--
--	--		--	--
--	--		--	--
--	--		--	--
--	--		--	--
--	--		--	--
--	--		--	--
--	--		--	--
--	--		--	--
--	--		--	--
--	--		--	--
--	--		--	--
--	--		--	--
--	--		--	--
--	--		--	--
--	--		--	--
--	--		--	--
--	--		--	--
--	--		--	--
--	--		--	--
--	--		--	--
--	--		--	--
--	--		--	--
--	--		--	--
--	--		--	--
--	--		--	--
--	--		--	--
--	--		--	--
--	--		--	--
--	--		--	--
--	--		--	--
--	--		--	--
--	--		--	--
--	--		--	--
--	--		--	--
--	--		--	--
--	--		--	--
--	--		--	--
--	--		--	--
--	--		--	--
--	--		--	--
--	--		--	--
--	--		--	--
--	--		--	--
--	--		--	--
--	--		--	--
--	--		--	--
--	--		--	--
--	--		--	--
--	--		--	--
--	--		--	--
--	--		--	--
--	--		--	--
--	--		--	--
--	--		--	--
--	--		--	--
--	--		--	--
--	--		--	--
--	--		--	--
--	--		--	--
--	--		--	--
--	--		--	--
--	--		--	--
--	--		--	--
--	--		--	--
--	--		--	--
--	--		--	--
--	--		--	--
--	--		--	--
--	--		--	--
--	--		--	--
--	--		--	--
--	--		--	--
--	--		--	--
--	--		--	--
--	--		--	--
--	--		--	--
--	--		--	--
--	--		--	--
--	--		--	--
--	--		--	--
--	--		--	--
--	--		--	--
--	--		--	--
--	--		--	--
--	--		--	--
--	--		--	--
--	--		--	--
--	--		--	--
--	--		--	--
--	--		--	--
--	--		--	--
--	--		--	--
--	--		--	--
--	--		--	--
--	--		--	--
--	--		--	--
--	--		--	--
--	--		--	--
--	--		--	--
--	--		--	--
--	--		--	--
--	--		--	--
--	--		--	--
--	--		--	--
--	--		--	--
--	--		--	--
--	--		--	--
--	--		--	--
--	--		--	--
--	--		--	--
--	--		--	--
--	--		--	--
--	--		--	--
--	--		--	--
--	--		--	--
--	--		--	--

## Sheet: Figure 5e
mT	Intensity	Intensity	Intensity	Intensity	Intensity	Intensity	Intensity	Intensity	Intensity	Intensity	Intensity	Intensity	Intensity	Intensity	Intensity	Intensity	Intensity	Intensity	Intensity	Intensity
	30s	60s	90s	120s	150s	180s	210s	240s	270s	300s	330s	360s	390s	420s	450s	480s	510s	540s	570s	600s
300	652.773	505.72	395.988	352.162	316.757	331.735	329.18	370.289	412.31	444.892	467.713	413.718	432.737	425.136	476.846	602.093	635.147	660.362	687.142	699.449
300.006	650.898	503.47	394.988	352.912	315.257	330.985	330.055	371.789	414.56	447.142	467.088	414.718	429.987	425.511	474.471	603.593	636.022	663.862	686.392	699.074
300.012	650.773	506.595	396.363	353.037	317.132	331.485	330.555	370.039	413.31	445.642	469.838	412.093	431.862	423.261	474.971	602.468	635.772	661.987	685.392	697.824
300.018	651.148	504.97	396.988	351.037	317.257	331.985	331.18	372.789	413.185	446.767	470.213	412.468	430.987	424.511	475.471	602.968	634.772	661.237	687.392	699.699
300.024	650.148	507.095	398.363	353.787	318.882	331.985	332.18	371.289	414.435	444.642	473.713	413.718	430.112	422.761	475.346	604.218	634.147	662.487	685.267	695.699
300.031	652.023	504.845	400.488	353.162	318.132	334.735	334.93	371.164	413.81	444.642	473.963	413.093	431.737	424.636	476.846	602.593	635.897	661.237	684.392	697.449
300.037	652.773	505.345	397.613	351.037	318.507	330.985	334.055	372.414	414.935	447.142	475.338	413.593	428.862	423.511	475.721	603.218	636.147	662.112	686.642	694.324
300.043	655.148	504.47	400.238	353.162	318.257	334.735	336.055	369.289	416.56	444.892	476.713	412.843	431.362	423.511	476.721	601.718	634.522	660.862	684.017	694.324
300.049	654.898	505.22	398.488	350.662	318.007	332.985	335.93	370.539	418.06	444.517	476.463	413.468	430.612	423.886	474.846	604.093	635.772	660.737	684.017	695.199
300.055	655.148	507.22	397.613	351.412	319.257	334.485	336.93	371.164	416.435	446.267	477.088	415.343	428.862	422.761	477.971	603.343	635.397	662.487	682.267	692.824
300.061	653.773	503.72	399.613	351.037	318.007	333.61	335.43	368.789	418.56	444.892	476.838	412.718	432.362	422.011	475.971	600.218	638.272	661.237	684.392	695.074
300.067	653.773	504.72	401.238	349.537	318.007	331.485	335.055	372.789	421.435	445.892	474.713	414.468	430.612	421.261	471.971	602.218	636.647	658.987	682.267	690.574
300.073	654.773	502.97	396.613	348.412	316.257	333.36	333.055	369.414	419.31	446.267	475.588	414.218	433.487	423.636	476.471	601.218	638.522	659.862	684.642	691.324
300.079	654.023	503.095	399.988	349.662	317.007	334.985	335.68	371.414	420.81	447.767	473.338	416.593	430.487	424.261	473.721	602.468	640.147	656.862	684.892	690.199
300.085	652.148	503.47	397.988	350.537	315.507	335.86	333.055	370.164	420.685	449.267	471.213	414.968	433.362	422.261	474.971	601.718	638.272	659.737	683.267	687.949
300.092	655.898	503.22	400.363	346.787	315.132	335.86	335.93	369.164	418.56	448.142	470.588	416.843	433.862	423.886	470.596	599.843	639.522	658.487	683.892	687.824
300.098	655.398	502.345	400.113	347.537	313.257	336.485	333.43	369.539	422.06	451.892	468.338	416.218	433.612	422.761	471.721	600.718	641.022	659.362	681.892	687.824
300.104	657.273	500.595	400.363	348.162	314.007	336.235	335.555	369.289	419.56	449.892	465.338	417.593	435.237	422.761	472.221	601.468	639.022	657.112	682.517	685.199
300.11	654.898	503.345	399.113	346.162	311.882	336.11	334.68	369.414	421.81	452.017	465.963	416.968	435.987	424.886	471.221	602.343	638.147	654.862	684.642	687.199
300.116	655.648	499.845	400.988	346.537	313.132	336.735	333.43	366.539	420.685	451.267	464.338	417.593	436.487	421.136	471.221	600.843	640.147	657.737	683.267	684.324
300.122	655.023	500.595	400.613	346.912	309.757	336.985	333.68	366.664	420.685	453.142	461.338	418.468	435.862	423.261	468.596	598.093	639.647	656.737	686.142	686.074
300.128	653.273	498.97	399.988	344.787	311.132	338.61	331.805	367.664	424.185	453.517	460.838	417.218	432.987	420.011	468.846	600.468	640.022	658.987	684.767	686.574
300.134	654.648	499.22	399.113	343.537	309.632	341.985	331.43	365.914	423.435	452.892	462.713	417.843	434.737	422.511	466.596	599.093	640.397	655.237	683.892	684.824
300.14	654.398	498.22	399.738	342.787	309.007	344.36	331.055	367.164	424.685	453.767	462.588	418.218	432.612	424.136	466.596	600.593	640.522	655.862	685.267	685.699
300.147	652.148	497.845	397.613	343.912	308.757	347.61	330.055	365.414	425.185	453.017	465.838	419.218	432.612	422.511	467.846	598.968	640.022	656.737	685.017	685.324
300.153	654.523	497.095	400.238	342.787	307.132	349.235	329.93	366.039	425.31	452.892	468.338	420.843	432.987	423.886	465.596	598.718	639.897	656.487	686.642	686.199
300.159	649.398	494.845	398.113	343.662	311.007	352.11	328.43	364.914	424.435	454.642	469.838	419.093	430.737	422.636	465.471	601.093	640.897	661.112	684.767	686.824
300.165	652.773	496.345	397.863	343.787	307.757	353.485	330.055	364.914	425.185	452.142	473.213	417.468	431.987	423.386	467.846	599.218	641.272	658.362	686.017	684.824
300.171	651.773	496.47	400.863	343.662	311.257	353.485	328.93	367.164	425.56	453.392	473.338	417.968	430.362	421.761	463.221	600.593	641.022	658.112	684.642	683.699
300.177	652.773	495.97	399.863	346.537	309.882	357.235	327.555	365.539	425.56	451.892	474.713	418.968	429.987	421.011	467.096	601.093	641.647	658.987	683.517	682.949
300.183	652.398	497.47	399.488	345.037	309.507	355.485	326.68	363.789	427.185	450.392	474.338	416.593	429.237	422.136	465.346	599.218	642.272	658.112	687.142	682.324
300.189	652.023	494.595	400.613	344.037	312.007	355.985	326.43	366.164	425.435	451.517	477.463	417.093	429.987	419.636	464.221	600.468	640.397	660.612	684.642	683.699
300.195	652.898	495.22	399.238	346.662	310.382	357.86	325.68	365.289	423.185	448.642	475.088	419.093	429.987	420.136	465.471	601.468	640.897	658.612	686.517	683.324
300.201	651.398	496.22	399.738	346.662	313.507	358.86	326.305	366.789	423.685	449.517	476.713	415.593	426.737	421.261	463.346	600.968	640.772	661.112	686.392	684.699
300.208	651.648	497.845	401.113	345.662	312.132	357.485	322.805	368.039	422.435	448.392	476.088	417.218	429.362	419.886	466.471	599.218	642.397	661.487	684.267	681.699
300.214	650.898	497.845	399.363	345.787	312.632	356.235	324.305	366.289	424.56	447.517	475.838	419.093	426.237	421.636	463.971	599.718	643.522	659.112	688.142	682.574
300.22	649.148	497.095	400.613	347.037	313.007	355.86	325.93	369.164	421.435	447.892	477.213	416.093	427.737	420.386	465.721	598.718	641.647	658.987	684.767	683.574
300.226	651.648	496.345	398.488	344.912	315.132	355.86	322.305	365.539	423.56	445.017	476.838	418.343	426.487	421.136	464.846	596.343	642.772	659.737	685.142	683.074
300.232	648.523	496.72	400.988	344.412	315.382	354.985	324.68	365.664	422.06	446.017	476.963	418.093	426.237	422.136	465.471	597.718	642.022	661.612	685.642	680.949
300.238	649.398	497.22	399.738	344.787	315.507	353.235	321.68	366.664	421.185	444.517	478.213	418.218	425.862	419.386	467.096	595.218	642.772	661.737	685.517	683.324
300.244	651.898	497.595	399.738	342.412	316.007	351.86	323.93	365.164	419.935	445.142	476.088	419.343	423.362	421.136	466.971	594.968	641.897	661.362	686.267	682.324
300.25	651.148	496.845	399.988	343.162	315.757	350.86	320.93	366.664	418.685	445.267	475.838	417.343	424.237	422.511	466.846	594.093	641.397	658.987	683.267	685.699
300.256	653.898	496.095	401.613	342.662	312.882	348.61	321.68	365.039	417.685	446.892	476.838	419.718	425.112	422.136	465.846	592.968	640.147	662.237	683.142	682.699
300.262	651.773	496.72	399.988	340.787	315.007	346.61	320.93	362.539	416.31	446.267	477.713	417.343	424.987	422.261	465.596	593.843	640.022	663.862	683.767	683.074
300.269	652.773	496.595	399.863	339.662	313.132	345.11	318.805	364.789	416.185	445.892	475.213	417.218	422.862	421.636	466.721	592.593	641.272	662.362	682.642	682.824
300.275	648.898	498.72	401.488	340.412	316.632	340.61	318.805	363.664	415.81	448.892	472.838	418.718	423.362	421.136	465.721	592.843	639.647	660.987	683.392	683.449
300.281	648.523	499.345	400.238	341.287	316.132	342.735	317.93	363.164	413.81	447.392	472.088	416.968	423.237	420.761	465.221	592.968	639.522	659.612	683.517	683.949
300.287	649.523	498.845	398.988	339.162	314.507	341.36	316.68	361.414	412.06	447.642	471.838	418.593	422.862	421.511	465.846	591.093	641.147	662.237	684.767	684.074
300.293	648.023	498.345	400.238	341.037	317.632	338.985	316.805	361.789	411.185	447.392	468.463	414.968	421.487	421.011	464.971	592.343	638.272	659.612	683.267	683.574
300.299	648.523	499.345	399.988	341.162	317.757	336.36	315.055	362.039	410.435	446.767	467.088	417.343	423.987	420.636	465.721	593.593	639.772	660.737	682.767	684.074
300.305	649.523	500.595	398.238	341.662	319.007	334.735	318.305	361.914	410.31	447.767	466.838	416.468	423.487	419.761	463.846	593.468	641.647	660.112	683.017	682.824
300.311	649.023	499.095	399.613	341.912	318.382	334.36	316.68	361.539	407.56	448.892	464.338	417.593	423.737	418.886	466.471	593.468	640.397	658.487	681.642	682.074
300.317	650.398	496.22	398.863	342.037	319.507	334.36	318.93	361.539	411.56	449.392	461.338	415.968	422.987	420.261	466.721	592.343	639.397	658.237	682.392	682.074
300.324	648.773	495.72	398.613	343.912	319.507	332.235	317.555	361.664	409.935	448.892	462.463	416.343	423.237	419.386	466.971	593.093	638.147	655.987	681.642	682.449
300.33	648.273	494.095	398.738	342.537	317.882	331.985	317.68	363.539	412.935	447.017	457.338	416.093	421.862	420.886	465.596	592.843	640.897	657.487	678.767	683.324
300.336	647.648	497.47	398.988	344.412	318.882	331.11	318.68	364.414	411.935	448.642	456.838	414.343	422.487	420.386	467.971	593.468	640.397	655.487	681.892	680.949
300.342	645.523	496.22	397.738	342.912	316.007	330.11	317.18	361.914	416.31	448.017	457.838	415.718	423.112	421.761	468.346	594.093	640.397	655.612	676.892	683.699
300.348	649.523	496.345	395.613	343.662	317.507	326.985	319.68	363.414	415.685	447.392	455.838	415.843	421.487	421.261	467.721	593.593	640.647	655.612	680.267	682.324
300.354	647.898	493.22	399.613	344.787	317.132	329.36	319.18	361.789	418.185	449.267	457.213	414.593	423.112	420.261	469.346	593.968	638.397	655.737	677.767	682.824
300.36	648.148	494.72	397.113	343.537	317.257	328.235	318.43	362.414	421.81	447.142	457.713	414.593	420.112	422.261	468.721	591.968	643.272	656.987	678.767	684.074
300.366	646.773	495.345	396.238	345.912	316.507	329.11	320.305	363.164	420.56	447.517	460.213	415.593	421.362	425.511	469.096	593.218	641.272	657.487	678.767	682.574
300.372	645.523	493.47	398.363	345.912	315.382	329.11	319.43	362.414	424.81	448.017	462.713	412.093	423.362	425.636	470.471	592.718	643.022	653.487	678.892	683.324
300.378	646.148	493.845	396.613	345.412	315.507	329.86	320.805	362.414	426.685	447.892	464.338	413.468	422.362	425.261	470.471	592.843	641.647	657.987	679.017	681.824
300.385	642.398	492.22	397.738	346.537	314.757	328.985	320.305	361.414	425.06	447.392	469.588	410.968	421.487	426.136	470.846	591.968	641.272	653.862	678.142	680.824
300.391	642.398	493.345	398.113	345.162	315.132	328.11	320.555	360.164	427.685	446.142	471.838	413.343	422.362	426.511	473.221	593.093	642.397	654.737	676.767	680.949
300.397	639.648	494.345	395.863	347.662	313.632	329.61	323.805	360.289	425.935	446.517	474.838	411.843	422.862	425.261	473.471	593.343	639.022	653.862	678.142	680.699
300.403	641.148	494.345	398.113	344.912	314.507	329.985	320.305	358.539	427.935	446.392	476.088	411.843	421.487	427.511	472.846	592.593	638.897	654.237	677.642	680.949
300.409	640.648	493.72	395.113	345.412	313.757	327.11	322.93	360.789	426.06	449.517	477.963	412.843	422.737	424.886	472.471	593.468	637.147	654.362	678.642	679.074
300.415	639.648	493.47	397.738	346.412	312.507	328.985	319.93	358.414	426.435	447.267	480.463	410.843	423.737	425.261	473.721	592.718	639.022	653.737	678.642	680.199
300.421	638.273	492.22	396.113	344.162	314.257	327.485	322.18	360.914	425.685	446.517	478.963	410.968	421.237	426.011	473.346	592.468	640.147	654.487	676.767	680.949
300.427	639.023	493.595	395.113	347.662	313.757	327.36	320.93	360.039	425.81	446.892	482.713	410.218	424.612	424.886	473.596	593.718	636.397	655.487	675.142	679.199
300.433	639.648	493.845	395.613	346.787	313.132	328.485	319.68	359.914	424.935	445.767	482.213	410.218	424.862	425.761	471.846	593.093	637.397	653.737	676.017	680.199
300.44	639.898	491.97	394.988	343.287	312.757	328.985	320.555	360.664	422.31	446.017	482.588	410.468	424.487	424.136	472.471	592.218	636.147	655.362	677.267	680.074
300.446	638.773	489.845	395.738	344.537	314.007	328.985	320.555	358.289	423.685	446.267	482.338	409.843	424.487	423.886	473.096	591.718	637.022	654.237	676.767	680.324
300.452	640.148	491.47	394.488	345.537	314.007	327.985	319.305	357.664	421.81	447.392	480.463	408.468	424.612	423.886	473.346	590.593	634.647	654.612	676.892	679.449
300.458	637.898	492.095	395.488	344.912	314.507	330.735	322.305	360.414	416.435	443.892	481.088	407.593	427.237	421.761	472.346	591.468	633.522	654.362	677.767	679.949
300.464	637.148	490.47	396.738	342.912	316.507	328.985	321.68	359.164	418.435	444.017	478.463	408.468	425.487	423.386	471.596	592.093	633.147	654.237	677.767	681.574
300.47	637.773	491.595	393.988	343.537	314.882	328.985	323.18	360.789	418.06	444.267	477.963	407.343	425.362	421.386	471.596	591.593	635.272	655.487	675.767	681.324
300.476	637.023	491.595	396.238	344.787	317.257	328.735	322.055	358.914	414.31	444.517	476.213	406.218	428.237	421.511	473.971	591.218	633.397	653.862	676.767	684.199
300.482	636.773	490.845	395.238	341.912	313.132	327.735	323.305	361.039	416.685	442.892	472.338	407.718	425.737	420.636	473.096	590.968	633.897	655.237	677.642	681.699
300.488	636.273	491.47	395.363	343.537	316.132	331.11	326.68	361.289	415.935	439.892	472.963	405.343	426.612	420.136	472.721	589.343	633.022	654.487	678.642	681.449
300.494	636.148	492.22	395.488	343.787	315.132	329.36	326.43	361.539	417.185	442.142	469.588	406.218	425.112	421.386	470.471	591.218	634.147	655.487	678.892	683.449
300.501	638.398	490.845	395.488	343.287	318.382	332.86	326.805	362.164	415.81	442.392	469.088	405.843	425.487	418.761	471.971	590.593	634.397	657.112	678.017	681.074
300.507	640.148	490.47	395.613	342.787	316.257	330.485	326.305	361.664	416.81	438.892	466.713	404.843	423.112	420.136	472.096	588.343	635.647	653.987	676.892	685.074
300.513	637.023	490.72	394.613	342.412	316.132	331.36	328.68	362.289	417.06	442.642	464.588	404.718	423.737	419.511	471.846	589.968	633.647	654.237	677.892	682.324
300.519	639.648	492.345	396.738	343.412	316.632	331.735	329.43	362.164	416.435	441.267	462.838	406.218	424.737	418.261	470.346	586.093	633.647	653.112	675.892	682.324
300.525	638.273	492.72	396.363	341.537	316.757	332.485	329.555	361.539	414.935	440.017	458.963	403.968	423.987	420.511	470.596	587.718	633.397	653.237	676.017	683.199
300.531	637.898	494.22	395.988	343.912	317.007	332.61	329.68	362.414	416.185	443.517	459.713	406.093	422.862	420.011	471.971	588.218	633.022	655.612	674.142	681.324
300.537	639.523	492.72	395.863	343.037	317.882	333.86	329.055	359.664	413.31	442.142	457.088	405.218	422.487	421.886	470.096	586.843	632.772	652.737	673.767	682.574
300.543	638.398	492.47	394.988	342.162	317.757	332.735	329.18	363.789	416.435	443.767	453.838	405.093	420.987	420.636	468.846	587.718	634.397	653.487	673.892	679.949
300.549	640.648	491.595	396.363	342.787	315.882	333.735	328.555	359.664	412.31	441.392	454.338	404.093	420.862	418.636	469.721	586.218	632.897	651.987	674.017	680.199
300.555	641.773	491.845	394.738	342.162	318.132	329.985	326.68	361.039	416.31	445.142	453.213	405.218	419.237	420.886	467.346	588.968	633.522	653.862	676.142	683.199
300.562	639.648	492.095	397.363	343.912	317.382	333.36	327.555	362.039	414.06	444.767	450.588	402.843	419.987	417.261	467.221	588.593	632.772	653.112	675.517	683.449
300.568	641.648	491.845	396.863	340.287	316.507	333.485	325.055	360.289	413.81	444.392	451.213	405.718	421.612	418.636	466.721	589.218	631.522	650.612	672.892	685.574
300.574	640.023	491.595	395.363	342.037	316.507	333.235	323.18	363.164	418.31	445.517	450.463	405.968	419.862	417.261	463.846	588.093	631.772	651.737	672.517	683.324
300.58	642.273	490.22	398.113	342.412	315.007	332.86	324.055	362.789	415.685	444.017	450.463	405.843	420.987	417.636	464.971	589.468	632.897	650.612	673.267	680.949
300.586	640.398	490.97	396.863	341.537	316.507	333.61	323.805	360.414	417.435	446.517	446.338	405.718	421.237	418.011	463.096	590.343	632.397	650.237	673.892	682.824
300.592	640.023	490.72	396.488	344.287	315.007	332.86	322.43	362.039	416.31	443.267	449.588	406.718	420.112	414.886	464.346	589.718	630.397	651.112	671.892	681.949
300.598	641.023	489.97	396.738	344.537	315.882	333.61	321.305	357.914	415.685	443.642	447.463	405.093	420.112	417.136	460.721	589.468	630.397	648.612	671.892	684.324
300.604	640.273	488.72	396.613	342.287	315.507	332.235	322.555	360.039	417.185	444.392	448.088	407.093	420.237	415.511	462.221	591.718	630.897	649.737	671.267	682.574
300.61	642.148	490.47	397.113	346.537	313.507	334.485	322.555	358.664	415.935	443.142	446.213	406.468	420.987	414.261	463.346	587.718	629.522	646.487	670.142	680.324
300.617	639.523	488.845	395.738	345.162	315.257	332.485	321.555	356.539	418.31	445.017	445.713	404.718	418.862	413.886	459.471	590.718	629.022	646.612	669.767	681.324
300.623	640.398	489.095	395.738	345.787	314.257	334.735	320.18	357.789	417.185	442.517	447.463	404.218	421.362	414.886	461.096	589.843	629.272	646.237	668.767	680.324
300.629	639.398	490.595	398.488	344.537	314.757	332.985	320.43	359.789	417.185	443.142	446.338	406.843	420.612	415.011	458.971	587.593	627.897	647.237	671.517	681.324
300.635	637.773	488.72	394.738	344.037	315.507	336.485	319.555	360.539	419.06	444.642	447.588	404.468	418.487	413.636	460.346	590.218	629.147	647.737	669.642	680.324
300.641	638.523	488.22	397.363	348.037	313.007	332.485	317.805	359.789	416.685	443.017	446.713	406.218	422.612	414.886	461.596	587.093	629.772	647.487	669.392	679.949
300.647	638.648	489.97	396.738	344.537	315.007	333.36	318.93	361.164	416.185	443.767	448.463	402.593	420.862	417.636	459.721	590.718	628.022	647.612	669.642	679.449
300.653	638.773	489.72	396.863	347.787	311.257	333.61	316.93	359.664	414.685	442.517	449.838	403.343	420.987	415.886	461.346	587.843	624.272	648.237	667.767	676.699
300.659	637.273	490.97	398.738	347.662	313.257	331.735	318.68	359.539	413.56	443.392	448.838	403.843	419.237	416.636	460.471	589.468	627.522	647.862	671.892	678.699
300.665	637.273	488.47	398.613	347.037	310.882	332.235	315.18	360.414	413.685	444.517	452.338	402.593	420.112	417.511	463.096	589.718	625.522	647.987	669.267	675.949
300.671	640.398	491.47	398.738	346.287	312.132	332.485	316.555	358.789	414.06	441.517	452.838	404.343	419.612	415.011	461.346	587.593	625.147	648.362	670.517	676.574
300.678	637.648	490.97	397.613	346.662	312.132	331.36	318.055	358.664	410.685	445.642	454.213	403.468	420.487	416.011	462.471	589.843	623.397	648.112	667.267	677.074
300.684	637.023	489.72	397.238	347.787	314.007	331.61	316.93	359.539	412.56	442.892	454.338	403.843	421.862	415.886	461.971	587.593	624.397	648.612	667.517	676.699
300.69	637.023	490.845	397.988	344.412	313.007	328.485	316.305	358.414	412.06	440.892	457.088	404.218	419.112	416.511	458.971	586.968	623.147	650.362	668.017	676.949
300.696	637.148	487.345	398.613	344.287	314.382	330.36	316.43	359.664	410.185	442.642	457.838	401.468	419.987	416.011	461.346	586.593	623.022	650.737	667.517	676.824
300.702	637.148	487.97	395.363	344.912	312.757	329.485	317.555	359.039	412.31	438.267	456.088	401.093	420.112	417.386	459.596	585.093	622.272	648.987	666.392	674.699
300.708	636.898	488.47	398.863	342.037	314.632	328.61	316.68	359.414	413.56	440.392	457.713	400.593	418.112	415.261	458.221	588.843	621.397	651.362	666.767	673.449
300.714	637.148	487.095	397.363	343.662	315.257	329.485	316.93	359.664	412.435	438.017	457.588	401.718	418.737	416.636	459.971	587.093	621.897	648.612	665.267	674.199
300.72	636.648	488.095	396.238	341.662	316.132	329.485	316.18	359.164	413.935	439.142	455.963	399.968	417.487	415.636	458.971	586.718	620.772	649.737	666.267	675.699
300.726	635.023	486.095	397.488	342.537	315.757	329.485	314.93	361.664	414.435	436.892	454.963	397.843	418.112	415.386	459.971	588.718	621.897	649.487	663.892	673.699
300.733	638.898	484.97	395.863	341.162	315.507	332.36	315.305	360.789	413.56	438.017	456.963	399.718	417.737	416.261	460.846	587.093	620.272	651.112	664.142	672.199
300.739	635.898	486.72	396.238	340.912	317.007	330.36	314.18	360.664	413.56	438.267	452.338	399.718	414.487	415.011	460.346	589.843	619.272	650.112	664.517	672.824
300.745	638.398	484.97	395.238	341.037	314.632	330.985	311.68	359.664	415.06	436.392	451.088	399.968	414.862	416.636	463.096	590.093	620.647	651.987	663.642	671.449
300.751	637.898	485.845	395.488	339.537	315.007	330.11	313.68	360.539	412.935	438.267	450.213	401.593	413.862	414.886	463.971	587.843	621.772	650.112	665.517	672.949
300.757	635.023	484.345	394.488	340.412	317.132	331.735	312.055	359.914	411.935	438.142	449.963	399.343	413.362	419.011	462.721	587.843	621.772	650.987	664.267	673.574
300.763	638.523	485.47	392.488	339.662	313.507	331.235	313.305	359.789	413.185	437.142	448.213	400.468	413.862	417.136	463.471	585.093	621.397	651.112	664.767	673.074
300.769	638.398	487.47	393.488	338.162	318.007	332.985	313.18	358.414	410.31	437.517	447.338	400.093	413.112	418.636	462.971	587.468	620.522	651.737	663.892	673.324
300.775	638.023	484.345	392.738	336.537	313.382	332.985	313.055	357.664	409.06	434.142	444.213	400.718	412.362	419.761	464.846	584.343	623.522	650.862	664.892	672.699
300.781	640.148	487.22	390.863	337.412	316.132	331.735	310.93	360.164	408.185	436.267	447.588	401.218	414.487	415.886	461.596	585.468	624.022	651.737	665.017	671.574
300.787	636.648	485.595	390.488	336.412	314.632	334.11	311.305	357.914	406.81	436.267	447.088	397.593	414.237	416.886	463.471	583.718	621.897	652.237	665.142	670.824
300.794	639.773	487.595	389.488	334.162	313.132	332.11	312.055	358.039	406.185	433.767	443.963	401.843	413.362	417.386	461.596	582.343	622.897	653.237	663.392	671.324
300.8	637.773	486.22	389.113	335.412	314.007	333.61	311.43	358.914	401.435	435.767	447.588	398.843	415.487	417.761	460.846	583.468	622.022	652.862	664.892	671.199
300.806	639.773	484.72	387.238	333.787	313.132	332.36	309.805	357.789	400.31	433.767	444.338	400.718	413.862	416.886	461.346	585.593	624.147	652.612	663.142	671.449
300.812	637.898	484.595	386.613	333.287	312.757	331.11	312.555	357.289	399.185	434.142	445.213	399.593	413.862	416.386	457.596	584.468	622.772	653.612	661.892	672.324
300.818	636.773	482.595	386.988	333.787	314.507	331.735	310.055	356.914	399.31	432.392	446.213	400.718	414.987	415.761	459.471	582.093	623.272	653.237	661.642	672.324
300.824	637.523	487.595	383.613	334.162	311.757	332.985	313.18	356.289	396.56	432.017	445.838	399.218	412.737	413.886	459.846	583.093	621.772	653.612	662.767	671.449
300.83	636.398	485.72	385.988	333.162	313.132	332.61	310.68	357.664	396.685	432.642	446.463	400.343	415.487	411.511	458.596	583.968	622.522	654.612	661.767	671.574
300.836	639.023	485.595	386.738	332.537	310.007	333.985	310.555	358.164	396.06	429.392	445.463	401.218	413.737	412.761	458.471	583.218	624.397	651.987	663.017	671.199
300.842	636.773	487.345	384.113	333.912	313.132	330.36	310.555	357.664	394.435	429.267	447.213	400.093	414.487	412.511	458.096	581.343	622.647	653.237	663.142	671.324
300.848	637.648	484.47	386.113	332.162	311.132	331.11	308.055	359.039	396.81	429.017	446.463	399.968	416.487	410.011	458.096	584.218	623.272	650.112	660.892	673.699
300.855	637.898	488.595	383.738	333.162	312.757	330.36	309.555	358.414	393.56	428.767	446.588	399.843	415.862	411.011	458.096	581.968	623.772	653.237	664.517	670.699
300.861	635.523	486.595	385.488	333.787	312.382	330.235	307.43	357.539	394.935	428.267	446.588	397.843	414.737	411.761	459.346	582.593	623.397	651.112	662.392	673.324
300.867	636.523	486.345	387.238	333.287	311.507	329.61	308.555	358.539	395.935	426.767	444.713	401.093	415.862	410.136	457.096	582.718	624.022	652.487	661.892	672.824
300.873	635.523	487.595	384.863	332.662	311.757	329.485	308.305	359.664	396.685	428.892	446.838	398.718	415.737	409.011	458.596	581.343	621.522	651.112	663.767	671.949
300.879	635.148	486.345	386.363	331.912	311.757	328.61	306.555	359.289	396.81	429.142	445.713	399.718	416.862	408.761	458.346	581.718	623.522	651.737	661.767	674.699
300.885	635.148	486.72	383.488	334.037	311.007	326.735	307.68	361.664	396.81	428.267	442.838	402.593	416.987	406.636	457.221	582.968	621.647	649.862	661.267	670.324
300.891	636.273	489.095	385.113	334.662	311.132	330.485	307.305	360.289	397.31	428.892	443.088	401.843	418.487	407.136	457.846	581.968	621.772	648.737	661.392	672.699
300.897	635.523	486.095	383.113	332.162	311.757	327.86	307.68	361.164	400.06	428.892	441.463	403.843	418.987	407.761	457.346	581.968	624.272	650.737	661.517	672.949
300.903	635.648	486.97	384.988	333.537	311.257	327.985	307.68	360.414	402.06	426.267	442.463	400.468	417.862	406.511	457.846	583.968	623.772	649.237	660.142	671.324
300.91	637.148	487.345	381.863	334.537	310.507	326.86	307.305	361.164	402.31	426.642	439.588	400.968	416.612	406.886	457.596	584.218	625.272	650.612	660.642	672.324
300.916	636.273	489.845	384.113	333.412	310.382	326.11	310.18	360.289	401.435	427.267	438.588	402.968	417.487	406.011	459.471	583.343	624.022	649.112	659.142	672.199
300.922	632.398	487.595	383.988	332.412	310.257	326.86	308.805	359.414	401.935	427.642	437.713	401.593	416.862	407.261	457.971	582.093	624.897	648.987	657.642	673.699
300.928	633.273	489.095	382.863	333.537	312.257	325.985	307.805	360.164	402.185	426.267	438.213	402.843	413.987	406.011	457.221	582.968	624.897	647.862	658.517	673.199
300.934	633.273	488.47	384.488	333.287	309.757	325.985	308.93	358.664	401.685	426.392	438.463	401.593	414.612	406.761	457.596	583.343	622.897	649.862	658.767	670.199
300.94	632.273	488.22	383.863	333.537	308.882	326.485	307.68	359.289	403.685	426.767	437.088	401.968	413.987	407.261	458.096	582.093	625.272	648.987	659.142	670.949
300.946	632.898	487.22	382.738	334.537	306.757	325.61	310.18	360.539	399.435	427.642	439.088	401.468	416.362	408.136	458.471	582.718	623.772	649.737	660.392	669.199
300.952	633.398	486.72	382.988	333.037	307.132	326.485	307.68	358.164	399.06	429.142	439.588	402.593	416.362	407.511	458.346	582.218	623.272	647.362	658.017	672.324
300.958	631.648	485.72	382.363	333.162	306.882	323.485	311.305	359.789	400.685	428.267	436.713	404.343	412.612	407.011	458.221	582.093	626.147	646.237	657.642	670.449
300.964	630.648	486.47	382.613	335.412	306.257	326.61	310.43	358.539	399.31	429.267	441.713	401.843	416.112	409.261	457.471	582.093	624.397	647.112	657.392	671.949
300.971	631.898	483.72	382.613	333.037	307.382	324.235	310.805	356.664	398.935	430.142	439.463	401.218	413.862	408.886	455.221	583.343	626.022	645.987	656.892	672.449
300.977	631.773	481.97	381.863	334.287	308.257	325.735	311.68	359.664	396.935	431.017	441.588	401.593	413.237	408.761	458.096	582.843	623.647	647.987	656.017	669.949
300.983	632.148	483.22	384.738	334.412	306.007	324.485	310.555	358.914	397.81	432.892	443.588	400.093	412.737	409.761	454.971	582.593	623.397	646.237	655.892	672.199
300.989	629.023	483.595	380.863	333.037	307.257	324.36	311.055	357.539	397.06	433.767	443.338	399.968	411.987	410.261	455.471	581.218	624.897	646.737	655.767	669.074
300.995	626.148	482.095	385.738	333.787	307.757	323.735	312.805	357.914	396.935	434.142	444.463	400.093	414.487	410.386	456.596	580.718	622.772	646.112	657.392	669.574
301.001	626.648	481.22	383.238	332.912	307.882	323.36	310.805	358.164	397.435	435.142	443.838	398.218	411.237	408.386	455.346	581.218	623.897	644.987	656.642	671.199
301.007	628.523	480.72	383.738	333.537	308.382	322.485	313.18	358.789	394.935	436.892	446.338	398.968	411.987	409.136	457.096	580.843	622.647	647.112	656.017	672.449
301.013	626.773	480.345	386.738	333.037	308.757	321.36	311.68	357.164	395.435	436.892	444.463	398.593	413.487	409.386	457.096	580.593	623.147	645.112	656.767	672.574
301.019	626.023	481.345	384.363	334.662	307.757	320.11	311.93	359.039	396.06	437.267	445.588	397.968	410.862	408.886	456.346	579.843	621.522	643.987	655.642	672.824
301.026	624.648	481.97	385.613	334.662	310.382	320.11	313.055	359.414	394.31	436.767	447.338	398.718	410.862	405.636	457.096	579.468	620.522	641.987	657.517	671.449
301.032	624.648	478.72	384.988	332.412	308.382	317.36	313.805	359.789	396.06	438.892	444.713	401.218	411.612	405.761	456.471	578.718	620.272	644.362	657.767	675.449
301.038	622.273	479.22	385.863	334.037	311.007	319.61	313.43	359.664	393.31	437.517	445.213	400.093	411.612	405.386	457.346	577.468	619.147	643.987	657.767	673.824
301.044	622.773	480.47	385.238	332.787	309.382	317.36	312.555	359.164	396.685	436.017	446.588	401.093	411.112	406.261	455.221	576.093	618.647	643.112	659.142	676.199
301.05	620.773	481.97	385.613	331.787	311.007	319.235	313.305	359.789	396.935	436.892	445.338	402.468	407.612	401.261	456.471	575.093	619.647	642.862	658.642	675.449
301.056	621.773	478.845	385.238	335.287	309.882	317.36	312.055	358.414	394.935	434.892	447.338	402.718	411.987	403.886	458.096	574.843	618.022	641.862	657.267	678.449
301.062	619.273	480.095	385.113	332.037	311.757	316.235	315.18	358.539	397.81	433.392	445.588	404.093	407.987	402.511	455.721	576.468	618.522	640.362	659.142	676.574
301.068	618.648	480.095	384.738	334.912	310.132	317.735	312.43	357.039	397.435	433.142	445.588	402.343	409.987	400.386	460.221	575.843	617.772	641.487	656.517	676.574
301.074	619.898	479.595	385.738	333.537	311.007	316.735	315.055	356.039	399.435	432.517	444.338	403.593	410.862	402.511	458.346	573.968	617.397	640.237	658.892	677.949
301.08	619.398	482.595	385.113	334.287	310.507	313.735	310.805	356.914	398.56	431.517	443.588	401.093	409.987	401.761	457.221	572.468	617.897	640.237	657.517	676.199
301.087	619.273	478.845	385.988	334.162	309.132	316.235	313.555	355.789	399.935	429.267	443.588	403.093	410.862	403.011	458.471	571.093	616.897	640.237	658.017	676.449
301.093	619.398	480.845	386.863	332.787	311.382	313.985	312.68	357.039	401.56	427.517	440.338	402.218	409.487	403.011	456.846	572.968	618.022	640.987	656.392	676.949
301.099	619.898	478.47	387.488	335.537	310.257	317.11	313.805	355.914	399.81	425.267	440.963	402.343	410.862	404.011	458.096	571.218	616.647	640.737	655.142	675.324
301.105	620.898	480.095	386.238	333.287	308.632	314.36	310.555	356.039	402.935	423.642	437.713	403.593	411.862	406.511	455.471	569.843	618.397	638.612	654.142	675.824
301.111	620.773	479.97	383.488	332.287	310.632	315.86	311.18	358.414	401.81	427.142	436.588	401.093	411.487	404.386	456.846	571.218	616.897	640.237	654.267	673.699
301.117	622.398	480.845	388.613	334.412	308.632	313.11	309.305	356.789	402.81	422.017	438.213	403.593	410.987	405.761	457.721	567.593	616.897	637.737	656.017	674.074
301.123	620.398	480.595	383.363	330.662	312.257	314.11	309.18	358.539	404.185	423.142	436.588	400.718	412.612	406.136	455.596	571.593	617.147	638.612	655.767	671.699
301.129	621.023	478.345	385.238	333.787	310.882	313.735	308.18	357.914	404.06	422.892	436.713	401.468	412.112	406.761	456.346	570.343	615.397	638.362	653.767	670.949
301.135	623.773	482.22	386.613	331.037	311.507	316.485	307.18	359.164	406.185	419.392	437.963	402.343	413.112	406.761	455.221	568.968	619.272	635.487	654.017	672.949
301.142	621.023	481.595	384.488	333.287	312.757	315.235	305.68	359.789	405.81	422.392	438.463	400.343	413.112	406.761	459.971	568.218	619.147	636.612	654.517	669.824
301.148	624.148	480.97	385.488	331.287	309.632	316.485	306.68	357.164	405.31	420.392	436.588	400.718	413.737	406.886	456.221	570.343	620.522	635.112	653.267	669.324
301.154	623.773	479.97	384.988	332.162	311.632	314.86	306.555	358.539	406.06	420.892	438.213	399.343	413.612	405.386	455.846	569.468	618.522	637.487	655.517	669.199
301.16	627.148	478.72	385.613	332.037	310.757	316.735	307.305	357.789	404.935	420.642	437.963	399.968	413.612	403.511	456.221	570.218	619.772	638.237	652.017	669.074
301.166	626.898	478.595	382.988	331.912	312.132	312.86	306.055	355.789	404.81	420.767	438.338	399.718	413.112	405.136	456.596	570.718	620.522	636.612	655.017	669.074
301.172	627.648	479.22	383.738	333.287	314.382	315.36	304.93	360.539	404.435	421.017	437.088	398.843	413.237	401.636	456.471	570.218	621.522	637.237	651.392	666.574
301.178	626.773	480.22	383.988	330.912	312.257	312.735	305.555	359.289	405.185	421.392	438.463	399.468	414.112	401.511	456.596	569.468	621.522	635.737	654.017	666.699
301.184	627.023	480.97	381.738	331.537	316.382	313.86	307.18	359.914	407.435	423.642	440.088	397.968	411.737	403.261	452.721	571.468	620.397	637.112	653.267	665.824
301.19	627.398	480.22	380.488	331.787	314.382	315.735	305.43	360.164	404.31	420.517	440.963	400.968	414.237	401.761	453.596	569.593	620.772	635.112	652.892	664.199
301.196	629.023	480.97	382.613	331.912	318.382	315.485	305.18	361.789	404.685	421.267	440.963	401.468	413.987	403.636	452.221	568.843	622.022	636.362	652.017	664.324
301.203	627.273	478.97	378.988	331.412	318.507	317.61	303.18	363.164	407.935	420.517	440.463	400.718	413.862	401.886	452.721	567.593	622.772	636.237	652.142	663.199
301.209	630.398	481.97	379.488	332.162	315.507	315.735	304.055	361.539	406.435	422.142	442.213	401.968	413.487	401.761	451.471	569.343	625.022	637.612	652.767	661.574
301.215	629.148	483.47	377.488	331.412	318.382	317.985	305.305	364.539	404.935	422.017	442.463	399.718	413.862	398.261	452.846	572.343	620.897	636.987	649.142	659.199
301.221	631.148	479.845	376.363	330.412	316.632	318.485	305.555	365.914	405.685	420.892	443.963	401.218	413.362	401.886	452.346	568.843	624.147	638.987	649.642	657.824
301.227	631.773	480.72	376.613	329.912	317.382	315.61	307.055	365.289	405.31	425.642	445.088	402.218	411.237	400.386	451.346	569.593	623.772	637.237	651.517	656.324
301.233	632.148	480.095	376.863	330.287	319.882	317.485	305.055	367.789	405.185	422.767	445.088	403.093	413.362	400.011	450.596	570.593	623.647	636.362	649.517	655.824
301.239	633.023	480.72	375.488	329.537	316.132	316.985	305.43	367.414	405.56	421.892	445.213	406.468	411.737	398.886	453.096	569.093	624.647	635.487	648.892	654.949
301.245	630.773	480.595	375.988	328.912	318.007	315.735	307.43	368.664	406.435	425.142	447.963	402.218	413.112	398.511	451.346	570.968	622.022	634.737	648.517	656.824
301.251	630.648	476.845	376.988	329.287	317.132	316.86	305.18	365.414	403.935	423.392	446.588	404.343	409.737	398.761	450.846	570.843	624.897	635.237	648.267	657.324
301.257	629.898	478.97	374.488	329.162	319.132	317.11	305.93	367.539	405.06	423.017	448.463	403.843	410.112	399.386	449.346	571.093	620.397	635.862	648.017	658.199
301.264	630.148	478.47	376.488	325.037	318.007	315.485	305.43	368.164	404.685	423.392	449.838	403.718	409.987	398.136	449.971	571.843	623.147	636.612	648.517	657.824
301.27	631.148	479.22	374.988	330.287	317.382	314.985	306.68	367.414	404.685	421.017	451.838	403.468	408.737	399.886	449.096	569.968	624.397	635.612	648.892	658.199
301.276	630.023	477.845	375.863	326.162	318.132	314.11	306.18	366.289	402.81	423.392	452.588	402.843	407.862	400.136	450.971	572.593	620.897	635.362	646.892	657.824
301.282	631.398	474.97	376.863	326.787	316.132	316.485	305.18	366.039	404.56	420.517	452.338	404.718	408.237	398.636	450.846	571.218	622.147	633.737	646.642	658.074
301.288	630.773	476.095	374.738	329.537	316.257	313.36	309.055	364.914	403.185	422.892	451.588	401.343	406.362	397.636	449.096	572.968	621.522	633.737	647.267	658.199
301.294	630.148	474.845	374.613	330.037	318.382	316.235	305.43	366.289	403.685	420.892	452.213	403.093	407.112	399.136	451.471	569.093	620.647	633.362	645.267	658.699
301.3	630.898	476.97	373.613	328.662	313.882	313.61	308.68	364.414	402.31	422.267	450.588	402.718	406.112	396.386	451.221	569.968	619.772	633.612	646.267	658.699
301.306	631.898	478.095	374.613	330.287	316.632	314.61	305.305	363.164	402.06	424.517	449.213	400.968	405.862	398.136	451.221	570.718	617.522	633.362	645.767	658.449
301.312	630.523	476.97	372.863	327.787	314.632	313.61	308.68	363.539	403.56	423.767	447.838	403.218	407.237	397.636	451.846	571.718	619.147	633.612	645.767	658.324
301.319	628.398	476.095	372.363	329.662	315.632	313.485	308.18	359.164	400.81	423.142	449.838	401.593	405.862	396.636	452.346	569.093	617.772	632.737	647.892	659.324
301.325	629.523	476.72	375.488	326.287	314.632	311.735	307.055	359.164	401.435	425.017	447.963	401.468	405.362	394.511	450.596	570.093	617.772	632.487	648.267	658.574
301.331	628.773	478.22	370.738	327.287	313.757	312.985	308.555	359.789	400.31	424.017	447.588	401.718	405.987	396.136	450.221	570.968	616.772	632.737	648.517	659.074
301.337	625.898	479.72	374.988	324.912	314.507	311.86	305.805	359.789	400.56	426.142	446.838	400.968	406.987	395.136	451.096	571.593	615.272	632.237	646.142	660.824
301.343	629.023	477.845	372.863	327.287	311.007	311.86	308.055	356.539	398.935	430.142	445.713	400.093	406.237	397.136	453.221	570.343	617.522	632.612	647.642	660.074
301.349	626.523	478.22	371.738	324.162	312.382	312.985	306.055	356.539	398.31	428.892	447.588	400.718	408.112	395.511	450.846	569.968	614.397	632.612	647.517	659.074
301.355	626.773	476.22	373.238	325.287	309.882	313.11	305.055	355.289	398.185	429.767	444.088	400.593	407.112	396.261	452.846	569.593	615.397	631.737	647.892	659.949
301.361	625.023	479.97	371.363	326.037	309.882	313.735	305.18	355.414	395.435	430.142	444.338	399.968	406.237	395.761	452.346	570.468	613.022	634.487	648.142	659.949
301.367	625.148	476.22	370.613	325.287	310.007	314.735	305.93	354.539	394.31	429.767	443.463	397.718	406.612	394.261	453.596	570.093	611.397	630.987	647.142	659.824
301.373	625.773	474.47	369.988	323.912	307.757	314.485	305.305	354.539	395.935	430.392	443.088	400.718	404.112	395.261	452.096	569.093	612.772	634.487	646.267	658.074
301.38	621.648	477.345	370.238	325.537	307.632	313.985	306.18	354.914	392.935	430.767	443.213	396.843	406.987	394.636	452.096	568.468	609.897	632.737	645.892	657.199
301.386	623.148	474.095	370.238	325.037	307.007	314.985	305.555	356.414	393.435	428.517	442.088	396.593	404.987	395.136	447.471	567.968	611.522	633.862	645.392	658.824
301.392	622.023	476.345	369.738	324.162	306.632	315.11	306.43	355.039	390.31	430.017	442.088	394.593	405.737	396.636	449.721	569.843	610.272	632.862	646.267	656.074
301.398	620.273	475.595	373.113	323.412	306.132	315.485	304.305	354.914	391.81	428.892	441.088	393.343	404.612	396.636	448.721	567.593	612.022	633.237	645.642	659.699
301.404	619.898	476.22	370.738	324.662	303.257	317.485	303.93	353.039	389.06	428.142	440.838	396.093	405.112	398.261	448.346	566.968	612.147	632.737	645.642	658.699
301.41	620.398	474.22	371.988	323.662	306.882	317.11	305.805	353.539	390.06	427.767	442.713	391.468	406.862	398.011	449.221	566.468	609.772	634.112	643.017	657.824
301.416	620.648	471.97	371.488	322.662	305.007	317.11	303.43	353.539	389.31	428.142	441.088	394.218	404.487	398.261	450.096	566.843	610.897	632.612	644.017	659.074
301.422	619.773	473.72	370.988	325.162	305.507	316.985	307.805	351.289	388.06	428.517	443.463	394.468	404.737	399.011	448.096	566.093	609.897	633.737	642.517	656.449
301.428	620.898	472.095	372.238	324.912	305.882	316.735	306.055	350.289	386.81	426.392	444.338	391.468	405.987	399.886	448.846	567.718	610.522	632.237	642.142	659.449
301.435	618.773	474.47	370.988	323.037	305.257	317.86	307.93	351.664	389.06	425.642	443.588	392.593	403.862	399.511	448.971	568.093	609.897	635.237	642.017	657.574
301.441	617.398	472.72	372.738	325.412	305.632	317.235	306.18	350.914	386.685	423.767	444.713	390.593	403.737	400.011	449.971	566.843	608.147	634.237	638.892	657.824
301.447	618.273	471.095	373.238	323.787	303.882	315.61	306.93	350.914	390.31	422.267	445.088	392.843	405.737	399.636	448.846	566.593	608.397	634.487	638.767	658.449
301.453	616.273	470.97	372.738	322.287	304.507	315.36	308.305	350.789	388.81	420.267	445.713	390.343	405.487	400.511	450.221	567.968	607.147	633.737	638.142	656.824
301.459	616.023	471.845	374.988	323.287	303.257	316.61	306.805	350.914	389.31	416.892	445.838	392.718	404.487	403.636	448.846	569.093	610.522	632.987	638.142	661.074
301.465	614.648	472.22	371.363	322.662	305.382	316.735	307.805	349.664	391.685	415.767	442.963	389.968	403.362	404.136	447.721	568.468	609.022	635.112	638.892	658.949
301.471	612.773	473.22	372.988	322.912	302.507	317.235	307.805	350.164	388.185	413.767	444.463	391.093	404.987	405.136	450.096	567.593	607.522	633.612	637.892	658.824
301.477	613.898	472.47	373.738	321.537	301.882	316.735	308.805	350.539	391.31	413.392	445.588	389.593	402.987	405.761	447.471	567.843	610.147	632.612	639.142	658.699
301.483	613.523	472.22	371.613	324.912	302.882	318.61	310.305	350.164	393.56	412.642	446.838	391.218	402.612	405.511	450.596	567.593	609.272	632.862	637.892	656.824
301.489	613.148	470.47	375.613	322.787	301.382	317.735	309.68	348.539	394.185	412.517	443.588	391.343	404.862	406.386	448.846	567.593	610.647	631.862	638.767	656.074
301.496	611.273	474.345	372.988	321.787	300.882	318.61	311.555	351.164	393.435	412.142	445.088	391.093	404.862	408.011	449.346	567.468	609.272	634.112	636.017	657.449
301.502	611.148	474.47	375.988	322.787	300.632	316.735	310.93	349.289	395.935	411.642	444.963	389.968	406.612	406.636	449.596	565.343	607.147	631.862	638.392	655.949
301.508	608.773	472.97	376.988	321.662	299.007	314.61	313.305	349.664	397.06	413.517	442.463	391.218	406.737	406.011	447.971	565.968	605.772	630.862	637.517	657.074
301.514	609.523	470.97	374.488	323.162	301.757	315.36	313.305	348.789	396.185	414.267	444.088	392.093	408.112	403.386	451.346	568.968	606.647	632.612	636.017	654.949
301.52	608.773	471.97	375.988	323.537	299.257	315.235	314.055	345.789	394.81	414.642	442.838	393.593	408.862	406.636	449.096	566.218	607.522	630.112	637.267	657.074
301.526	606.898	470.97	375.738	320.787	300.632	313.36	313.18	348.914	397.06	418.517	440.963	393.968	405.862	404.636	448.096	567.343	607.397	633.362	635.517	654.324
301.532	606.648	471.845	376.738	323.162	301.007	314.36	315.305	347.664	395.685	417.392	441.963	390.968	409.112	405.886	447.721	565.093	606.647	632.487	633.267	655.074
301.538	606.273	470.345	374.488	323.412	301.882	312.36	313.805	346.789	394.685	420.642	440.838	391.468	406.737	405.261	446.221	566.468	607.647	632.487	636.392	654.824
301.544	604.398	470.845	376.863	324.662	299.632	316.36	315.18	346.914	396.435	422.517	442.338	389.718	408.487	406.011	448.721	564.718	606.647	630.737	635.892	654.449
301.55	604.023	469.345	377.738	323.037	301.132	314.36	313.93	345.539	395.935	424.517	441.838	390.593	406.862	407.511	446.221	564.343	606.522	632.112	638.142	657.824
301.557	602.273	469.845	376.238	324.287	300.882	315.61	312.805	347.039	394.06	426.642	440.588	389.718	407.237	405.136	446.596	564.343	604.022	632.862	636.892	654.949
301.563	602.398	470.095	378.238	323.537	300.882	313.235	316.18	345.039	393.685	427.392	441.838	390.343	407.487	407.386	446.096	562.093	605.397	630.987	635.142	655.574
301.569	601.523	471.22	375.863	320.912	301.382	312.86	316.18	345.289	394.935	430.142	440.463	388.093	406.987	406.761	446.096	565.718	604.772	629.612	635.892	655.699
301.575	601.148	467.595	377.113	324.662	301.882	316.11	315.43	345.789	392.81	427.892	441.838	388.468	406.987	406.761	447.346	565.093	604.772	629.612	635.392	655.824
301.581	602.898	465.095	377.863	322.537	299.882	313.36	316.18	343.789	390.935	430.267	439.963	388.093	405.737	407.136	444.721	563.718	604.272	627.487	636.517	656.699
301.587	602.898	465.72	377.738	323.162	302.007	312.735	316.805	346.664	390.435	430.017	440.713	388.343	405.612	406.886	447.096	564.218	604.772	630.112	637.142	654.449
301.593	602.773	466.22	378.238	322.537	300.382	314.11	315.555	345.164	392.06	428.642	439.463	391.093	405.237	408.386	446.346	564.593	602.272	628.987	637.392	655.699
301.599	603.898	465.72	376.738	322.662	302.007	310.36	316.805	347.039	391.81	429.767	437.713	387.593	403.362	406.886	445.221	567.093	602.897	628.237	635.767	655.574
301.605	603.523	464.72	378.988	324.537	303.257	312.86	314.68	346.414	388.685	429.892	437.963	387.593	403.612	405.636	447.596	564.593	603.522	628.862	638.017	655.699
301.612	604.148	463.72	376.613	320.162	302.257	308.36	314.555	345.289	393.685	429.142	433.588	388.468	402.112	407.011	444.096	566.718	603.147	626.487	637.142	654.949
301.618	602.773	463.97	377.113	325.412	301.507	311.735	312.68	347.039	390.935	430.392	434.463	386.468	402.737	406.761	447.221	564.843	602.397	626.612	635.892	654.199
301.624	603.398	465.47	377.613	323.412	302.757	310.235	313.555	346.414	388.81	428.767	434.338	386.468	403.112	406.386	448.096	565.218	602.397	626.487	637.767	654.324
301.63	602.148	465.97	375.363	322.412	304.007	309.735	313.305	345.164	391.935	432.767	433.713	386.968	401.612	406.011	445.596	565.468	600.897	624.737	638.017	655.324
301.636	602.148	464.845	375.863	323.412	301.882	311.11	311.18	345.789	390.81	430.642	435.213	388.093	402.237	406.511	447.221	566.468	602.147	625.112	638.017	653.824
301.642	602.773	466.345	376.863	323.162	303.757	309.985	311.555	344.914	390.685	433.392	434.088	386.093	403.737	405.386	447.346	565.218	600.647	624.862	638.642	654.574
301.648	603.023	466.22	374.988	323.412	302.757	313.36	309.305	344.539	392.685	434.017	437.088	387.468	402.237	404.636	448.721	562.593	601.772	623.737	638.392	653.324
301.654	604.148	467.22	374.738	322.912	301.007	312.36	311.68	342.414	393.06	432.267	437.088	388.593	403.487	404.011	447.596	562.718	603.772	622.987	638.517	653.699
301.66	601.523	468.595	375.113	325.287	303.882	312.985	310.555	344.914	391.31	434.392	439.588	386.968	402.362	403.761	448.221	563.218	603.022	622.487	639.392	655.324
301.666	602.773	467.22	375.113	323.162	302.257	313.11	309.18	342.289	391.81	432.892	440.213	389.218	402.987	402.386	448.846	561.968	602.772	621.362	636.642	655.074
301.673	600.773	469.72	373.363	321.162	304.507	312.985	307.555	342.914	393.685	432.267	443.213	389.968	400.862	404.261	447.971	562.968	602.647	624.112	638.517	654.324
301.679	599.023	468.97	374.988	324.287	301.757	312.86	309.055	343.039	393.06	433.392	445.588	386.718	400.987	399.136	449.346	564.093	602.772	623.362	636.892	655.574
301.685	601.398	470.595	374.488	325.162	304.882	314.235	310.805	342.914	393.81	429.767	446.338	390.468	402.737	402.261	446.721	560.593	600.897	622.487	638.892	655.199
301.691	599.148	470.22	374.238	322.787	303.132	314.86	309.18	343.539	395.435	430.392	447.963	389.468	400.737	400.261	448.471	562.593	599.772	622.362	638.017	655.824
301.697	600.273	469.72	375.238	323.412	303.382	316.735	309.68	342.539	394.31	429.517	448.588	389.343	399.487	399.761	448.846	561.093	600.647	621.237	636.267	656.574
301.703	598.273	470.095	375.363	321.537	304.132	317.36	309.43	342.789	396.185	426.767	448.963	388.843	399.362	398.761	446.346	560.593	598.772	622.112	637.892	654.199
301.709	599.273	467.595	374.488	322.287	303.382	317.985	308.305	341.914	399.435	426.392	448.963	390.093	399.612	398.761	450.346	561.593	598.897	622.612	637.142	653.574
301.715	600.773	469.22	375.238	321.412	304.132	317.735	308.805	339.789	397.935	425.517	450.713	392.968	399.737	398.386	447.221	560.468	599.397	622.362	638.642	652.824
301.721	601.648	469.97	374.613	324.037	304.257	318.36	309.305	342.164	398.935	425.892	449.713	389.843	398.487	395.886	447.971	559.593	597.022	623.237	637.017	651.324
301.728	602.398	467.345	374.238	323.787	302.882	320.36	307.93	339.539	401.185	424.767	448.838	392.593	396.362	395.011	449.971	557.343	596.647	622.612	636.892	655.449
301.734	600.398	468.345	374.363	321.912	305.007	318.485	308.305	339.414	398.81	424.517	445.713	391.968	398.112	395.511	448.096	559.093	595.272	626.237	636.142	652.199
301.74	601.023	466.72	371.738	323.537	302.382	320.36	307.055	341.414	401.185	421.392	446.713	391.468	396.612	395.761	449.596	558.843	596.272	626.612	636.892	651.574
301.746	598.398	470.595	375.363	323.912	302.882	319.985	307.43	339.414	400.81	421.892	446.588	391.968	396.362	394.386	450.221	557.718	596.272	625.612	638.767	652.449
301.752	597.023	469.72	375.363	324.037	303.007	321.735	308.68	340.789	400.185	421.017	444.463	390.093	393.487	391.886	450.221	560.093	595.397	625.862	637.517	651.699
301.758	599.148	470.095	374.613	325.912	301.507	321.735	305.18	339.664	400.185	419.017	441.713	393.468	395.362	391.261	450.096	556.718	593.647	626.112	637.017	650.699
301.764	598.773	470.095	375.363	324.787	303.132	321.235	307.055	339.289	398.435	420.142	440.088	390.343	395.862	391.886	450.971	557.968	592.272	628.862	637.642	650.199
301.77	598.773	469.47	376.238	326.537	300.507	322.61	304.305	339.914	398.435	418.517	436.963	389.343	396.612	388.886	452.971	558.843	592.897	626.737	637.392	650.074
301.776	599.773	471.345	373.988	326.037	301.757	321.86	306.93	339.289	394.685	417.892	435.838	392.343	394.612	388.761	451.096	558.468	592.772	626.362	639.892	647.199
301.782	597.648	471.47	373.113	324.787	301.132	321.235	304.43	338.664	394.31	419.392	436.338	388.218	394.987	389.636	452.096	557.468	592.022	625.237	637.642	650.949
301.789	600.148	468.845	376.738	325.412	300.882	321.735	305.68	338.164	393.685	418.892	434.338	389.468	394.612	388.886	450.471	556.343	591.272	626.487	636.767	651.074
301.795	597.273	471.095	373.863	325.912	300.882	319.985	303.805	341.289	391.31	416.267	432.213	388.218	393.112	388.261	449.971	558.593	588.397	625.737	637.392	649.949
301.801	597.273	469.095	373.613	324.662	300.632	320.11	302.43	339.789	393.185	417.267	429.088	387.718	392.487	389.386	450.221	556.968	591.147	624.612	634.892	650.949
301.807	600.523	469.22	371.863	325.912	300.757	318.735	302.805	341.039	390.935	416.642	428.713	387.593	393.862	389.511	450.096	556.968	588.647	625.487	637.642	649.449
301.813	599.898	470.47	372.238	327.162	301.757	318.36	300.68	342.164	390.435	415.392	427.088	387.218	395.237	389.261	449.471	558.468	588.022	623.987	634.767	648.949
301.819	601.273	468.095	370.488	324.662	301.632	319.235	302.805	341.039	391.685	415.892	425.088	387.218	391.362	390.386	450.221	556.718	589.147	625.112	634.892	650.574
301.825	600.523	469.47	371.113	324.662	300.757	319.36	301.43	342.414	390.06	415.642	427.463	387.093	393.112	389.886	448.971	559.968	587.647	626.237	635.392	649.699
301.831	601.148	468.47	371.863	325.537	298.882	317.985	300.305	343.664	391.81	413.392	425.588	386.343	392.862	392.011	450.096	559.218	589.772	623.987	634.767	651.824
301.837	603.023	470.845	370.988	324.537	300.007	315.985	301.93	342.789	390.185	414.892	426.338	387.843	392.862	388.386	447.346	559.968	590.522	623.612	635.017	650.324
301.843	603.273	469.47	370.613	325.412	300.632	316.985	301.68	343.289	390.935	416.142	427.088	384.968	392.237	388.886	448.846	559.093	587.647	622.987	634.642	651.699
301.85	605.898	466.72	368.113	324.662	298.132	316.11	302.805	341.164	390.31	413.142	424.838	387.468	391.612	389.136	449.971	557.968	589.772	625.487	634.642	651.324
301.856	603.773	467.095	371.363	323.912	298.132	315.36	304.055	344.289	388.56	416.142	427.213	385.718	391.862	387.261	448.971	558.593	589.147	624.237	635.642	650.824
301.862	605.523	465.97	369.613	322.537	299.507	315.86	303.805	342.914	389.685	414.642	426.838	387.218	391.612	389.261	448.721	558.718	591.647	624.487	634.892	651.324
301.868	605.148	467.845	366.738	324.287	296.007	312.61	303.43	342.539	389.185	415.142	428.588	386.343	393.612	389.261	447.721	557.718	591.397	623.862	635.017	648.949
301.874	605.148	466.095	368.238	324.787	296.757	314.735	303.555	343.164	389.31	417.517	427.588	387.343	390.862	388.761	449.221	555.968	592.147	623.362	634.142	652.824
301.88	606.273	466.095	368.613	323.662	296.882	312.485	302.18	343.414	390.935	414.642	426.963	386.093	391.987	387.386	448.096	556.968	593.147	622.987	633.517	652.824
301.886	605.898	464.845	367.238	322.162	297.257	314.735	303.305	342.039	391.06	415.392	428.838	385.718	395.487	388.136	448.596	554.343	592.147	621.862	634.142	652.324
301.892	604.273	465.095	365.613	324.787	296.382	311.86	301.805	344.164	389.935	414.642	427.338	386.468	391.987	388.761	448.471	554.843	593.522	621.612	634.142	654.574
301.898	605.148	466.72	366.238	320.037	295.382	312.485	306.43	343.039	390.56	415.767	431.088	386.093	395.487	386.261	447.096	553.968	593.397	623.612	633.517	653.574
301.905	606.023	462.845	366.363	320.787	294.882	311.735	301.805	342.914	391.31	417.017	429.963	384.218	397.362	387.011	448.471	554.468	593.897	621.362	636.267	652.199
301.911	604.898	464.22	363.238	320.162	295.507	310.61	303.555	344.914	390.435	416.642	428.963	383.843	397.487	386.636	447.596	552.718	595.897	621.612	633.392	651.324
301.917	604.023	465.97	364.988	321.537	295.757	311.735	301.055	343.414	389.56	416.267	430.338	382.718	396.487	385.261	447.221	552.718	595.272	619.612	634.142	649.699
301.923	602.273	464.345	367.238	318.537	296.007	310.485	301.305	344.039	391.935	416.267	429.713	381.968	399.237	386.761	444.471	550.468	597.022	617.987	633.267	649.449
301.929	602.398	464.72	364.988	321.037	296.132	311.36	304.055	343.914	388.435	416.267	431.338	381.718	397.487	384.136	446.096	548.593	594.522	617.487	633.892	647.699
301.935	600.398	464.345	365.488	320.037	297.257	309.61	300.68	343.414	389.06	416.892	430.213	381.718	399.362	385.636	443.221	548.843	593.522	615.987	633.267	647.449
301.941	601.273	463.595	365.988	319.787	295.507	309.485	303.055	344.664	388.31	414.392	428.338	379.968	397.862	386.886	444.471	550.468	596.397	619.737	632.517	646.949
301.947	599.898	465.845	368.863	320.412	298.507	310.485	301.18	342.289	385.185	413.892	428.713	379.718	399.487	384.511	443.221	549.843	595.272	618.862	632.392	644.699
301.953	599.648	465.72	365.613	319.787	297.382	308.985	300.805	342.789	385.81	415.017	429.088	378.968	398.362	385.136	441.971	551.343	595.522	615.487	635.267	644.324
301.959	599.398	465.22	366.988	319.162	300.507	310.11	302.055	344.289	382.935	414.517	427.838	378.343	400.362	383.761	443.971	552.218	594.772	613.362	635.642	643.199
301.966	598.398	463.845	368.613	320.662	298.632	309.735	299.555	341.664	380.31	411.767	427.588	376.343	398.487	384.886	440.596	552.718	597.647	611.612	634.892	642.199
301.972	599.273	467.22	367.363	319.662	300.882	311.36	301.93	343.539	380.56	413.017	426.713	377.843	399.237	383.011	440.721	553.968	596.147	612.987	635.142	639.699
301.978	599.898	465.47	369.238	318.912	298.882	311.11	302.68	342.914	378.685	411.517	427.838	378.593	400.612	383.011	440.471	555.968	595.272	610.487	637.017	639.574
301.984	600.023	465.845	367.863	319.162	299.257	308.735	302.68	342.789	377.935	412.142	427.088	375.843	400.112	384.886	440.971	556.468	596.147	609.112	637.892	640.699
301.99	598.523	464.72	367.238	320.037	299.882	312.235	305.055	344.164	378.06	409.892	428.963	377.343	402.237	381.636	441.596	555.218	594.647	609.987	638.142	638.449
301.996	598.648	464.845	366.613	316.912	300.507	309.11	302.68	341.914	377.435	411.017	429.338	379.093	399.362	384.011	439.096	555.968	595.522	608.237	640.017	639.324
302.002	595.023	464.72	368.113	318.537	298.882	310.735	304.805	344.664	378.31	410.392	428.588	377.843	400.112	384.386	440.096	558.718	595.647	612.237	638.267	636.949
302.008	595.648	463.72	368.113	320.537	299.007	308.86	303.18	342.789	378.31	410.017	427.588	377.218	399.112	382.511	441.721	556.968	594.647	609.862	638.892	637.449
302.014	595.023	462.595	364.613	315.537	297.882	309.485	303.055	343.539	377.685	412.017	425.713	379.343	399.487	381.511	438.096	556.968	594.772	609.487	641.142	636.949
302.021	595.523	461.22	365.238	317.662	297.257	309.235	303.805	340.539	379.435	410.267	429.463	377.218	397.862	380.011	439.221	556.468	593.522	607.362	639.517	634.199
302.027	597.023	462.845	366.363	319.287	294.757	310.86	303.555	341.539	379.06	410.392	425.713	379.968	396.112	384.761	437.471	554.968	595.647	606.737	641.392	636.449
302.033	595.023	464.345	364.613	316.787	296.507	309.735	302.43	345.664	381.935	410.267	425.713	379.343	396.112	384.011	441.096	557.218	595.022	608.737	640.267	633.199
302.039	599.273	461.595	364.238	317.412	295.132	310.61	301.555	343.664	379.685	411.142	427.588	381.843	397.237	383.511	439.846	557.468	595.022	608.987	642.017	631.949
302.045	595.773	460.22	363.613	317.412	295.132	308.235	301.68	346.164	383.31	414.517	425.588	380.968	395.987	384.261	438.721	556.968	594.772	608.737	643.267	633.824
302.051	596.398	460.22	365.238	317.912	294.257	310.86	300.93	346.914	382.81	411.892	427.588	381.968	395.737	382.636	441.096	557.593	594.272	608.237	641.017	632.449
302.057	595.523	461.72	364.363	319.287	293.132	308.735	301.68	346.164	383.06	413.767	425.213	380.593	395.612	384.636	439.596	555.718	592.272	605.862	642.142	632.824
302.063	595.398	461.345	363.863	319.537	292.132	312.11	301.93	346.914	382.81	413.642	426.713	382.093	395.487	383.886	440.721	556.968	593.022	607.862	639.392	630.199
302.069	594.648	457.595	365.613	320.412	291.132	309.985	301.43	346.664	382.56	411.017	426.713	384.218	394.362	383.761	439.846	554.093	593.897	605.612	639.142	629.699
302.075	593.773	457.47	363.363	317.037	293.132	308.985	300.805	346.789	385.81	413.892	426.588	383.343	392.237	385.636	441.096	555.843	593.647	605.862	637.017	630.074
302.082	592.898	456.095	363.113	320.287	291.882	309.735	300.43	349.039	383.06	413.517	425.463	382.593	392.112	383.636	443.346	554.468	594.522	607.112	637.392	629.574
302.088	592.898	457.345	364.738	317.537	291.882	307.735	301.18	346.664	386.435	413.517	425.588	384.843	389.987	385.761	440.846	555.468	594.272	606.237	635.392	631.824
302.094	591.523	457.72	364.363	319.537	293.257	310.485	299.43	349.164	387.185	415.017	426.588	381.968	388.987	384.386	442.346	555.343	594.772	608.237	634.642	630.199
302.1	591.898	456.97	363.738	319.912	291.757	307.735	300.055	349.039	386.06	413.392	424.838	384.593	390.612	386.511	442.471	555.718	594.772	604.987	636.892	630.699
302.106	589.648	455.72	361.363	321.412	294.007	308.86	299.18	350.539	386.685	417.267	424.588	383.718	387.112	385.261	443.096	554.718	591.272	605.862	636.267	631.199
302.112	590.773	455.22	363.238	322.912	292.007	306.735	300.305	350.664	386.435	415.767	424.963	384.218	389.612	385.636	445.971	554.468	594.272	604.487	633.142	630.449
302.118	592.398	457.595	360.238	320.912	291.757	308.36	300.18	347.414	386.435	417.517	423.088	382.843	387.362	385.386	443.721	554.218	594.522	605.987	635.267	630.824
302.124	592.273	457.22	359.238	323.787	292.882	308.61	300.555	348.789	385.56	417.017	422.213	383.218	388.862	384.886	444.721	553.718	593.397	606.362	631.267	630.324
302.13	592.773	456.345	360.363	322.037	289.632	309.235	301.805	347.414	383.935	417.142	422.088	383.843	388.362	385.886	445.096	553.468	594.397	604.737	633.892	631.324
302.136	591.398	455.47	358.863	321.412	289.632	308.36	300.68	347.664	385.31	417.892	422.713	384.218	389.487	384.886	444.096	555.093	595.647	605.237	630.642	632.074
302.143	593.773	455.47	357.738	323.287	288.882	308.86	303.055	344.789	383.81	417.642	421.088	385.593	391.237	384.886	442.971	552.968	594.772	605.362	631.767	632.199
302.149	592.023	455.72	358.363	322.537	287.257	307.485	304.805	343.914	383.81	418.267	420.713	385.343	390.487	385.886	445.221	553.343	593.897	604.612	632.767	632.574
302.155	591.398	454.97	357.738	322.537	289.507	308.86	309.18	346.289	383.435	418.642	421.588	384.718	391.237	384.261	444.721	555.593	593.397	606.862	630.142	632.074
302.161	592.898	454.095	355.613	322.287	285.257	307.735	308.555	345.039	384.56	416.392	423.713	386.593	392.737	384.886	445.596	551.843	594.272	604.737	630.392	631.449
302.167	591.023	452.845	358.738	322.662	290.382	308.735	310.055	344.664	384.685	419.642	421.963	385.218	391.487	382.011	443.846	553.093	594.647	605.362	628.767	629.824
302.173	591.898	451.22	356.863	321.412	285.257	310.735	311.805	344.414	382.31	416.142	423.838	385.218	394.487	385.761	444.971	551.093	596.272	604.737	630.642	629.324
302.179	592.273	451.72	355.488	321.412	288.882	308.985	313.93	346.039	385.06	418.767	424.213	384.968	393.862	386.136	444.846	553.968	596.647	604.362	630.392	629.824
302.185	594.023	449.97	355.363	322.287	287.257	309.61	313.68	343.164	383.685	416.892	424.588	384.593	395.737	383.636	445.971	551.093	594.397	605.737	629.767	630.699
302.191	593.648	449.595	355.238	320.787	287.257	308.735	315.18	343.414	383.31	418.392	428.838	383.718	394.737	385.761	443.471	551.843	597.022	604.987	630.267	630.449
302.198	593.398	447.345	353.738	319.912	288.882	307.485	312.805	343.164	383.81	418.767	430.338	382.093	396.862	384.386	444.596	552.218	594.522	605.237	627.642	627.824
302.204	596.273	447.345	354.238	321.912	286.132	308.61	313.68	341.539	382.81	419.267	430.838	383.593	397.612	384.886	445.096	550.968	596.022	605.612	628.892	628.449
302.21	594.148	448.97	355.363	320.787	287.632	308.36	312.93	339.664	381.435	423.517	432.588	381.218	398.237	384.636	442.096	552.468	594.397	604.737	628.642	627.324
302.216	594.523	447.47	354.113	319.162	284.632	307.36	313.93	339.789	380.81	424.767	435.088	380.468	398.737	383.636	443.096	549.718	595.772	604.862	628.517	625.574
302.222	595.023	449.095	354.238	319.287	284.757	308.735	312.055	338.039	382.935	430.642	434.588	380.343	398.862	385.136	442.846	549.843	593.897	603.112	630.267	627.699
302.228	592.273	446.97	355.613	317.787	286.257	306.61	311.43	338.539	380.185	436.767	433.963	380.593	398.987	385.636	439.471	550.468	593.522	604.362	627.767	628.074
302.234	592.898	450.095	351.863	317.037	286.132	309.86	310.055	335.789	380.435	439.892	435.213	379.968	399.112	386.011	441.346	549.593	594.022	602.862	626.642	627.824
302.24	591.898	450.22	353.613	315.787	286.382	305.11	310.93	337.664	380.06	444.517	436.713	377.093	398.487	385.136	438.471	550.718	591.897	602.862	628.892	628.324
302.246	590.523	448.845	352.363	317.412	285.632	308.235	306.305	337.414	378.185	446.017	436.463	376.343	400.237	386.386	439.346	549.343	593.647	604.237	628.142	629.949
302.252	591.398	448.845	353.488	315.912	285.757	306.485	307.805	337.414	379.435	448.017	435.338	377.343	400.237	388.886	439.471	548.718	594.397	601.237	629.642	628.949
302.259	589.023	449.72	352.613	317.537	286.007	307.735	306.68	336.664	378.31	451.517	437.963	375.093	400.237	387.511	439.221	549.593	593.272	600.612	627.142	629.824
302.265	592.023	450.97	353.488	317.537	286.257	306.86	306.055	337.914	379.435	452.642	437.088	376.218	401.987	388.136	438.471	548.593	595.647	603.862	624.642	629.824
302.271	591.023	451.845	352.363	316.537	286.257	304.985	307.305	339.414	377.31	453.267	435.963	374.968	400.362	385.511	438.596	548.468	594.022	605.112	626.267	629.574
302.277	590.898	448.72	352.238	316.162	285.632	305.485	303.18	339.664	378.435	454.642	435.713	375.593	399.862	386.136	441.221	547.218	595.772	603.237	624.017	628.824
302.283	590.898	450.095	352.738	316.787	285.257	304.86	305.93	341.414	376.56	453.017	436.838	376.093	398.237	385.761	438.471	545.468	593.022	602.362	626.017	632.324
302.289	589.023	450.595	353.363	315.287	286.757	304.735	305.68	343.039	377.685	453.142	436.963	374.218	397.737	385.511	438.096	546.468	593.022	601.862	624.017	631.824
302.295	589.398	450.47	352.488	313.787	285.507	304.11	303.93	342.664	377.56	450.392	435.088	377.593	398.862	387.136	438.596	544.593	595.147	602.737	626.267	632.824
302.301	586.773	451.595	354.863	314.287	286.632	303.61	307.68	344.039	378.31	448.267	435.838	374.093	396.362	388.011	437.721	545.468	593.772	603.737	626.142	633.699
302.307	585.898	449.845	354.238	314.412	285.257	306.985	305.43	342.539	377.31	448.017	434.963	375.843	396.112	386.511	436.471	544.718	596.147	602.487	624.892	632.949
302.314	586.773	450.97	353.363	312.537	284.632	304.735	306.305	344.164	378.56	445.517	436.088	376.843	396.237	385.886	435.721	542.843	593.772	603.612	627.267	632.949
302.32	585.273	449.47	355.988	313.912	285.882	306.735	305.68	344.289	374.685	443.892	435.338	373.218	397.112	384.511	434.721	544.218	592.772	601.362	625.642	633.074
302.326	587.523	450.72	353.863	313.162	283.507	305.985	306.555	344.289	375.06	440.642	434.963	375.843	395.112	385.886	433.971	544.593	593.147	601.862	625.517	633.074
302.332	587.273	450.095	354.488	311.537	284.382	306.235	306.805	344.789	374.31	437.517	435.213	374.968	394.862	385.136	434.596	543.968	589.897	602.487	625.017	634.324
302.338	588.898	448.345	353.988	313.287	282.382	306.985	305.555	343.289	374.435	434.642	433.463	377.968	395.612	383.761	435.971	543.843	593.522	603.862	622.642	635.199
302.344	589.648	449.345	353.988	314.162	282.132	305.61	307.43	344.789	373.56	434.142	436.338	375.468	395.362	384.386	433.221	543.343	591.147	602.237	625.142	632.074
302.35	587.773	448.22	354.613	313.662	282.382	303.485	308.18	342.789	372.06	430.767	435.213	375.093	395.612	384.261	432.721	541.593	591.397	601.237	621.517	635.699
302.356	588.898	449.595	352.238	312.412	282.757	305.485	307.305	344.914	371.56	429.142	432.838	377.968	394.362	384.011	434.846	540.843	590.522	600.862	624.267	633.949
302.362	588.273	450.345	355.238	314.287	282.007	303.36	305.805	344.289	370.06	426.017	432.338	376.843	397.487	382.761	434.596	542.093	587.772	602.612	622.642	635.449
302.368	587.648	449.845	353.113	313.037	283.007	304.11	304.68	345.289	371.685	423.267	430.963	377.718	395.362	385.136	432.471	542.843	591.022	599.362	621.517	635.574
302.375	587.648	449.845	354.113	312.662	283.132	302.485	306.43	345.164	370.06	422.142	429.088	379.343	394.237	384.761	433.721	541.968	586.272	599.987	622.267	634.699
302.381	587.398	449.095	356.363	313.912	283.507	302.985	305.555	344.289	371.81	421.517	428.963	377.593	395.737	385.136	433.471	542.218	589.772	599.112	622.642	637.074
302.387	589.148	450.47	352.113	317.162	283.757	302.485	304.305	343.414	369.56	418.142	428.838	377.843	395.237	384.886	433.971	542.468	586.772	599.987	619.267	635.574
302.393	587.273	451.47	355.988	315.662	282.507	303.235	305.18	344.539	368.435	417.767	427.588	378.343	395.112	385.636	433.346	542.718	586.397	599.237	618.142	637.449
302.399	588.273	451.595	356.238	315.912	283.632	301.11	302.555	343.539	368.685	416.892	425.463	379.968	392.237	387.011	433.221	542.218	586.772	598.987	618.392	636.449
302.405	588.898	449.97	353.863	318.287	286.007	301.86	304.555	345.039	367.435	416.392	424.713	378.468	394.362	386.261	432.346	542.093	583.522	599.362	618.017	635.199
302.411	589.398	450.845	355.488	318.912	283.007	301.86	301.68	345.914	365.935	415.017	424.463	377.968	394.487	385.886	434.971	541.718	581.397	596.487	616.767	635.949
302.417	588.523	450.97	355.363	317.412	286.257	300.485	303.68	346.914	365.935	413.392	420.338	378.468	391.862	386.761	433.221	543.718	582.772	596.112	617.642	634.699
302.423	586.898	451.595	356.488	319.412	284.007	301.985	300.43	346.039	364.81	414.892	421.588	377.718	393.862	385.636	433.721	541.968	580.147	596.237	614.267	635.449
302.43	586.648	452.595	354.738	318.412	286.882	300.11	299.93	348.039	366.06	412.892	419.588	379.218	390.862	386.386	434.096	541.718	582.147	595.362	616.392	635.074
302.436	587.023	452.345	355.738	318.162	284.632	302.235	298.555	345.789	367.685	411.142	418.213	377.718	391.862	384.636	434.096	542.968	581.647	597.237	618.017	633.074
302.442	586.773	449.595	356.488	317.787	285.882	300.61	297.555	346.789	363.935	411.892	415.963	377.093	389.862	388.011	432.471	543.468	580.522	596.487	616.892	638.824
302.448	586.273	451.72	355.988	320.912	286.007	303.985	295.055	348.289	366.56	411.142	416.463	376.718	388.987	384.261	432.846	540.718	578.897	596.862	617.892	635.074
302.454	587.273	452.095	357.863	318.787	285.632	302.61	295.805	347.289	363.185	410.892	416.838	375.968	389.862	383.511	433.221	539.718	577.772	595.362	618.267	634.949
302.46	586.398	452.47	356.863	320.287	286.507	301.485	294.805	349.164	365.81	414.017	413.838	375.468	387.362	385.511	433.346	538.343	576.147	597.487	618.767	635.324
302.466	586.023	452.97	357.113	321.537	288.382	300.86	294.555	348.414	364.685	414.017	415.713	374.468	389.987	383.386	432.346	538.093	575.647	598.987	617.517	632.449
302.472	586.773	451.97	359.113	319.162	284.507	301.735	293.43	348.164	367.06	417.767	414.713	374.718	387.987	384.261	432.596	537.968	576.522	599.362	618.142	632.574
302.478	586.773	450.72	357.488	319.912	288.507	301.61	294.18	350.039	364.56	418.017	414.463	374.843	386.862	382.136	432.721	538.218	575.522	598.237	615.267	629.074
302.484	587.148	452.97	358.238	322.287	285.632	301.985	293.43	346.289	365.685	417.767	415.963	373.343	387.237	381.136	432.846	537.843	572.647	599.112	616.767	629.824
302.491	586.023	451.095	357.738	319.162	288.382	298.61	292.68	348.789	367.31	420.392	415.713	373.468	385.737	383.386	432.096	536.218	575.772	601.612	618.142	630.574
302.497	585.648	453.345	357.238	319.037	285.757	302.11	294.555	346.664	364.56	422.517	419.088	373.093	385.362	381.386	433.346	536.218	573.522	600.237	619.517	627.824
302.503	585.773	451.72	358.488	320.662	289.257	299.11	292.43	345.414	366.185	422.767	417.338	373.093	384.862	384.511	431.221	534.593	575.772	597.987	618.767	629.199
302.509	585.523	451.72	355.988	320.537	288.132	301.235	295.18	345.789	366.435	423.892	417.838	373.468	387.237	381.386	433.846	537.718	573.272	598.987	618.517	626.199
302.515	582.773	451.095	356.238	318.537	288.007	300.735	295.055	343.539	364.06	423.517	420.213	370.718	385.237	383.261	431.596	536.468	575.397	597.112	619.267	626.699
302.521	582.523	453.22	354.488	319.662	289.757	300.61	294.305	343.664	367.81	427.392	421.213	370.093	385.487	382.386	431.221	537.593	574.022	598.112	620.267	625.824
302.527	581.023	453.22	355.863	321.162	288.507	302.61	296.68	342.414	365.685	425.017	423.088	371.968	386.737	382.511	431.221	537.468	573.647	597.237	621.017	623.574
302.533	582.523	451.595	355.613	317.912	289.507	300.485	294.93	341.914	365.06	427.142	422.213	370.718	386.737	382.886	429.846	538.218	573.272	596.612	621.392	625.074
302.539	582.773	450.095	354.988	319.037	290.507	300.86	296.305	343.164	365.81	429.392	423.963	369.343	384.737	381.011	430.096	538.093	572.772	598.862	619.767	624.574
302.545	583.648	449.095	355.363	317.912	288.257	301.86	296.18	340.414	366.06	427.517	425.463	369.593	384.487	383.386	429.221	537.343	573.272	597.987	619.017	625.949
302.552	582.023	448.72	353.238	316.287	292.132	300.985	296.93	341.289	366.185	426.267	424.963	369.468	381.862	381.636	428.471	538.468	575.647	599.487	619.892	624.074
302.558	583.148	448.72	356.488	319.037	291.007	301.235	296.805	341.914	364.685	425.892	427.338	370.093	384.737	378.886	426.971	537.343	575.897	599.487	617.642	624.574
302.564	582.273	450.845	354.988	316.787	292.132	299.735	298.43	340.789	365.435	425.642	427.713	371.968	385.237	382.511	428.471	539.968	575.022	599.487	619.767	626.949
302.57	580.773	450.845	353.363	315.662	291.257	300.235	295.43	344.289	365.81	425.017	424.338	371.468	382.487	380.636	427.096	540.468	576.522	598.987	620.142	624.449
302.576	580.273	453.97	356.613	314.662	291.882	300.235	296.305	342.164	365.935	422.267	426.588	371.468	384.487	380.261	426.096	535.343	578.147	598.487	622.267	625.074
302.582	579.523	452.47	351.738	313.912	292.132	299.61	298.18	342.414	364.56	423.892	426.463	371.218	382.737	379.761	423.846	539.593	578.647	599.612	620.767	623.574
302.588	578.773	453.97	354.613	313.037	291.632	302.735	297.055	341.914	363.435	419.142	425.713	371.468	383.862	380.636	427.721	539.093	576.397	597.737	618.392	624.574
302.594	576.648	456.97	353.988	312.287	293.007	301.735	297.18	339.914	365.435	418.267	424.213	373.843	381.987	381.261	425.471	539.093	577.147	598.112	620.892	626.074
302.6	577.023	456.47	352.488	311.787	293.882	302.61	295.305	341.164	362.56	416.392	422.588	370.218	384.737	380.886	427.971	538.968	575.772	597.612	619.517	624.824
302.607	578.648	457.72	353.238	308.787	290.257	303.61	298.43	340.164	363.185	415.142	420.713	370.843	384.737	382.011	424.596	538.718	576.022	596.487	620.767	624.199
302.613	576.398	458.345	352.613	310.287	293.757	301.36	296.055	340.039	364.435	415.142	418.713	369.968	383.112	382.636	424.971	538.718	576.772	597.112	619.142	624.074
302.619	577.648	454.595	353.738	310.662	290.132	302.86	296.555	338.914	361.31	411.142	417.588	372.468	387.612	382.636	426.846	539.093	577.022	596.237	619.892	622.949
302.625	578.023	457.095	353.738	309.287	293.007	302.735	294.805	339.789	362.81	412.517	415.463	371.343	385.237	381.511	424.846	539.843	576.897	595.487	619.892	625.449
302.631	578.023	456.47	354.113	308.287	291.382	304.11	293.305	339.039	364.31	410.392	413.838	372.218	384.612	380.511	425.971	540.593	576.272	596.737	618.517	624.324
302.637	579.273	458.095	354.113	307.912	290.507	303.86	291.93	338.789	364.685	409.017	410.213	372.968	386.737	383.261	425.721	538.343	577.647	596.237	619.392	624.824
302.643	576.648	456.595	352.363	307.162	291.882	302.86	291.68	339.414	362.56	409.017	411.963	372.593	386.362	379.886	422.971	541.968	578.147	595.737	618.892	624.074
302.649	576.523	454.47	352.988	307.162	289.132	304.235	290.305	338.164	363.81	405.892	409.213	373.093	386.612	381.136	426.096	539.593	577.897	595.237	617.767	622.824
302.655	574.398	453.345	353.613	306.412	292.382	301.985	290.555	339.789	363.935	406.267	408.338	373.218	385.862	381.886	421.096	540.468	578.397	592.612	618.517	622.699
302.661	574.023	452.97	354.613	309.162	289.507	305.235	287.93	339.789	363.435	404.267	410.088	375.093	387.862	381.886	422.721	539.718	578.272	595.612	616.142	622.074
302.668	575.648	455.345	356.113	304.787	287.507	302.61	288.93	339.664	364.31	403.892	411.088	374.343	385.237	381.011	423.221	539.968	579.147	593.612	617.267	621.824
302.674	574.648	453.97	354.863	306.412	289.132	304.985	287.43	339.914	365.06	404.017	409.713	374.218	387.237	378.761	422.846	542.343	577.897	595.612	614.642	620.199
302.68	577.773	452.845	354.863	308.162	287.257	304.61	285.93	337.914	363.435	402.892	413.088	375.093	387.612	380.511	422.096	537.093	579.147	592.612	615.392	621.324
302.686	575.523	450.72	356.238	307.912	288.882	304.235	287.18	337.664	364.56	402.517	413.838	374.468	385.612	378.636	420.596	539.968	577.022	589.737	613.017	621.074
302.692	575.023	449.345	357.738	308.537	287.132	304.735	285.805	337.164	362.685	399.892	415.838	374.593	385.987	378.511	424.596	538.843	576.022	591.612	616.017	621.074
302.698	574.898	451.095	354.113	306.787	287.257	305.985	287.43	335.664	363.06	400.767	417.713	374.593	384.737	380.136	423.221	536.593	576.647	590.487	615.892	621.199
302.704	574.273	448.72	355.613	309.787	288.507	303.735	284.18	337.664	363.31	399.017	419.463	374.968	386.737	379.261	423.471	537.968	576.772	592.987	613.892	620.324
302.71	575.273	450.97	355.488	308.787	284.632	304.235	284.93	338.414	361.81	398.767	419.963	374.968	384.362	380.261	422.846	534.968	576.397	590.612	614.517	620.324
302.716	575.398	448.595	352.863	308.037	289.507	303.235	285.18	337.539	362.685	397.767	420.838	375.218	385.237	378.511	421.721	536.343	573.147	590.862	613.642	620.699
302.723	576.648	447.22	354.113	311.162	284.882	305.485	285.305	340.164	361.685	396.142	420.588	375.343	383.112	378.136	422.096	534.968	574.022	590.737	611.642	618.574
302.729	576.648	447.845	353.488	313.162	285.257	303.485	288.18	339.914	361.185	395.267	422.338	376.093	385.362	379.511	422.346	534.593	573.272	591.987	613.517	617.824
302.735	576.148	447.47	354.238	309.912	287.132	307.11	283.68	341.039	365.06	396.517	424.838	375.218	384.612	378.011	422.846	532.343	571.897	591.362	611.392	619.449
302.741	579.773	448.345	352.488	313.287	283.632	305.61	284.68	343.164	363.56	395.267	423.463	376.718	384.362	376.886	423.346	533.093	571.897	590.362	612.142	620.199
302.747	575.023	446.22	354.738	312.287	285.007	306.11	286.68	344.039	362.935	395.392	422.963	375.593	382.237	376.261	421.596	534.843	571.147	591.362	613.267	617.074
302.753	576.773	445.22	353.738	313.037	281.757	305.485	285.43	346.039	363.56	396.892	421.963	376.468	384.612	377.011	424.471	532.593	571.522	591.862	612.517	619.324
302.759	575.148	445.97	351.738	312.162	284.757	304.235	286.18	347.539	365.06	395.267	421.588	378.718	381.862	376.011	422.721	534.468	569.272	593.987	613.517	619.449
302.765	573.023	445.595	354.113	313.662	283.882	305.86	286.555	347.914	363.31	396.892	423.213	376.093	381.237	373.511	423.096	531.968	571.897	593.612	611.892	619.199
302.771	576.648	445.47	351.988	313.412	283.007	304.86	287.055	346.539	365.06	398.142	418.713	380.343	382.612	374.136	423.596	531.218	571.272	592.112	613.642	621.449
302.777	575.523	446.22	351.238	312.287	285.257	305.985	285.805	348.789	365.81	398.267	420.588	378.718	380.237	373.761	422.471	533.218	567.772	591.612	614.642	621.949
302.784	574.398	445.095	350.863	313.162	281.007	305.235	283.305	346.664	366.31	398.642	417.588	380.218	382.487	371.761	424.846	533.718	570.397	593.987	612.767	621.699
302.79	576.148	448.095	350.113	314.537	283.132	306.735	286.055	347.914	366.56	400.892	417.963	380.468	380.862	374.136	421.221	532.343	570.022	594.862	614.142	621.949
302.796	576.523	443.845	349.488	313.287	282.757	304.61	282.555	348.789	368.06	400.142	415.588	380.968	381.237	371.011	420.846	533.218	570.272	592.112	612.767	621.949
302.802	576.773	446.47	349.113	312.912	283.132	305.11	285.43	344.914	368.81	400.642	416.588	381.843	379.987	372.761	423.596	532.843	570.022	593.112	613.267	623.324
302.808	576.148	446.595	350.613	314.662	284.007	303.985	284.555	346.789	367.81	403.642	414.213	380.468	380.862	374.761	422.346	534.218	570.397	592.862	609.267	623.574
302.814	576.523	447.97	349.113	314.412	283.132	304.61	282.805	344.414	369.06	400.642	412.963	381.593	380.237	373.636	422.971	532.468	572.522	594.737	608.142	625.324
302.82	575.398	448.47	350.113	312.662	284.007	303.11	284.805	344.289	367.685	402.142	414.713	380.593	380.862	373.761	422.471	530.468	571.647	594.987	608.767	622.824
302.826	574.023	447.22	350.988	313.412	282.132	304.235	283.055	343.539	368.935	404.392	414.088	379.843	381.487	375.386	421.596	532.468	572.397	594.487	609.142	622.949
302.832	576.898	445.095	349.488	311.162	283.757	303.235	285.305	342.789	367.935	404.517	412.588	381.218	381.362	373.011	421.096	530.593	573.022	594.362	607.017	623.574
302.838	576.898	446.595	350.113	313.412	282.882	304.61	285.68	339.914	368.31	402.642	411.713	377.718	381.237	374.511	421.721	530.593	570.772	592.362	608.267	622.949
302.845	577.773	445.345	350.238	311.162	283.882	303.61	284.305	339.289	368.81	405.517	408.213	380.718	381.737	371.636	422.221	531.968	575.647	591.487	607.142	622.949
302.851	577.773	446.72	348.613	312.287	283.257	303.86	286.43	337.539	368.185	404.142	409.838	377.718	380.737	372.011	421.721	529.718	572.147	592.362	609.267	620.949
302.857	576.523	444.595	351.488	312.287	284.257	302.86	286.805	337.539	369.81	403.767	407.838	376.843	379.487	372.636	422.596	530.968	574.522	592.237	607.892	623.949
302.863	576.273	443.97	348.738	310.912	282.257	304.36	287.43	336.789	369.81	406.142	408.088	379.093	380.612	372.636	420.596	531.218	573.647	592.987	609.642	622.324
302.869	575.148	443.845	349.863	310.287	284.757	301.86	287.18	332.664	368.935	403.267	408.338	376.718	380.487	371.761	420.221	532.093	571.647	591.237	610.642	624.074
302.875	575.148	442.595	347.363	310.662	281.882	302.985	288.68	334.039	371.185	403.642	406.713	378.968	381.737	372.386	419.846	530.593	574.022	589.987	610.142	623.074
302.881	573.023	442.595	347.863	308.162	283.757	301.86	289.68	334.414	370.435	403.517	407.088	375.843	379.362	372.636	419.596	532.093	573.772	590.862	608.267	623.074
302.887	573.523	443.095	347.363	308.037	281.882	301.485	288.055	330.664	369.56	404.017	407.463	374.718	380.487	372.011	419.596	532.468	573.772	586.737	605.267	624.074
302.893	574.148	439.72	345.988	307.912	283.382	302.86	289.93	331.539	370.81	402.767	407.088	375.843	380.237	370.136	420.346	530.593	574.022	588.487	605.517	622.824
302.9	573.898	441.47	345.988	307.037	283.757	301.985	288.68	331.289	368.81	402.392	409.338	373.843	379.487	372.136	419.846	532.718	572.522	588.362	605.267	621.449
302.906	575.648	439.845	347.488	305.037	282.007	301.235	287.68	328.539	371.435	400.767	405.838	373.968	376.487	371.761	420.096	531.093	571.647	589.612	604.892	620.824
302.912	574.648	441.72	345.113	307.537	282.507	301.36	291.055	328.914	369.435	402.142	410.588	371.718	377.737	371.261	420.471	529.593	570.272	588.737	606.642	619.699
302.918	575.148	440.595	344.988	307.662	283.382	301.985	289.305	327.789	369.31	401.267	409.088	369.718	379.112	372.011	419.721	529.718	571.522	589.112	606.642	621.324
302.924	574.648	442.47	344.613	306.787	281.507	301.36	290.555	326.914	368.185	401.767	408.463	369.968	376.487	368.636	419.721	529.468	571.897	588.987	607.892	618.199
302.93	574.523	441.845	346.113	307.162	282.257	302.485	289.93	325.539	367.81	402.267	413.713	371.218	377.112	372.261	420.096	528.718	569.897	587.987	607.267	620.574
302.936	573.398	440.845	344.613	307.537	281.632	300.86	289.93	326.414	370.06	402.142	411.213	370.843	374.987	368.886	419.721	527.593	572.147	589.987	607.767	619.949
302.942	572.648	442.22	346.488	308.037	283.007	301.36	289.805	326.289	367.56	402.517	413.713	371.343	378.987	369.636	419.346	528.718	569.647	590.237	606.392	617.824
302.948	573.148	441.345	346.863	307.662	281.007	300.36	286.805	325.914	370.56	402.517	412.713	371.968	376.112	370.136	419.471	528.343	568.397	587.237	605.642	620.449
302.954	571.523	441.595	346.238	309.662	282.257	301.36	288.805	327.164	368.935	403.517	415.463	371.093	376.487	369.011	421.096	528.093	569.397	589.987	606.267	617.574
302.961	571.148	440.595	347.238	309.787	280.757	300.485	287.305	324.664	368.31	401.517	414.088	370.843	376.112	368.761	419.721	526.218	568.772	587.737	605.017	619.324
302.967	569.773	441.345	348.113	308.662	280.882	299.985	288.305	326.414	369.56	403.267	412.963	373.093	375.612	369.011	420.471	527.843	567.147	590.362	606.392	617.574
302.973	569.023	439.095	347.238	311.037	279.632	299.11	285.93	327.039	368.06	403.267	414.838	372.468	378.112	366.636	421.721	527.343	565.147	589.237	605.267	617.074
302.979	571.773	438.095	348.863	309.162	278.132	299.36	288.18	328.289	368.56	402.142	412.088	372.593	376.862	369.761	420.846	525.343	566.022	590.487	605.767	618.074
302.985	570.023	438.095	347.738	308.662	278.882	296.61	283.93	327.914	368.185	403.017	411.713	371.718	375.362	366.886	421.221	526.343	563.647	591.862	606.642	615.449
302.991	571.023	438.595	350.488	308.912	277.882	299.11	285.43	328.914	367.185	400.267	411.088	373.968	378.112	368.886	422.346	525.218	563.147	589.362	605.892	617.074
302.997	568.398	438.22	347.488	308.287	280.132	296.985	284.055	330.164	367.685	400.642	409.713	374.218	376.237	366.636	420.346	528.718	564.022	590.612	606.017	615.074
303.003	568.023	436.72	348.113	309.287	279.007	298.735	282.43	331.789	368.06	398.892	411.213	374.218	376.487	366.386	420.846	527.468	561.022	590.862	606.517	613.949
303.009	568.148	436.095	350.113	307.037	280.007	295.985	281.18	331.789	368.185	400.267	408.838	374.843	375.737	367.011	419.221	528.093	565.022	590.862	605.892	614.324
303.015	566.273	437.595	347.488	310.787	279.757	296.86	282.555	333.164	368.31	400.017	411.088	376.218	375.737	365.511	421.096	527.718	561.772	591.612	605.267	614.199
303.022	568.023	436.97	350.238	308.037	278.132	295.36	282.055	333.789	368.935	399.267	409.838	375.968	379.112	367.761	419.721	526.343	560.022	592.362	605.267	614.699
303.028	565.648	438.97	349.863	307.037	278.257	293.235	280.43	333.539	369.31	400.517	410.838	377.218	378.112	364.636	418.971	527.718	559.397	592.612	602.892	612.824
303.034	567.273	436.47	350.738	307.662	277.257	295.735	281.805	333.039	367.435	398.892	411.463	376.968	378.612	364.511	420.596	528.343	562.147	592.487	604.267	613.074
303.04	565.648	435.97	348.488	304.412	278.257	291.61	281.18	335.039	368.685	402.142	410.838	379.218	377.737	363.136	418.596	527.468	562.147	589.862	602.892	612.074
303.046	566.023	433.97	347.613	306.787	278.132	294.36	282.555	331.539	368.185	402.267	412.713	376.718	379.487	362.011	419.721	527.968	562.772	591.862	600.392	610.824
303.052	566.773	435.845	350.238	306.162	275.132	291.485	281.555	330.164	364.435	400.142	412.963	378.968	378.112	364.136	419.096	526.718	561.522	590.362	600.892	613.324
303.058	565.148	435.095	348.613	304.287	278.257	291.61	282.055	333.539	367.685	402.892	412.213	379.343	376.737	361.261	417.096	528.593	562.522	591.487	600.517	614.074
303.064	563.898	432.72	346.613	306.287	274.507	291.86	281.555	330.789	363.06	400.017	413.463	376.718	379.237	362.886	420.971	525.843	563.647	589.362	600.392	609.949
303.07	563.273	432.345	349.238	305.287	277.257	290.235	282.68	329.914	366.06	402.767	413.088	378.718	376.862	363.636	419.721	528.468	564.897	590.737	600.017	611.074
303.077	561.523	434.095	348.113	306.162	275.882	290.985	282.43	331.164	362.935	400.642	413.213	380.218	378.112	363.136	420.346	527.968	563.647	590.612	598.017	609.949
303.083	562.023	435.47	348.113	304.412	275.882	289.11	282.68	327.664	363.06	401.392	413.963	380.468	377.862	365.261	418.346	525.343	562.397	588.612	598.642	611.199
303.089	559.398	432.97	346.738	305.662	276.882	289.485	284.555	331.039	363.56	403.517	415.338	379.218	376.987	363.511	419.096	527.968	561.647	587.987	601.017	610.449
303.095	559.148	432.095	348.238	304.912	275.132	291.735	283.805	328.914	363.435	401.517	415.838	379.593	377.862	366.261	419.471	527.718	563.022	585.612	599.017	610.574
303.101	560.273	431.72	347.738	305.912	276.632	288.61	284.68	326.914	362.185	402.267	413.588	378.343	376.112	367.761	416.096	525.843	563.272	584.862	598.267	611.574
303.107	559.773	430.845	346.238	306.412	275.507	291.485	283.93	327.039	363.06	403.017	417.963	378.843	378.237	366.511	418.721	526.593	560.647	585.737	597.267	611.574
303.113	561.023	429.22	348.988	305.412	276.007	288.235	284.68	324.539	361.685	401.892	415.963	378.843	376.862	366.511	415.971	528.218	560.147	587.487	599.017	610.699
303.119	558.648	430.595	345.113	304.162	277.382	290.11	285.18	326.164	362.81	403.142	416.713	376.343	376.862	367.761	416.971	527.093	558.397	587.612	597.142	608.574
303.125	560.648	427.22	346.988	304.537	274.507	289.61	286.68	325.664	362.56	404.142	417.713	378.968	376.987	366.636	416.096	524.468	557.397	585.362	598.392	609.074
303.131	559.523	428.845	348.113	303.287	277.007	288.985	287.305	328.414	361.935	403.642	415.713	376.093	373.862	368.011	412.596	524.968	557.147	584.862	596.892	609.824
303.138	559.398	426.47	346.238	302.912	275.882	289.485	284.93	327.289	362.185	401.642	415.713	375.218	377.487	367.886	413.596	523.343	558.522	585.862	596.142	609.824
303.144	560.773	428.095	347.738	302.662	276.257	287.61	284.93	327.539	362.31	402.392	416.088	375.593	375.737	368.136	412.471	522.843	559.022	586.112	598.892	609.824
303.15	558.273	429.595	346.738	300.287	274.757	290.36	286.555	327.664	362.31	402.017	415.213	372.093	376.737	368.261	414.846	524.218	557.147	587.112	597.892	607.949
303.156	560.023	428.095	347.613	302.412	273.507	289.985	287.43	329.039	359.56	401.017	415.213	373.843	376.487	369.136	413.971	521.968	558.772	586.862	597.517	609.824
303.162	558.898	428.345	346.363	300.287	273.882	290.235	286.305	329.164	361.31	403.142	412.088	371.093	375.237	369.261	410.346	524.843	559.522	586.237	597.267	609.949
303.168	559.398	427.345	349.613	300.037	272.382	288.86	286.93	330.789	360.435	401.392	415.713	370.468	375.362	368.136	411.346	523.343	559.272	585.737	595.267	608.824
303.174	559.648	428.595	345.363	298.662	272.757	290.235	287.805	329.164	359.435	402.642	414.338	370.468	375.237	370.011	411.346	523.343	559.522	585.112	599.892	608.574
303.18	560.398	428.72	346.363	299.912	271.382	288.61	287.93	329.289	359.435	403.142	412.088	368.718	375.237	369.136	410.221	521.593	558.522	586.112	597.142	607.324
303.186	560.148	429.22	346.988	299.787	270.632	289.485	287.805	327.039	358.685	402.017	411.713	370.593	375.862	367.386	410.596	519.468	562.772	584.487	596.642	607.324
303.193	557.398	428.22	345.238	297.787	272.132	286.485	289.055	327.789	359.31	402.517	412.463	367.593	373.612	366.136	409.596	522.468	557.772	585.862	595.017	606.949
303.199	557.023	424.47	344.488	297.787	270.757	290.485	284.18	328.539	358.935	402.392	408.338	368.343	375.987	367.761	411.721	520.593	564.022	584.612	594.892	608.074
303.205	557.023	424.72	343.113	298.037	269.757	286.735	287.68	329.414	358.81	402.892	407.838	368.218	375.612	367.136	411.971	519.968	563.147	585.737	594.892	607.199
303.211	553.648	425.72	341.113	297.787	270.632	289.36	284.68	329.789	357.685	404.017	407.838	365.093	374.862	365.136	411.846	523.093	562.147	585.737	595.267	605.949
303.217	555.398	424.72	340.738	297.912	267.257	287.11	285.805	326.664	357.56	401.142	406.463	367.343	376.237	367.386	411.846	520.343	563.397	585.862	595.267	605.199
303.223	553.523	425.845	340.363	299.037	270.382	286.985	287.055	328.539	357.185	402.267	403.713	364.843	374.862	365.261	411.221	524.218	563.647	582.362	595.642	603.699
303.229	552.898	421.97	338.988	298.537	269.632	287.735	284.555	327.414	356.56	400.142	405.838	364.843	375.862	364.511	414.971	523.093	564.272	584.612	592.267	604.324
303.235	553.523	423.845	338.988	297.037	270.007	288.735	288.18	327.039	356.935	401.267	405.588	362.718	376.862	363.261	411.346	524.968	564.897	583.612	593.767	600.824
303.241	552.648	424.47	340.238	297.162	272.132	287.61	286.68	326.914	356.31	402.267	404.088	360.843	376.112	362.511	412.721	523.968	563.772	583.112	591.517	602.824
303.247	554.648	424.845	335.863	296.162	270.632	288.235	288.805	327.039	356.81	400.142	404.963	360.968	376.237	362.636	414.096	520.843	564.647	582.487	591.267	601.574
303.254	554.398	425.845	337.113	296.537	273.507	287.485	288.555	324.414	355.56	400.267	405.963	359.093	375.362	361.636	412.846	526.218	563.397	579.987	591.892	601.949
303.26	556.398	422.72	337.863	296.912	272.132	290.11	286.555	325.914	357.935	399.392	404.838	358.718	375.237	360.261	414.471	523.093	564.147	581.737	590.017	603.324
303.266	554.273	423.095	336.488	295.412	273.632	289.235	288.93	326.914	358.06	399.767	405.463	357.968	373.487	360.261	413.096	523.718	564.397	583.987	593.767	602.199
303.272	554.523	423.345	336.363	295.662	272.382	287.86	288.555	325.289	357.935	400.392	406.088	357.968	375.612	359.636	414.221	522.593	567.397	583.112	591.642	601.074
303.278	556.523	424.97	336.988	297.162	271.757	289.485	288.93	322.789	359.31	400.517	406.088	358.593	375.862	359.386	413.471	522.468	566.647	582.612	593.892	601.824
303.284	555.523	425.22	336.738	295.162	272.882	289.11	288.555	326.414	359.935	400.642	407.588	357.968	373.612	360.386	412.346	521.843	565.897	582.487	591.642	600.699
303.29	557.648	423.845	336.363	295.787	271.257	290.61	287.555	323.289	359.685	400.892	405.088	359.343	373.612	359.761	414.346	521.843	567.272	580.612	591.267	601.199
303.296	557.648	425.845	335.738	296.162	272.882	289.36	289.93	325.539	359.685	400.517	408.963	358.718	373.612	361.761	411.346	522.843	566.147	581.112	592.392	600.574
303.302	559.023	423.595	337.613	295.162	272.757	289.86	288.805	324.164	363.56	399.267	408.713	358.718	373.612	358.636	411.721	522.593	565.647	579.237	589.767	601.949
303.309	561.523	424.095	335.113	294.662	271.132	287.61	289.68	323.414	362.435	400.017	407.713	356.968	370.487	359.761	411.846	523.218	567.772	579.487	591.267	602.949
303.315	560.273	425.845	337.988	295.787	272.007	288.36	289.93	324.164	360.31	400.517	409.463	356.718	372.237	360.011	411.846	523.468	564.647	578.237	590.517	602.824
303.321	562.398	423.595	336.863	296.287	269.132	288.735	288.93	323.914	362.185	399.267	407.463	359.093	370.737	360.886	410.846	520.843	566.397	579.362	590.142	601.949
303.327	561.523	425.345	333.863	294.537	270.507	288.61	291.555	324.414	361.31	400.267	406.963	359.718	369.987	362.011	410.096	522.843	563.397	579.612	591.892	601.199
303.333	562.773	423.97	336.238	294.662	269.007	289.36	288.055	325.289	363.435	401.517	405.463	359.593	371.237	361.386	410.846	522.218	563.647	577.237	591.392	603.324
303.339	562.898	426.345	338.613	294.162	266.382	289.11	290.305	324.789	361.935	400.642	405.713	361.343	371.112	362.261	409.846	521.343	563.647	575.987	592.642	600.574
303.345	561.898	427.095	336.613	294.662	268.257	289.86	288.93	326.414	362.31	400.642	402.713	359.093	370.862	361.386	409.721	523.968	561.647	576.612	590.017	601.449
303.351	565.023	426.47	336.488	293.037	265.882	289.985	287.18	326.289	363.56	400.892	400.338	360.468	367.737	361.386	408.346	521.593	562.897	576.987	590.642	601.824
303.357	563.898	427.345	338.363	296.037	269.007	287.61	289.805	326.289	358.56	400.517	402.088	359.718	367.862	361.511	406.971	520.843	562.022	579.112	590.892	602.949
303.363	563.648	429.97	337.863	292.787	265.507	288.985	286.43	325.664	361.81	400.392	398.338	358.593	368.362	364.011	408.096	521.343	561.272	578.737	589.392	602.074
303.37	564.773	429.72	337.488	296.412	264.757	290.235	286.305	324.664	361.685	400.642	397.338	357.218	367.612	359.636	406.971	521.468	562.772	579.987	590.892	600.699
303.376	563.523	430.97	336.988	294.912	266.757	289.11	283.055	327.289	359.685	401.142	398.088	358.343	366.612	361.886	408.096	521.093	559.272	576.737	589.767	601.949
303.382	564.398	428.845	338.988	293.912	263.382	288.235	285.93	324.539	361.06	399.517	396.088	360.218	365.987	361.261	406.596	520.343	562.147	578.237	589.267	599.574
303.388	560.273	430.095	336.113	295.037	265.132	290.36	283.805	325.414	359.31	399.392	396.338	359.343	366.237	361.636	406.471	519.718	558.897	579.612	590.017	598.574
303.394	561.523	430.22	336.738	293.787	264.257	290.485	283.93	326.914	358.685	402.517	397.088	357.718	366.862	364.761	407.346	520.093	560.147	576.362	588.892	601.074
303.4	562.148	430.97	336.488	294.662	264.632	290.985	279.555	325.914	359.185	400.767	396.713	360.093	365.987	359.511	405.846	520.468	560.897	578.612	588.892	599.074
303.406	561.023	431.595	337.863	295.287	263.257	289.235	280.18	324.789	357.685	400.767	398.838	357.843	365.362	361.011	408.846	520.468	559.147	576.487	587.642	601.574
303.412	562.523	429.72	335.238	291.787	262.507	290.86	278.18	326.414	357.435	401.767	397.463	359.593	365.612	362.386	406.221	517.843	560.272	579.237	589.392	598.699
303.418	561.648	432.095	334.613	293.037	263.757	290.735	280.68	325.789	356.56	400.392	399.088	358.343	366.612	362.386	407.596	518.218	556.272	580.487	589.267	598.699
303.424	563.898	431.97	336.238	294.287	261.757	289.985	276.055	326.539	358.685	402.392	399.463	358.718	366.487	362.761	406.346	520.343	557.022	578.987	589.767	599.574
303.431	563.523	434.72	334.488	291.537	262.632	290.61	279.43	325.039	356.31	401.142	401.838	357.843	366.737	362.511	408.096	519.093	556.147	580.862	589.767	599.324
303.437	563.023	431.095	335.488	291.787	262.007	289.735	275.305	324.914	355.685	404.392	400.713	358.218	366.862	363.261	409.346	518.468	556.522	577.237	590.142	600.949
303.443	562.273	432.22	333.613	291.037	262.882	290.235	276.68	326.789	358.31	404.517	400.838	357.968	366.862	362.136	408.596	519.343	555.772	578.987	589.392	598.324
303.449	563.898	433.095	334.738	289.287	260.507	292.11	277.805	326.289	356.56	405.392	405.463	355.968	369.112	360.761	409.471	517.843	554.272	579.737	588.642	597.574
303.455	562.898	433.47	334.988	288.662	261.132	289.985	275.805	323.039	356.435	405.392	402.963	356.218	367.987	360.886	410.346	518.218	555.522	579.487	587.892	598.324
303.461	563.398	433.22	334.113	289.287	261.382	292.86	279.055	325.414	357.06	408.767	406.088	358.968	367.112	361.136	409.721	519.843	554.772	580.987	589.892	597.324
303.467	564.648	431.22	338.613	287.787	259.382	290.735	277.43	323.289	355.935	408.267	407.588	355.718	367.862	362.136	409.721	516.718	553.647	579.237	588.642	599.324
303.473	565.648	430.345	335.738	286.162	261.882	292.735	279.055	325.539	359.06	411.267	407.213	358.218	367.362	360.886	410.096	517.718	551.897	581.362	589.892	597.324
303.479	564.398	429.345	336.738	288.662	260.507	292.985	279.555	325.164	356.81	411.267	409.338	355.968	368.362	361.136	413.846	517.343	552.147	581.112	590.642	599.324
303.486	566.648	427.47	339.613	284.287	260.632	290.86	280.43	325.289	358.185	411.017	407.338	356.218	368.487	360.761	409.721	519.093	553.522	581.112	590.267	599.324
303.492	565.648	429.845	336.988	285.037	264.257	293.985	280.555	328.789	358.185	411.642	409.838	355.343	366.112	360.386	412.596	518.343	552.397	580.112	590.767	599.324
303.498	565.523	428.22	340.238	286.162	261.132	294.11	280.805	326.414	358.185	410.517	410.088	357.343	368.612	361.761	410.096	519.218	554.022	578.362	588.392	598.949
303.504	563.523	429.595	338.738	284.162	266.007	293.735	280.805	328.289	358.56	410.892	410.713	355.843	367.487	361.636	412.721	521.343	553.147	581.112	589.017	600.199
303.51	563.398	425.97	338.113	286.912	261.007	293.235	280.055	329.539	358.685	409.267	414.088	353.593	368.487	360.136	414.221	522.218	552.897	580.737	588.142	599.074
303.516	566.898	426.47	337.863	283.662	265.632	291.735	281.18	329.164	358.81	407.767	412.713	352.593	366.612	360.011	414.096	522.968	553.522	579.612	590.642	599.699
303.522	566.273	426.22	337.613	284.537	265.507	295.36	280.68	330.914	356.81	408.767	415.088	354.218	367.362	357.511	413.471	524.468	551.772	580.237	588.017	600.199
303.528	565.898	427.095	338.363	282.912	266.882	292.61	280.305	329.289	357.685	409.017	413.588	353.218	367.237	361.511	412.596	524.343	551.772	578.237	589.142	601.449
303.534	565.898	427.72	335.988	283.912	267.132	294.735	280.43	331.664	358.06	408.517	413.213	354.343	365.612	357.511	414.471	524.968	553.022	578.862	587.267	599.449
303.54	566.023	423.845	335.988	283.287	266.382	292.735	279.805	330.039	357.185	406.017	412.338	352.968	369.862	357.761	414.096	522.343	551.897	577.987	588.392	599.699
303.547	563.148	423.595	336.613	284.662	268.632	291.86	280.305	331.414	358.185	406.517	410.588	354.093	367.362	358.261	412.346	526.218	554.772	577.612	590.267	599.324
303.553	562.148	423.345	333.488	284.412	268.132	293.985	279.805	330.289	357.06	405.017	408.838	354.468	367.987	357.636	413.221	522.593	556.147	578.612	588.517	599.074
303.559	562.523	422.845	336.113	281.287	267.757	292.985	278.18	330.539	357.31	404.017	405.088	356.218	366.862	357.886	411.471	520.468	556.147	577.487	590.392	599.699
303.565	560.773	425.095	333.238	283.912	267.007	290.86	278.555	332.164	359.81	403.017	402.338	354.218	364.112	358.386	412.971	522.843	555.897	578.862	586.517	597.199
303.571	561.273	423.97	333.863	283.537	268.132	292.11	276.18	329.914	358.31	400.392	402.463	354.593	366.612	358.136	412.721	520.218	555.772	576.862	588.517	598.324
303.577	560.023	422.345	331.863	282.787	266.882	289.485	276.055	332.164	359.56	402.017	399.713	353.843	365.237	358.886	410.346	520.718	555.772	575.362	588.517	598.324
303.583	558.523	421.97	332.613	286.537	269.382	293.235	275.43	331.539	359.31	400.267	398.463	353.843	366.487	357.386	410.846	518.468	553.647	573.862	585.767	597.949
303.589	559.773	422.22	332.613	283.287	267.257	291.11	274.055	329.914	357.935	401.892	395.213	353.968	363.612	358.136	409.596	518.718	553.272	572.987	585.892	598.949
303.595	559.898	422.72	331.363	284.787	270.007	292.11	274.93	331.539	357.435	399.392	393.713	353.343	363.487	356.136	410.346	520.093	553.647	574.862	585.267	595.699
303.602	558.648	422.845	333.363	285.662	267.257	292.36	274.18	330.164	358.56	399.392	391.213	355.718	364.737	357.136	409.096	517.718	555.147	572.362	584.267	596.949
303.608	558.273	421.595	330.488	285.787	268.882	289.985	274.18	330.539	358.81	397.517	388.213	353.468	365.737	356.636	409.721	517.843	552.522	572.487	587.267	597.574
303.614	556.523	420.47	330.613	285.912	268.632	291.86	271.68	328.789	358.185	398.142	390.088	354.468	364.612	356.136	410.221	515.718	551.522	573.862	584.767	595.699
303.62	557.398	421.095	331.613	287.537	268.507	291.61	273.18	328.039	357.185	397.142	389.213	356.218	363.612	356.636	409.221	517.343	551.147	572.237	586.142	596.449
303.626	553.773	421.095	329.363	287.412	270.007	290.485	271.805	330.289	359.56	398.017	389.463	353.468	361.612	357.386	410.971	517.843	551.272	573.612	584.392	595.449
303.632	555.148	421.97	333.363	287.412	266.507	292.235	272.68	326.414	358.06	394.892	391.838	355.468	362.737	356.136	408.596	518.093	552.397	572.737	584.642	596.574
303.638	555.273	423.47	333.488	288.662	270.382	289.61	271.93	326.789	358.935	399.642	390.838	355.093	362.112	357.136	406.596	518.593	552.022	571.362	585.642	598.199
303.644	554.648	420.845	333.488	289.287	268.257	294.485	272.555	327.664	358.185	396.392	394.588	355.343	363.737	355.386	409.096	518.218	550.772	569.737	585.142	596.949
303.65	555.648	420.345	332.863	286.912	268.007	291.36	272.055	326.789	355.56	397.392	393.338	352.218	362.487	356.386	408.221	518.968	549.772	567.112	584.517	597.074
303.656	553.398	418.845	334.238	289.037	270.757	293.235	273.305	326.039	356.81	396.767	394.963	353.593	362.112	355.761	407.596	518.593	550.772	569.737	583.267	596.949
303.663	556.273	418.97	334.613	288.412	267.007	289.36	275.055	324.914	354.81	396.767	396.838	353.968	363.237	355.386	408.721	517.968	550.022	567.737	584.267	597.074
303.669	553.773	418.97	332.363	287.662	268.757	291.11	275.055	324.789	355.56	398.142	398.963	352.968	361.612	356.011	408.221	519.468	551.397	566.112	584.142	599.324
303.675	555.773	417.095	332.863	289.537	267.632	289.485	274.555	322.414	355.435	396.267	398.838	351.593	361.987	355.261	409.096	518.093	551.522	566.862	581.642	598.824
303.681	555.148	417.595	333.988	289.662	269.132	288.11	274.805	322.914	352.935	396.017	400.588	352.343	362.362	355.386	408.596	517.218	549.147	565.487	586.392	601.449
303.687	553.523	417.72	331.988	289.037	270.882	286.235	276.18	324.414	356.185	395.267	400.588	349.343	360.987	353.261	407.846	519.343	549.772	565.987	583.267	599.824
303.693	553.773	418.345	332.988	288.662	267.757	288.735	275.305	321.164	355.81	393.017	400.963	351.843	360.987	356.386	410.221	516.343	550.897	563.862	584.392	598.949
303.699	551.648	417.22	334.988	289.162	270.882	284.11	277.43	324.039	356.935	392.142	401.338	349.968	358.737	357.136	408.471	519.843	549.647	564.362	583.517	598.699
303.705	552.523	416.72	334.613	285.287	268.507	288.11	274.93	321.664	354.685	392.267	401.713	350.968	360.737	356.386	412.846	516.718	549.772	562.862	582.642	597.824
303.711	552.023	418.345	334.238	287.162	270.507	283.485	275.68	321.789	356.435	391.017	403.213	351.343	359.362	358.636	405.846	518.718	550.897	562.612	583.267	597.199
303.717	552.023	416.47	333.113	288.662	270.632	285.985	274.555	323.914	356.81	390.517	405.838	350.468	359.862	358.386	409.971	519.843	550.897	564.487	582.642	599.074
303.724	552.148	418.095	335.238	287.412	270.007	282.235	276.805	320.789	356.06	389.392	407.463	352.468	361.362	358.136	409.221	517.968	550.522	564.237	583.517	597.949
303.73	551.023	418.47	331.988	288.537	270.382	283.735	277.18	322.039	356.435	391.517	408.588	350.843	360.112	358.261	407.846	519.968	547.772	563.612	581.892	598.449
303.736	550.898	416.97	334.863	290.037	269.132	283.235	275.805	320.789	355.685	387.017	408.463	353.343	360.862	359.636	411.096	518.093	548.522	563.237	581.517	597.199
303.742	551.898	417.345	333.113	289.037	270.007	282.485	277.055	319.914	355.685	388.517	409.838	351.968	360.862	361.136	408.846	519.843	547.772	563.737	584.392	597.949
303.748	549.523	416.845	334.238	289.537	270.382	282.485	273.805	321.664	356.435	390.142	407.713	351.593	360.737	360.636	410.096	518.343	546.897	563.237	584.392	596.074
303.754	551.648	418.595	331.488	288.537	268.632	281.985	275.68	318.289	355.81	389.142	407.588	354.718	360.612	359.261	408.596	518.093	545.647	562.237	584.392	595.574
303.76	549.898	417.72	331.863	288.037	270.132	282.61	274.18	320.539	357.06	388.517	406.963	353.218	360.487	359.886	408.596	516.718	545.647	564.862	583.392	594.574
303.766	550.523	417.095	333.613	291.787	268.507	283.235	271.555	319.414	357.31	388.892	403.713	354.718	360.987	360.886	408.471	517.093	547.522	564.987	584.392	595.449
303.772	548.648	418.72	330.863	286.912	268.132	283.985	273.305	320.039	356.31	387.267	404.963	354.218	360.987	360.011	407.096	517.593	546.022	566.237	586.517	595.074
303.779	545.648	418.595	331.863	289.662	269.757	283.11	270.805	322.039	356.81	387.892	404.338	353.468	363.362	357.386	408.971	518.218	546.647	565.487	584.767	596.324
303.785	545.398	419.22	331.363	288.162	267.882	283.735	272.055	319.164	357.81	386.767	403.463	355.093	364.112	358.261	409.971	517.593	546.897	565.862	586.142	595.949
303.791	542.523	420.22	333.738	289.662	269.757	283.36	273.305	319.164	356.06	388.392	404.463	354.593	361.112	358.011	407.721	516.968	544.772	565.237	584.892	595.824
303.797	545.273	419.97	332.738	290.162	268.007	285.86	269.93	319.789	356.56	386.392	402.338	354.343	362.362	357.511	408.096	517.218	545.522	565.112	584.517	595.949
303.803	541.773	422.095	331.863	289.037	269.257	284.735	271.18	317.664	357.435	389.892	400.838	353.343	361.987	356.636	406.971	518.093	543.772	564.612	585.767	595.949
303.809	542.898	420.095	333.988	288.662	268.507	284.11	267.43	317.289	357.185	388.517	402.713	353.343	363.362	355.136	409.721	516.593	545.147	564.362	585.017	596.824
303.815	542.148	422.47	330.363	289.662	267.257	284.11	272.68	316.164	355.185	387.642	401.338	354.343	361.237	355.136	406.971	517.343	543.022	565.487	586.892	598.949
303.821	541.398	421.845	332.738	290.662	272.007	284.985	269.555	316.664	357.185	387.892	401.338	352.468	363.487	356.261	406.596	515.343	542.397	566.737	587.267	599.574
303.827	542.648	420.22	332.238	289.537	267.882	285.11	270.68	315.039	354.06	385.517	400.588	355.218	359.862	355.136	404.471	515.093	543.522	566.112	585.392	601.449
303.833	539.648	421.97	332.488	291.162	272.132	282.86	270.18	315.289	355.31	385.017	402.963	352.343	361.862	356.636	403.721	514.718	541.397	565.987	584.267	600.199
303.84	540.398	422.095	331.238	290.037	268.757	286.11	271.055	313.164	354.31	386.017	400.463	353.093	359.612	356.011	405.721	514.843	540.897	564.362	586.392	600.074
303.846	540.398	424.72	331.238	289.912	270.757	283.985	272.805	313.664	353.935	385.767	398.963	354.718	361.362	357.636	404.596	511.718	540.397	566.112	588.642	598.574
303.852	538.023	422.095	333.238	291.912	270.882	285.985	273.18	315.039	353.185	385.392	400.963	352.718	361.112	356.636	403.346	513.218	542.147	563.737	585.767	599.824
303.858	538.273	421.47	332.488	290.037	269.507	285.735	273.68	312.914	354.185	385.267	399.088	355.468	360.612	357.761	403.096	512.843	543.272	563.237	585.392	600.074
303.864	536.773	420.22	331.988	290.287	270.257	286.485	275.18	313.414	351.56	386.267	402.713	353.218	361.737	357.761	402.721	512.968	540.272	564.237	585.892	597.824
303.87	538.398	420.845	332.613	292.162	269.507	285.485	273.18	313.164	351.06	388.392	401.963	353.218	361.737	358.011	402.471	510.968	541.772	562.362	585.142	598.699
303.876	539.773	420.72	329.988	292.162	269.757	284.985	276.68	311.539	352.685	388.392	403.338	354.593	363.237	358.386	400.596	511.968	543.522	565.112	585.392	594.949
303.882	536.648	420.095	330.488	290.787	268.257	284.86	276.305	312.164	348.435	390.392	403.963	352.218	363.862	358.261	403.346	511.093	541.147	564.237	584.392	596.074
303.888	537.523	418.22	331.113	292.787	270.632	282.86	276.93	314.039	351.31	391.017	402.713	352.718	363.237	355.886	402.971	510.968	543.272	566.862	585.017	593.824
303.895	536.648	418.22	331.238	293.412	268.257	284.86	277.43	312.914	349.56	388.767	403.338	352.718	362.237	356.511	403.221	509.343	540.647	564.987	584.767	593.574
303.901	535.648	417.72	332.613	291.787	268.257	281.485	275.305	313.664	349.685	389.642	403.838	352.968	362.987	356.636	401.471	510.968	543.272	562.737	583.392	593.699
303.907	535.398	419.22	330.363	293.662	267.757	283.235	276.18	313.539	351.435	390.517	404.088	352.093	364.237	354.511	402.846	510.343	542.522	564.487	583.767	591.074
303.913	536.023	417.345	332.113	290.787	268.757	282.485	276.18	312.914	351.06	390.517	401.463	353.968	363.862	355.886	401.971	512.343	543.272	560.362	581.267	591.699
303.919	535.523	416.345	330.238	292.412	265.757	282.61	275.18	315.664	350.935	390.892	402.838	354.968	361.737	355.386	404.721	512.468	544.147	563.112	582.517	590.824
303.925	537.023	416.72	331.238	291.662	265.757	282.985	276.055	314.789	352.31	391.142	404.463	352.343	365.737	355.636	404.346	512.218	544.022	564.112	583.642	588.699
303.931	538.273	414.97	331.238	289.537	266.382	281.235	275.555	317.039	355.56	392.392	401.713	353.968	362.612	355.636	403.096	511.218	546.647	563.112	581.142	589.574
303.937	538.273	416.845	328.738	290.787	264.257	282.86	274.805	316.539	353.435	393.767	402.588	354.468	362.237	354.761	405.346	514.093	544.772	565.112	580.142	588.824
303.943	538.523	418.47	331.863	292.162	264.757	282.735	276.055	314.414	353.31	393.767	403.213	353.718	364.362	356.511	404.596	513.718	546.022	560.987	579.642	587.699
303.949	537.023	415.47	330.613	291.537	264.132	281.86	275.555	317.414	356.06	396.142	400.588	353.343	362.862	353.261	403.596	513.968	545.397	564.487	576.892	587.949
303.956	537.148	416.72	329.363	291.037	264.132	281.235	275.805	317.039	353.935	395.267	401.838	354.093	362.862	354.011	404.846	513.593	544.647	561.862	578.892	588.949
303.962	537.523	414.845	330.613	290.287	261.632	281.36	274.305	314.414	356.935	395.142	402.588	354.718	361.862	356.886	403.721	513.093	546.022	562.487	578.892	588.824
303.968	537.523	418.095	328.488	292.787	262.257	281.485	276.43	317.664	354.56	398.142	401.088	354.968	363.112	351.761	405.596	514.093	544.397	563.487	579.017	589.324
303.974	538.273	416.095	329.113	290.037	262.507	284.36	273.43	315.414	354.185	396.642	401.088	353.343	362.612	355.011	407.096	512.718	543.647	561.612	580.517	589.074
303.98	537.398	415.095	328.988	292.037	262.382	281.485	275.805	316.414	353.935	397.517	398.838	353.343	360.737	352.386	403.721	513.718	544.147	562.987	580.017	587.699
303.986	537.648	417.47	330.613	291.662	262.757	284.86	273.555	315.664	353.81	397.517	401.088	351.093	364.862	351.386	404.971	511.343	541.147	562.487	580.517	588.074
303.992	536.648	417.845	327.738	290.287	262.757	283.61	275.93	316.039	353.435	398.892	397.463	353.843	362.237	353.261	404.596	512.968	541.772	560.237	580.517	588.574
303.998	536.773	418.095	325.738	293.287	261.757	286.61	274.68	316.414	353.56	398.017	398.713	351.593	365.112	350.511	404.971	511.468	539.897	561.362	576.892	588.324
304.004	535.773	418.595	329.988	291.162	260.132	285.985	274.305	315.039	351.935	399.142	395.838	351.843	364.862	349.636	405.221	511.093	541.022	557.987	579.017	587.699
304.01	534.898	418.595	326.863	290.287	261.132	287.235	274.68	315.164	351.06	397.767	396.713	352.468	362.862	348.636	403.846	512.468	539.647	559.237	579.267	585.824
304.017	535.398	418.595	327.613	292.037	258.882	287.985	276.18	314.539	349.81	397.267	396.463	350.593	365.862	347.261	405.096	509.843	540.147	557.487	581.392	585.949
304.023	535.898	419.22	328.488	289.662	259.757	288.11	275.055	314.164	350.685	398.142	395.088	350.843	363.112	348.011	402.221	511.468	539.522	558.862	579.267	588.074
304.029	534.273	421.22	326.988	292.037	259.757	287.735	276.055	312.289	347.31	396.142	396.463	350.968	363.112	345.136	404.221	511.968	541.022	559.737	579.267	586.449
304.035	535.648	420.345	328.613	291.162	260.132	287.235	274.555	310.664	349.435	395.267	394.463	351.968	363.237	347.511	403.971	508.093	538.897	556.737	580.892	587.324
304.041	532.898	421.845	328.488	289.912	260.257	285.985	277.555	313.789	349.685	396.392	394.713	348.343	362.362	345.261	403.096	512.218	540.272	557.362	580.517	584.574
304.047	534.773	420.97	326.488	292.537	259.507	289.11	276.18	311.914	348.31	394.267	396.463	349.218	364.987	346.261	403.346	506.843	539.022	554.862	581.642	584.574
304.053	534.023	420.72	328.488	288.037	259.632	287.86	279.68	311.539	349.31	396.267	394.838	349.468	362.987	345.261	400.096	507.343	540.772	554.487	581.392	585.074
304.059	532.648	422.845	329.238	289.412	261.507	288.485	278.43	311.164	350.31	396.017	396.463	349.093	364.237	343.636	402.721	508.343	538.897	555.862	578.892	584.824
304.065	531.898	421.47	330.738	288.412	259.507	287.985	278.305	309.914	349.435	392.767	394.213	348.093	362.987	347.261	402.096	506.468	541.772	552.862	579.767	585.574
304.072	532.398	421.845	327.738	289.287	262.632	287.61	277.805	312.039	349.185	395.642	395.588	348.718	363.862	344.886	405.096	507.093	541.522	553.987	578.642	583.824
304.078	530.898	421.345	331.488	287.412	257.007	290.735	277.555	313.289	346.81	392.642	396.963	349.468	365.237	344.636	402.971	505.218	542.022	550.737	577.642	582.449
304.084	530.648	422.845	330.113	288.787	261.882	286.36	279.43	312.664	346.935	393.892	396.838	347.468	363.987	347.636	402.846	505.968	541.272	551.112	579.767	583.574
304.09	529.898	423.345	330.113	289.787	259.382	291.235	281.055	314.039	344.685	392.767	397.588	348.218	364.112	345.386	403.846	505.843	539.897	551.862	577.392	582.449
304.096	529.273	424.345	328.363	286.912	261.007	286.985	279.43	313.789	346.685	391.142	397.963	348.593	365.362	345.511	402.221	504.593	540.147	550.362	577.892	584.199
304.102	530.773	421.72	330.613	287.787	261.257	289.86	279.305	315.914	347.06	392.767	396.838	347.968	366.237	343.636	402.346	503.593	541.147	551.987	576.767	581.949
304.108	531.648	424.22	330.738	287.287	260.382	290.735	278.555	315.789	345.56	390.517	396.963	348.718	365.737	345.511	402.721	503.093	540.397	549.112	577.892	583.324
304.114	531.023	424.72	327.863	286.162	263.507	290.61	281.305	316.414	348.31	393.017	395.838	345.968	365.612	344.386	399.471	502.343	541.022	550.987	578.142	583.699
304.12	530.023	424.345	329.738	288.662	261.257	291.61	277.18	316.039	345.06	390.642	395.588	347.218	367.362	343.761	400.346	502.218	540.647	550.987	575.392	584.449
304.126	530.898	423.72	329.738	285.537	263.132	291.61	278.18	317.664	347.81	388.642	394.588	346.843	365.737	345.136	398.471	500.468	541.147	550.112	578.892	585.949
304.133	527.398	422.845	328.863	286.537	262.132	289.86	277.305	317.664	346.56	390.267	392.463	343.218	366.487	343.761	399.221	500.593	540.647	548.987	575.892	584.699
304.139	529.523	423.095	328.863	288.037	261.632	291.61	275.18	317.039	346.06	388.392	392.588	343.468	368.612	345.011	400.221	499.593	541.647	546.112	577.392	585.449
304.145	527.398	424.095	330.113	286.412	262.507	290.485	278.305	319.539	346.06	390.892	390.463	342.843	367.737	341.761	396.096	500.968	539.022	545.362	576.392	583.699
304.151	527.023	419.72	328.863	287.162	262.382	291.36	275.805	318.414	346.56	388.892	390.463	343.218	367.112	343.511	401.096	499.468	542.397	548.487	574.517	585.949
304.157	526.023	421.095	330.613	287.912	261.007	289.36	274.93	318.289	344.81	388.142	387.338	340.968	365.987	344.761	396.596	497.593	541.647	548.237	575.017	584.324
304.163	525.523	419.72	328.113	287.037	262.007	292.86	276.555	320.539	344.185	386.892	389.963	343.218	366.862	342.011	395.846	500.093	541.147	546.862	573.642	583.074
304.169	527.523	419.095	329.488	286.662	260.007	289.86	274.43	317.414	345.435	385.517	388.463	343.093	367.362	342.511	397.096	498.968	539.897	546.362	574.392	583.949
304.175	525.398	417.47	328.613	287.912	262.007	289.485	276.055	320.664	343.935	387.392	389.338	341.343	365.737	342.261	397.221	502.593	538.772	547.362	572.892	584.699
304.181	528.773	418.345	327.238	287.662	260.382	289.11	272.305	318.164	342.81	385.017	389.838	343.218	365.487	343.386	397.846	499.718	538.897	546.737	572.892	584.699
304.188	527.523	416.97	329.738	285.537	260.507	288.61	273.93	318.664	344.56	385.767	389.463	343.968	364.112	342.511	393.346	499.843	538.522	546.112	573.017	586.074
304.194	525.898	417.22	328.113	285.287	260.632	288.485	272.93	319.789	343.435	385.142	388.963	341.968	364.112	339.761	396.971	501.218	538.147	546.112	573.142	583.574
304.2	527.398	419.97	327.363	285.537	260.382	287.485	274.68	318.789	343.435	384.767	389.338	345.218	364.237	343.261	395.846	500.218	539.522	547.112	572.892	583.949
304.206	526.148	418.47	327.738	283.037	261.757	286.86	272.305	319.164	344.06	384.392	390.713	341.093	363.612	341.136	394.846	502.843	539.522	545.487	573.267	582.824
304.212	526.023	416.845	327.238	285.287	260.507	288.235	272.055	320.289	342.935	382.267	390.088	345.093	365.737	341.886	394.721	499.343	540.647	546.612	573.892	583.199
304.218	525.148	416.47	326.863	281.787	260.382	288.11	273.43	316.039	341.435	383.892	390.713	345.843	363.737	340.636	394.346	500.968	539.397	546.487	573.267	582.199
304.224	525.398	417.22	325.738	282.287	260.507	288.985	270.055	317.414	340.935	383.392	391.963	346.218	366.112	342.386	396.721	501.218	537.522	545.737	572.017	583.324
304.23	528.523	417.095	324.613	281.537	257.882	287.61	272.305	316.289	339.31	381.142	390.838	343.718	364.487	342.011	396.346	499.843	540.022	545.612	571.392	580.449
304.236	529.648	417.22	325.363	282.162	261.882	287.735	274.805	315.789	339.185	383.142	392.338	345.968	363.987	341.386	394.596	498.843	539.147	545.862	572.392	580.949
304.242	530.148	413.595	321.738	281.662	257.007	287.235	271.555	314.789	338.685	381.392	393.838	347.093	364.487	342.761	394.221	498.093	541.022	545.612	572.642	580.449
304.249	529.773	415.47	322.613	282.287	261.757	287.61	273.43	313.289	335.185	381.767	395.088	346.093	364.987	344.261	393.846	496.218	537.897	547.987	573.017	579.574
304.255	528.898	414.595	323.113	279.912	260.007	286.735	271.305	314.539	337.06	382.267	394.213	345.468	363.362	342.636	395.471	497.593	540.272	544.737	570.392	580.449
304.261	528.773	413.22	323.363	280.912	260.132	284.235	272.805	312.414	336.06	380.517	395.088	346.968	362.987	343.136	392.346	497.093	539.397	546.987	573.142	579.574
304.267	528.023	410.47	323.863	281.162	262.132	285.86	270.18	313.664	334.935	382.392	396.588	344.343	363.612	343.886	393.721	498.593	541.522	546.487	571.642	579.824
304.273	529.773	412.72	322.863	279.287	261.632	283.61	270.18	310.664	334.56	380.642	395.963	346.718	364.987	344.886	393.846	496.218	541.897	545.862	570.267	579.574
304.279	530.023	414.97	324.113	279.787	261.632	285.61	268.555	310.289	334.31	382.767	396.838	346.843	362.862	344.386	391.096	496.468	541.022	544.987	569.767	579.824
304.285	528.898	411.22	323.738	280.912	261.632	282.86	266.805	309.539	335.185	382.142	397.713	346.343	364.237	345.386	393.346	496.593	540.272	544.362	568.517	580.824
304.291	530.023	412.845	321.988	279.412	261.132	281.61	268.43	311.289	334.56	381.892	398.588	346.718	361.237	343.636	391.096	495.843	539.022	546.862	571.892	582.199
304.297	528.648	411.095	320.738	279.162	260.007	283.485	266.43	308.039	334.31	382.517	396.463	345.593	362.987	345.636	391.971	497.843	538.147	543.862	569.767	580.949
304.303	528.523	409.72	322.363	279.787	259.632	280.61	269.93	309.664	334.06	384.642	396.963	347.093	363.737	344.886	391.971	494.843	539.647	546.112	569.392	583.074
304.31	527.898	411.97	321.363	279.787	260.257	280.985	268.68	306.539	334.185	383.642	397.213	346.843	362.612	342.636	390.096	495.218	536.397	545.737	570.267	580.574
304.316	528.398	408.97	318.738	280.162	262.132	279.735	268.18	307.164	334.185	384.517	395.463	348.468	362.112	343.136	392.096	493.093	538.272	546.237	568.142	580.449
304.322	528.648	409.095	319.738	281.037	260.757	280.61	268.43	304.789	334.81	385.392	395.463	349.718	359.987	343.011	390.346	493.093	534.897	545.987	568.892	580.199
304.328	528.523	407.47	321.613	280.537	261.632	278.735	270.555	305.414	335.31	385.142	396.213	346.593	362.987	344.886	389.971	493.843	536.147	544.612	568.392	580.324
304.334	529.773	406.22	317.988	282.537	260.882	280.36	268.055	304.289	334.81	384.767	394.963	349.093	360.487	343.136	389.346	494.718	536.272	546.737	569.767	579.949
304.34	528.023	409.47	320.988	281.787	262.132	278.735	269.93	303.164	334.185	385.267	395.588	346.843	359.987	342.386	387.721	494.843	536.147	547.237	568.017	580.824
304.346	525.023	409.095	318.613	283.412	259.132	279.86	268.68	302.789	335.685	387.142	395.463	349.593	359.612	342.886	389.471	493.343	536.022	545.612	567.892	579.824
304.352	526.898	406.845	318.738	284.787	259.757	276.985	272.18	303.914	334.56	385.392	395.588	347.218	358.987	342.136	386.721	494.343	535.147	545.987	567.267	577.199
304.358	525.648	404.22	318.988	284.162	259.757	278.735	270.68	302.664	335.685	388.517	395.963	343.843	359.987	341.136	387.971	495.718	535.522	544.362	567.142	580.074
304.365	528.648	402.47	317.488	284.662	259.757	276.61	271.43	305.289	335.435	385.767	395.463	348.593	358.737	340.511	388.096	495.968	533.022	545.612	568.017	577.949
304.371	527.773	403.845	318.238	285.162	259.132	277.36	273.93	304.289	334.06	389.017	397.088	346.343	357.612	339.636	387.471	494.468	532.772	547.362	565.642	578.199
304.377	528.273	402.47	317.113	284.287	261.007	276.985	272.18	306.414	336.56	387.142	396.088	346.593	358.862	340.886	386.971	494.343	533.897	544.987	565.517	578.949
304.383	527.273	403.72	315.363	286.037	258.382	278.985	272.805	306.164	336.935	387.017	397.838	348.218	357.737	337.886	388.596	495.343	533.397	545.987	564.267	576.824
304.389	527.148	399.845	316.613	286.162	261.632	278.985	271.805	306.914	336.31	388.517	397.213	346.593	357.487	338.011	386.971	494.093	533.647	546.112	564.767	579.074
304.395	527.023	400.47	314.863	286.912	260.507	279.235	271.93	307.539	336.685	389.767	395.713	347.093	355.987	337.636	387.096	493.343	532.897	549.487	563.142	577.324
304.401	525.773	400.845	314.738	287.162	260.007	278.11	271.18	306.789	338.185	390.017	399.588	345.468	356.737	338.636	386.596	491.968	533.022	548.487	564.517	576.449
304.407	524.773	400.595	314.863	287.412	259.632	280.985	269.305	307.914	338.81	390.392	395.463	344.468	356.112	338.636	386.346	491.843	533.147	547.862	564.392	579.074
304.413	525.773	400.095	312.488	288.412	260.882	279.485	272.055	308.414	339.06	391.142	397.088	345.843	356.362	336.136	386.346	491.843	531.772	550.737	566.017	574.824
304.419	525.023	397.845	314.988	286.287	260.632	280.735	268.68	304.414	338.685	390.267	397.338	342.968	356.237	337.261	387.221	492.343	532.522	547.237	565.017	575.699
304.426	527.523	399.72	314.738	287.162	261.382	279.11	269.055	307.164	340.56	390.892	397.338	343.468	355.487	337.886	387.846	490.968	533.772	549.612	563.642	572.824
304.432	525.523	400.97	313.738	288.037	261.382	282.61	269.43	306.789	338.185	391.517	397.838	340.593	356.112	336.136	386.971	491.968	531.897	550.737	560.517	573.699
304.438	526.648	399.72	313.738	286.037	262.632	280.11	266.43	308.164	339.31	392.642	396.213	342.468	354.237	338.136	386.721	489.593	534.647	548.612	561.517	574.324
304.444	523.898	400.095	312.238	287.787	261.757	280.61	268.93	307.164	339.435	393.017	396.588	342.468	354.737	335.011	386.846	491.218	531.897	549.237	563.267	573.324
304.45	525.023	399.845	313.113	288.162	265.007	279.86	267.055	306.289	339.31	391.517	395.588	341.843	354.612	338.261	386.721	492.343	534.147	548.612	561.392	575.074
304.456	523.273	400.72	308.738	284.787	261.757	279.485	266.93	307.789	339.935	393.767	394.588	343.843	353.612	336.136	385.846	490.968	532.147	550.862	563.017	572.449
304.462	523.273	401.595	309.863	287.537	266.007	279.61	266.68	305.664	339.06	390.267	393.213	342.843	353.862	336.261	386.471	488.593	534.397	548.737	560.767	572.699
304.468	522.398	401.595	309.113	283.412	264.132	281.11	267.68	307.914	340.06	391.392	390.588	342.593	353.112	337.261	386.846	489.968	535.772	550.112	560.517	571.324
304.474	523.523	400.97	308.488	283.912	266.007	278.61	267.305	309.664	340.185	392.517	391.713	342.093	353.987	337.511	388.596	489.343	533.772	549.112	562.267	568.449
304.481	522.398	400.095	308.488	283.287	265.257	277.985	267.555	306.164	338.435	389.142	387.213	343.843	351.237	339.886	387.596	488.343	532.022	548.612	561.142	570.324
304.487	521.523	401.345	309.613	284.287	265.882	277.11	266.93	310.289	340.185	390.892	386.338	342.468	352.237	337.011	386.971	489.968	531.147	549.487	559.017	568.199
304.493	522.023	402.845	309.613	282.037	268.007	276.985	270.555	309.664	337.56	390.017	385.463	342.843	353.112	339.011	387.346	488.093	532.272	547.487	558.142	569.824
304.499	521.648	401.595	308.238	281.787	265.632	274.485	265.93	307.539	339.935	390.017	381.338	343.218	351.987	339.636	386.221	487.593	533.022	547.612	559.767	568.074
304.505	522.148	399.47	308.488	282.412	266.632	273.985	269.43	309.539	335.56	388.392	381.088	341.468	352.112	337.761	387.096	488.718	531.272	547.362	557.767	568.699
304.511	521.023	399.97	308.863	281.287	264.132	273.36	266.805	308.039	337.81	386.642	379.588	343.468	352.612	339.761	385.096	486.343	531.147	544.612	558.892	567.699
304.517	517.648	400.72	307.863	281.412	264.507	272.735	268.555	308.289	336.06	386.892	376.588	344.218	349.612	339.761	384.971	487.843	530.897	546.362	560.392	565.449
304.523	519.023	401.72	309.113	280.162	263.132	275.485	267.305	309.789	336.185	382.767	375.588	343.468	351.987	339.136	387.096	486.718	530.022	543.737	559.642	566.574
304.529	516.273	400.47	307.738	278.037	265.382	269.735	268.18	310.789	339.185	384.767	374.338	343.468	348.112	339.886	384.596	488.843	530.772	546.362	559.017	566.949
304.535	514.773	401.095	309.113	281.787	264.007	274.36	267.18	310.539	338.185	383.267	375.588	344.093	347.487	338.136	384.596	487.968	530.397	544.362	558.892	564.824
304.542	515.023	399.72	307.113	278.412	263.007	271.86	269.305	310.664	337.935	383.267	374.463	344.593	349.362	340.136	385.596	487.218	532.397	541.237	559.517	566.574
304.548	512.898	401.095	307.613	278.162	263.757	272.86	268.18	312.039	338.06	381.267	374.213	343.343	348.362	340.636	386.346	486.343	531.397	544.612	559.892	566.824
304.554	512.273	400.47	311.988	277.787	261.382	272.735	268.18	311.664	338.935	380.642	377.963	344.843	347.487	339.886	384.846	484.968	532.397	541.612	560.392	567.074
304.56	511.148	402.47	307.363	278.787	261.507	272.11	268.805	312.664	337.06	382.392	375.338	342.093	347.362	342.136	384.971	487.968	530.897	542.987	558.892	563.949
304.566	511.898	402.47	308.613	277.787	261.007	271.735	268.93	310.164	337.935	380.142	378.213	343.968	348.862	340.636	385.596	484.468	532.147	542.612	558.892	565.199
304.572	512.773	399.595	309.613	277.787	257.882	271.735	265.93	311.164	338.06	379.642	379.588	343.968	347.862	341.261	386.596	483.218	532.397	542.362	560.642	565.074
304.578	510.398	400.97	309.488	277.912	259.507	271.11	267.43	313.289	335.81	379.392	380.213	343.968	347.612	338.511	385.471	484.468	531.022	543.737	560.017	563.324
304.584	511.398	401.47	310.988	278.162	255.882	273.485	265.43	311.039	335.935	378.267	380.713	344.093	346.112	339.761	387.471	483.593	530.147	543.737	560.642	565.699
304.59	509.648	400.47	310.488	275.412	257.257	267.485	266.805	314.414	337.06	379.017	383.213	343.843	344.862	340.136	384.596	486.343	532.772	546.362	562.392	566.324
304.597	508.648	399.595	310.738	280.537	255.007	272.86	263.555	311.539	335.56	377.517	382.963	343.468	347.737	340.261	386.971	483.843	530.522	546.862	561.267	564.199
304.603	511.023	398.345	309.863	278.037	256.382	268.11	264.805	312.039	335.685	379.392	382.338	343.343	346.112	339.261	385.596	484.968	532.147	546.237	562.517	567.949
304.609	508.773	399.095	309.488	280.287	256.007	270.61	263.055	313.289	335.185	379.142	383.963	343.718	345.862	339.886	385.846	484.468	532.897	547.112	562.017	565.449
304.615	511.398	397.97	310.738	280.162	254.757	268.11	264.055	310.414	333.81	377.142	385.338	344.718	346.862	339.511	385.971	482.343	533.147	546.112	563.267	568.699
304.621	508.648	399.595	309.238	279.787	257.132	269.61	264.18	313.039	334.685	378.267	383.588	341.093	347.987	337.261	385.221	485.968	530.772	545.612	561.267	567.199
304.627	508.773	398.845	311.988	282.537	254.507	270.985	263.555	312.039	333.935	378.892	383.338	342.343	347.237	339.136	390.346	483.968	531.647	547.987	558.892	567.074
304.633	508.148	398.97	310.863	282.162	254.507	269.735	263.055	311.039	333.435	377.392	381.463	341.968	346.237	339.761	386.596	483.718	529.897	546.612	561.267	566.324
304.639	507.648	396.72	311.363	280.912	255.507	268.61	265.68	312.664	333.935	377.517	381.588	340.093	347.362	338.386	388.846	483.218	529.647	548.362	558.142	564.949
304.645	507.148	396.845	310.988	282.287	252.257	270.735	265.055	309.664	333.935	375.892	379.463	339.968	349.737	340.136	386.971	484.093	528.147	545.862	558.767	566.574
304.651	505.648	399.72	312.113	284.287	255.757	266.735	266.305	312.914	334.435	378.892	379.338	340.718	348.487	338.636	385.971	484.593	528.147	546.737	557.267	567.199
304.658	507.273	394.97	311.238	280.662	251.257	268.985	262.68	311.664	333.935	375.642	377.713	340.843	350.862	338.636	387.346	484.218	528.022	546.612	555.892	565.699
304.664	505.648	397.845	313.988	281.537	252.882	266.735	265.43	311.289	334.06	378.267	376.588	341.843	349.737	337.761	386.971	485.468	527.897	546.237	557.392	565.324
304.67	507.773	397.47	310.363	281.162	250.632	267.485	262.43	313.914	334.06	377.517	374.338	340.968	350.612	338.886	387.346	484.843	527.397	545.237	557.267	567.699
304.676	507.023	398.22	310.738	281.537	250.132	266.235	263.305	309.789	333.435	375.517	371.588	341.843	351.362	340.761	387.221	484.218	529.272	542.987	557.767	566.699
304.682	505.398	396.47	313.238	279.162	252.132	267.61	263.18	311.039	334.81	378.767	371.963	340.343	350.612	339.636	385.596	488.718	527.397	545.362	556.267	566.949
304.688	507.773	395.595	311.488	281.037	250.257	268.235	262.305	311.039	331.31	379.142	371.088	341.093	353.487	339.511	386.846	484.718	529.647	543.862	557.017	568.324
304.694	507.023	394.97	312.738	276.287	250.882	265.36	264.055	311.414	333.185	382.642	372.338	338.718	350.737	339.511	386.971	486.968	526.022	546.737	557.142	566.449
304.7	507.023	394.97	313.613	279.037	250.507	265.735	261.555	311.914	331.935	384.892	370.463	338.343	352.112	339.386	386.221	487.718	527.022	545.237	555.517	566.574
304.706	509.648	397.095	314.363	276.162	249.757	265.485	264.305	309.914	331.31	388.642	372.088	340.593	352.737	339.011	385.221	487.968	526.897	544.737	557.267	565.824
304.712	509.148	396.47	313.113	275.912	250.882	264.485	263.93	312.664	330.935	390.517	373.213	338.593	353.737	336.636	386.971	487.843	527.647	543.237	555.892	567.324
304.719	510.773	393.97	315.488	275.412	249.507	263.985	262.805	311.789	332.06	392.767	372.838	341.343	354.487	337.261	386.471	488.218	528.772	545.112	556.142	567.074
304.725	510.773	394.095	315.363	275.912	253.007	263.61	265.18	311.164	329.81	394.892	374.088	341.593	353.237	338.886	386.221	488.468	527.147	546.612	557.392	568.574
304.731	510.523	396.22	314.613	273.787	250.757	264.11	261.555	312.664	332.31	397.642	373.838	341.218	355.112	337.511	386.096	489.968	528.647	544.237	555.892	567.449
304.737	510.523	396.345	314.488	274.037	251.382	263.11	263.055	312.039	331.06	395.767	374.963	341.218	354.737	336.261	387.221	489.343	528.272	543.737	557.267	569.324
304.743	509.648	394.22	316.613	272.662	254.132	263.235	262.68	313.539	330.06	397.642	374.713	341.968	355.862	335.136	385.721	490.843	528.147	543.612	557.392	569.324
304.749	512.398	393.22	316.488	274.162	252.007	262.735	263.93	311.789	331.06	395.017	376.838	342.093	355.112	337.011	386.096	487.093	529.022	542.487	558.017	570.824
304.755	511.023	395.095	317.238	272.287	256.257	260.485	262.18	312.664	330.435	394.642	377.088	341.843	355.862	335.636	385.221	490.093	528.272	543.487	557.392	570.074
304.761	512.523	395.095	318.238	273.037	254.632	260.985	261.43	313.539	329.185	393.017	378.338	342.343	356.487	336.886	387.721	488.218	530.147	543.737	558.267	571.449
304.767	514.773	396.22	318.738	272.037	255.382	258.36	264.305	311.664	330.685	393.017	379.463	343.343	356.737	336.386	385.471	489.093	529.522	542.612	557.267	569.449
304.774	513.148	395.97	317.488	270.037	256.757	259.485	262.68	314.664	330.06	390.517	379.213	341.343	356.987	333.886	387.471	489.968	526.772	541.112	555.142	570.699
304.78	514.523	395.97	316.488	271.537	254.382	260.235	262.93	313.789	329.685	387.517	380.588	342.593	356.487	333.511	386.971	487.468	530.772	541.987	556.267	570.199
304.786	511.898	396.595	318.238	269.162	257.007	258.985	261.93	312.289	328.685	386.267	381.088	342.218	356.987	334.011	385.721	488.343	528.647	540.737	557.892	568.824
304.792	511.898	394.47	319.113	265.662	255.007	259.735	265.055	313.164	329.31	382.392	378.088	342.718	355.612	335.386	387.346	488.218	530.397	542.112	555.142	570.199
304.798	511.648	399.845	316.738	268.162	255.132	260.61	264.055	312.789	328.31	381.767	378.463	341.968	357.487	334.636	386.346	488.593	527.897	542.487	556.642	568.824
304.804	511.773	398.97	317.988	267.537	254.257	258.61	265.305	311.539	330.185	380.642	378.088	342.093	357.487	336.511	385.971	487.718	528.647	541.987	552.767	571.074
304.81	512.148	395.595	316.488	266.662	253.507	259.235	263.555	312.164	328.935	375.392	376.963	342.968	356.862	336.636	386.846	485.718	528.522	541.487	554.392	570.949
304.816	513.023	397.97	318.238	266.162	253.257	259.485	265.055	311.289	330.435	376.017	377.463	340.968	357.237	337.136	385.596	485.093	527.772	541.987	554.892	569.949
304.822	510.398	395.22	318.113	265.787	251.757	260.985	262.43	311.164	330.185	373.642	374.713	342.593	357.112	337.261	386.596	485.843	529.022	541.362	553.267	572.324
304.828	512.648	397.595	319.238	264.037	252.007	260.36	265.18	310.664	330.935	372.892	372.713	340.593	358.362	338.011	383.471	485.843	526.897	541.112	553.642	567.324
304.835	512.023	397.095	318.363	265.037	251.507	262.735	262.93	309.539	329.81	374.267	370.838	341.343	359.362	338.386	385.471	486.843	526.147	539.362	554.017	569.949
304.841	511.523	396.47	319.113	264.037	252.132	260.985	263.305	310.289	332.06	373.142	369.213	342.718	359.737	337.636	385.096	485.218	527.522	540.612	553.267	568.824
304.847	508.273	396.47	319.113	264.162	251.257	262.86	266.055	308.414	328.81	376.392	368.338	340.093	358.862	335.511	385.096	486.593	526.397	541.112	550.642	569.199
304.853	511.023	394.595	320.738	265.662	252.257	262.11	262.805	307.914	331.185	375.767	366.713	340.468	359.612	336.761	385.346	485.843	526.897	538.487	550.267	570.949
304.859	511.773	396.72	318.238	264.412	249.882	263.735	264.805	307.289	331.56	379.017	367.338	339.843	358.362	337.261	383.971	486.968	524.022	538.862	552.017	568.699
304.865	509.148	396.595	318.113	264.412	251.757	261.735	264.555	307.164	328.435	381.267	364.963	339.843	358.862	335.636	383.471	487.593	527.147	536.737	553.267	570.449
304.871	511.148	396.22	315.488	261.912	250.507	265.11	263.93	308.164	331.06	380.142	363.713	340.468	357.612	336.761	384.721	485.718	526.772	537.737	554.267	569.199
304.877	511.148	395.97	316.988	263.287	252.507	263.235	264.305	308.164	330.31	381.267	366.588	339.718	359.237	335.261	385.471	484.468	523.522	537.987	553.767	567.324
304.883	509.898	394.47	316.738	261.787	249.882	265.235	264.18	307.414	328.685	380.892	365.963	340.343	356.362	334.011	382.971	485.343	526.772	538.237	552.767	570.574
304.89	509.898	397.595	314.863	261.537	250.632	264.235	264.68	309.914	327.81	381.767	368.338	339.968	355.862	331.761	383.971	484.718	523.647	538.862	553.517	566.324
304.896	509.773	397.595	315.863	263.662	250.882	263.485	263.055	307.164	329.435	383.017	367.588	337.968	356.237	332.636	385.221	484.593	525.022	537.112	551.017	567.824
304.902	508.898	398.47	315.113	264.912	250.757	263.985	264.43	309.414	327.81	382.642	368.338	339.968	355.362	332.636	385.096	483.468	524.397	538.862	552.767	567.074
304.908	507.898	395.72	315.863	264.412	250.007	264.36	262.805	308.039	325.935	381.267	372.213	336.468	354.112	329.136	385.846	485.718	523.147	536.112	552.017	567.574
304.914	508.523	396.095	313.988	264.537	251.257	264.485	264.43	307.414	328.185	381.392	370.838	337.468	354.612	330.136	386.596	483.218	523.022	537.862	552.392	568.449
304.92	506.523	396.595	315.238	266.162	250.257	266.235	265.18	307.414	326.56	380.767	372.838	334.218	356.112	328.136	383.221	483.468	523.022	537.612	552.142	565.199
304.926	508.023	395.97	315.863	264.537	249.757	265.735	265.055	306.414	326.81	380.517	374.713	336.968	353.612	328.636	386.346	482.343	522.522	535.862	550.142	566.574
304.932	507.523	394.845	314.988	264.162	249.007	265.86	265.43	308.914	326.31	380.017	375.088	336.718	354.112	327.761	385.096	484.968	523.897	535.737	552.892	566.449
304.938	508.648	394.595	314.238	267.412	249.007	265.735	266.43	306.539	325.56	378.017	377.338	335.343	354.737	325.636	386.096	483.843	521.147	535.612	553.392	567.199
304.944	507.648	393.22	315.113	263.787	250.257	266.985	264.305	307.414	325.435	378.267	376.338	337.218	350.737	326.011	385.846	483.718	521.272	535.862	553.892	567.199
304.951	507.148	395.97	314.863	263.787	249.382	265.86	266.43	306.414	325.31	375.017	381.338	335.593	353.237	325.136	385.096	483.468	520.147	536.737	553.517	568.324
304.957	505.898	393.595	315.488	264.037	251.757	268.235	263.43	308.539	324.06	371.642	380.588	336.718	351.612	326.261	384.596	483.468	521.397	534.987	554.142	569.699
304.963	506.273	391.97	312.488	263.912	250.882	267.86	264.805	309.164	324.56	373.267	381.463	338.093	349.487	326.511	384.971	483.968	520.647	535.737	554.142	569.074
304.969	502.648	392.345	315.988	262.662	248.757	265.735	263.055	307.039	323.81	370.642	384.838	336.593	350.862	325.011	384.846	484.968	521.397	533.237	553.892	568.949
304.975	503.898	391.845	312.363	263.037	250.757	264.985	263.055	310.914	324.81	371.017	385.088	336.093	349.362	324.386	385.596	483.968	520.397	534.862	553.642	568.449
304.981	505.273	392.47	313.113	264.787	249.257	264.11	263.055	310.039	324.935	370.017	384.838	336.968	350.987	324.261	385.971	482.968	520.022	533.487	551.267	565.949
304.987	505.898	391.72	314.238	262.537	250.257	264.36	261.555	308.664	323.435	370.642	386.088	337.343	349.737	324.761	384.971	482.343	520.022	532.987	553.267	568.074
304.993	505.398	390.47	311.863	262.662	250.007	264.735	263.055	312.289	325.06	370.642	385.088	337.593	350.737	321.886	384.721	483.468	519.522	534.237	551.017	565.949
304.999	507.398	391.22	313.113	266.912	250.507	265.235	262.18	309.664	322.935	367.392	384.338	337.718	350.237	323.261	385.846	481.968	517.897	532.362	553.392	566.949
305.005	504.648	389.47	311.488	261.287	251.382	262.985	262.93	309.039	324.935	369.517	384.463	337.343	351.362	322.886	384.971	482.218	516.147	533.237	552.767	565.324
305.012	505.648	389.095	312.738	266.037	249.507	265.11	261.93	310.789	323.185	368.142	383.963	337.218	352.237	322.636	384.471	481.968	517.147	532.112	552.142	564.199
305.018	505.523	389.97	312.863	262.912	252.382	262.11	260.18	309.289	325.935	366.517	382.838	336.718	350.737	324.636	383.971	480.218	516.772	532.362	552.767	565.699
305.024	504.023	388.97	311.113	263.412	250.757	264.485	261.555	312.039	324.185	369.267	383.588	335.968	352.862	324.761	382.971	480.343	515.897	533.612	552.767	561.074
305.03	503.898	388.97	313.988	263.912	250.882	262.11	258.805	308.164	324.56	364.767	382.713	337.968	353.737	326.011	383.971	479.468	515.272	532.862	554.642	562.449
305.036	504.648	386.22	312.113	262.162	250.507	264.11	260.305	309.789	325.56	365.642	380.963	335.468	351.862	325.636	381.721	481.218	515.272	530.737	552.767	561.949
305.042	504.273	387.345	313.988	263.662	249.507	263.735	259.555	310.164	322.435	366.517	380.588	333.593	353.237	325.011	383.846	476.218	512.647	533.612	553.267	559.074
305.048	502.273	386.095	311.613	262.912	249.507	262.485	259.68	305.789	325.685	363.517	380.963	335.093	353.362	327.636	383.471	478.468	511.397	531.362	554.517	558.824
305.054	500.648	386.345	312.613	264.037	248.382	264.485	260.305	309.164	327.06	365.142	377.463	334.093	353.987	326.511	385.221	478.343	510.897	532.362	551.892	557.074
305.06	499.898	383.47	314.988	261.537	246.132	263.985	261.055	306.539	323.06	364.517	377.963	334.218	353.737	328.636	385.721	477.468	509.522	530.862	552.767	557.574
305.067	499.648	383.845	312.238	261.037	247.257	262.985	259.18	305.414	325.56	365.392	376.213	334.593	352.862	328.761	385.346	476.343	510.647	532.987	552.767	557.824
305.073	498.898	384.595	314.738	264.537	245.257	265.36	260.18	305.414	323.435	364.517	377.463	333.843	355.112	328.261	386.971	474.843	509.897	531.487	549.142	553.949
305.079	500.523	384.22	312.988	260.787	247.507	264.61	258.805	304.789	323.935	363.017	374.713	334.718	353.112	330.636	385.221	473.968	511.397	530.112	550.392	555.324
305.085	499.398	384.22	313.238	261.787	244.882	267.235	259.68	305.914	321.31	364.767	373.963	332.968	352.487	328.261	386.471	473.468	510.022	530.362	547.892	554.574
305.091	500.898	383.845	314.363	262.287	247.632	266.61	257.18	302.539	322.435	362.767	373.838	335.968	354.362	330.261	384.721	471.843	510.647	530.362	549.517	555.824
305.097	498.523	385.47	312.113	261.412	246.257	265.11	258.055	303.789	322.31	364.392	370.713	332.843	351.862	331.886	384.721	472.343	510.647	529.862	548.392	552.949
305.103	498.773	384.22	313.988	263.662	245.632	266.36	256.055	302.539	321.56	362.392	371.338	332.968	354.487	330.511	385.596	471.468	510.772	531.737	547.892	554.449
305.109	497.523	385.595	314.238	263.912	246.007	265.61	257.055	302.039	321.185	364.017	369.963	333.718	351.237	331.886	383.346	474.843	510.272	527.737	547.767	554.199
305.115	498.398	385.345	314.738	266.037	243.757	265.735	255.555	302.664	320.06	363.142	371.963	332.968	352.487	330.761	387.721	474.218	510.647	529.612	547.017	552.949
305.121	499.773	385.72	312.363	264.287	242.507	264.36	257.305	301.414	320.685	362.767	371.213	334.343	351.487	331.386	385.471	474.468	510.772	528.612	549.642	553.699
305.128	500.023	384.72	312.738	266.912	242.757	264.61	256.18	299.914	318.185	364.392	369.588	332.843	351.237	331.511	384.221	475.968	510.022	528.487	547.517	553.074
305.134	501.523	384.345	314.113	267.162	243.632	264.485	256.805	301.289	318.185	362.892	368.213	332.093	350.612	333.386	385.221	475.218	512.522	527.737	547.017	551.449
305.14	500.398	387.095	312.488	267.287	242.632	264.485	257.555	300.914	319.06	362.767	367.463	332.218	349.112	333.761	383.971	475.718	511.897	528.487	548.142	553.449
305.146	498.773	385.595	311.363	268.912	243.882	264.235	258.68	299.914	319.185	362.392	367.588	330.843	350.112	330.011	383.346	476.343	513.147	528.987	546.017	552.199
305.152	500.648	385.095	313.488	269.662	243.257	264.11	256.68	298.914	318.81	361.642	365.588	332.593	349.737	330.886	382.846	474.343	512.522	527.987	548.017	552.574
305.158	497.523	386.22	311.738	268.162	245.257	263.11	257.305	299.789	319.685	362.017	368.588	329.718	349.112	329.136	381.971	478.843	513.772	530.737	544.642	551.324
305.164	499.398	385.095	311.363	271.037	243.757	263.235	254.555	298.789	321.685	360.642	367.338	328.843	349.112	330.511	382.096	477.468	512.897	529.112	544.392	552.199
305.17	500.773	387.47	311.613	271.037	246.257	262.235	257.43	301.164	320.935	363.142	365.713	326.968	346.737	328.761	380.721	479.343	511.397	528.612	543.642	552.074
305.176	501.148	384.72	311.863	271.412	244.132	264.735	252.93	300.664	319.185	360.642	366.963	327.218	348.987	329.761	382.971	478.593	511.272	529.112	542.267	553.449
305.183	502.023	384.595	313.988	269.162	244.757	262.61	255.055	299.789	321.185	362.017	369.838	327.218	349.987	328.011	381.096	478.593	510.397	527.987	544.642	552.324
305.189	499.648	384.595	309.363	270.412	247.132	263.985	252.555	302.414	320.81	363.892	368.713	325.468	347.737	327.886	382.471	479.843	510.647	528.362	543.767	550.949
305.195	501.148	386.72	313.363	270.037	245.257	262.485	252.805	299.039	319.06	360.267	369.963	325.968	347.362	326.136	381.846	478.843	511.897	526.362	541.142	552.324
305.201	498.648	386.47	311.238	269.412	246.507	261.735	251.43	299.789	318.31	365.267	370.338	324.218	345.362	328.386	381.096	478.468	508.522	526.612	542.142	553.074
305.207	498.773	385.345	310.863	268.662	244.757	261.735	253.805	299.039	319.185	366.767	370.338	325.093	345.862	327.011	383.721	477.343	509.522	527.612	540.267	551.324
305.213	499.273	386.72	308.988	270.037	246.882	260.735	253.93	299.414	318.81	363.892	371.463	324.718	346.862	328.386	381.596	478.093	508.897	527.612	542.267	551.949
305.219	498.148	385.97	309.863	265.912	245.882	261.36	252.055	301.414	318.56	365.267	372.963	322.093	343.862	328.261	380.846	476.593	508.897	524.362	540.517	549.449
305.225	499.023	387.47	308.738	268.162	247.507	261.735	252.43	297.664	317.435	365.142	372.963	325.968	345.487	328.511	382.221	474.593	509.272	525.987	540.642	550.949
305.231	498.023	388.595	308.738	266.662	249.257	259.485	253.43	300.039	318.435	365.892	373.588	324.343	344.987	329.761	380.471	476.968	507.272	527.612	540.892	551.574
305.237	498.148	388.345	309.363	265.787	247.632	262.61	250.43	298.789	317.935	367.517	373.338	323.218	343.987	327.386	382.221	474.593	509.272	526.737	538.142	551.949
305.244	499.398	387.72	309.988	267.412	248.132	260.985	253.68	296.414	319.06	366.892	372.588	324.218	344.612	331.636	378.596	476.968	508.647	526.112	539.892	550.074
305.25	496.023	387.97	309.988	267.662	249.132	262.485	253.805	300.539	316.435	369.267	373.838	324.218	342.487	328.136	378.346	478.218	509.022	524.112	535.642	549.324
305.256	497.273	387.72	308.863	268.662	248.382	261.235	253.555	298.289	318.185	367.767	372.463	326.718	342.362	328.886	380.221	475.343	508.647	526.487	537.517	549.824
305.262	495.898	391.345	310.363	268.662	249.257	262.735	252.18	298.789	315.935	369.142	373.338	323.093	340.862	327.386	377.721	476.218	506.772	527.237	537.267	548.449
305.268	497.148	386.095	310.613	270.662	249.507	263.985	255.055	299.414	315.685	369.142	373.088	325.968	341.737	326.386	379.596	475.968	507.647	528.612	535.642	546.949
305.274	496.773	389.22	309.238	269.787	247.757	264.485	256.18	299.539	315.81	368.642	372.463	323.843	340.112	326.386	378.096	476.218	506.022	529.112	536.017	547.574
305.28	497.648	388.97	310.988	267.537	248.007	263.36	255.93	299.164	316.56	370.142	372.713	323.718	338.987	325.636	377.721	475.218	504.147	527.487	535.142	545.824
305.286	498.898	388.22	310.113	269.912	247.757	265.11	256.43	299.539	314.935	369.392	372.463	326.343	339.362	326.761	376.721	473.218	507.397	526.737	536.017	548.199
305.292	498.148	388.97	309.613	265.162	246.382	263.11	256.555	298.539	314.81	367.392	371.213	324.718	340.612	324.261	377.471	475.343	506.147	529.112	534.892	548.199
305.298	500.648	385.845	310.613	266.287	245.632	263.735	252.555	298.164	315.685	368.892	370.963	324.843	337.487	324.511	377.346	473.843	506.022	530.737	532.642	548.074
305.305	499.398	386.845	307.988	264.662	242.507	262.61	255.305	300.539	314.06	368.142	371.213	324.968	337.737	326.386	374.596	476.343	504.647	530.612	535.517	547.074
305.311	496.648	385.845	311.238	263.662	245.382	264.11	255.055	299.664	316.685	367.642	371.213	324.218	338.862	324.886	377.096	475.093	505.647	525.737	534.517	547.074
305.317	498.898	387.97	306.738	263.037	242.257	263.735	255.93	298.039	316.56	364.892	371.588	326.593	338.487	325.386	376.721	473.093	505.147	528.737	535.267	546.074
305.323	496.148	386.095	308.488	263.662	243.007	265.61	256.68	300.539	315.935	366.142	370.338	326.468	336.237	324.136	376.096	475.468	502.897	530.612	535.017	545.699
305.329	497.023	384.97	310.113	262.787	241.882	264.485	252.555	301.164	317.935	363.267	369.838	328.593	338.737	325.136	377.596	474.968	503.772	528.487	534.017	544.949
305.335	498.398	387.095	308.363	260.787	240.882	264.11	257.305	301.914	317.56	364.517	372.088	327.718	337.487	324.636	376.346	473.593	501.772	528.487	534.767	542.949
305.341	498.148	385.72	308.363	261.662	239.757	263.735	252.305	302.414	316.935	364.767	368.713	324.343	339.987	325.011	376.721	472.093	503.022	526.237	533.392	543.949
305.347	498.148	384.845	307.238	261.787	238.882	262.485	255.805	303.414	319.31	364.642	368.213	326.718	338.112	324.011	378.346	473.468	501.647	528.987	531.892	541.949
305.353	497.523	384.595	308.113	260.162	240.507	262.985	251.68	300.664	316.31	363.517	371.963	326.093	339.112	326.261	377.346	472.468	499.397	525.237	532.892	542.199
305.36	494.648	384.095	306.988	260.662	238.132	261.61	252.805	305.664	318.56	363.767	367.963	325.343	337.987	322.511	378.096	473.718	501.272	527.612	533.392	542.449
305.366	493.023	387.22	307.363	260.287	239.007	260.61	253.805	306.539	317.685	364.017	369.588	324.468	341.362	324.511	377.096	470.593	500.147	527.237	534.892	541.949
305.372	494.648	383.345	306.988	259.037	240.257	260.985	251.055	305.914	317.56	365.267	367.463	324.718	339.237	324.886	376.346	470.593	498.772	527.237	534.142	541.074
305.378	493.773	384.595	308.113	259.912	240.007	260.485	251.805	308.039	318.31	364.892	364.463	326.843	337.987	324.761	375.721	469.843	498.272	524.487	536.517	537.824
305.384	491.523	383.845	307.863	260.162	239.132	258.985	250.68	309.039	318.06	364.517	366.088	324.343	341.612	325.136	375.846	469.718	496.147	524.612	534.767	538.824
305.39	491.023	382.595	305.988	259.912	242.632	260.235	246.555	309.539	318.06	365.267	364.838	325.468	337.362	326.511	374.471	469.093	499.647	524.612	536.392	538.824
305.396	492.148	384.47	305.988	259.412	240.257	260.235	248.305	309.414	316.685	365.517	365.963	325.968	339.362	324.136	372.721	469.343	497.647	525.237	536.142	537.074
305.402	490.523	382.095	308.238	258.537	241.257	259.36	246.43	310.664	318.56	367.892	365.213	324.593	339.862	325.761	374.721	467.843	496.272	523.987	535.517	539.574
305.408	492.273	380.595	302.613	256.412	241.007	258.985	245.93	310.789	317.935	364.767	364.463	326.468	337.612	323.511	372.971	468.343	495.647	524.112	536.017	537.949
305.414	489.773	379.72	304.363	258.912	241.507	258.485	246.18	308.039	316.81	366.392	365.338	324.218	338.737	323.261	373.471	465.593	495.272	521.237	535.517	537.699
305.421	489.273	380.345	303.988	256.662	242.007	258.985	245.555	308.914	318.935	366.017	364.213	325.343	337.737	324.011	373.971	469.593	495.147	522.612	537.267	538.449
305.427	488.148	382.345	301.613	255.662	241.132	258.735	245.43	310.289	315.685	366.517	364.838	325.718	338.612	322.511	374.096	466.718	494.397	523.237	537.892	537.699
305.433	488.398	378.47	301.988	257.787	242.507	257.61	243.68	306.789	317.685	365.267	361.713	324.843	337.737	324.136	371.096	467.968	494.897	521.112	536.392	537.199
305.439	487.023	380.72	299.613	257.162	241.882	255.86	244.555	308.789	317.685	365.892	362.088	324.843	337.487	323.886	370.971	468.718	494.147	521.362	537.142	536.199
305.445	486.398	380.22	300.238	257.037	241.632	260.11	245.805	305.664	316.435	363.892	360.713	325.343	338.862	325.386	372.596	467.093	494.397	520.612	538.392	537.824
305.451	487.398	380.22	298.863	256.287	239.882	257.61	245.93	306.414	319.31	365.767	358.463	324.718	336.237	324.511	371.221	466.843	497.897	519.737	536.892	537.949
305.457	486.523	380.845	298.738	258.912	241.382	257.61	245.93	305.664	318.06	365.517	360.088	324.468	336.737	325.011	371.846	466.343	495.022	518.987	538.017	536.699
305.463	487.648	378.345	299.738	258.287	241.507	257.11	245.68	305.039	317.435	366.267	357.088	324.843	334.612	325.761	371.971	468.093	496.647	516.612	536.392	538.449
305.469	485.898	380.97	299.113	256.412	241.507	257.735	247.68	305.789	317.81	365.517	354.338	323.593	336.862	325.511	372.471	469.343	495.772	520.362	535.767	537.324
305.476	484.648	378.095	298.863	258.537	241.632	259.36	246.68	303.664	317.31	365.017	355.463	324.218	335.862	324.511	371.971	469.343	495.772	517.487	536.017	540.074
305.482	484.023	378.845	300.988	257.287	243.257	256.235	247.305	304.414	318.31	368.267	354.588	323.718	333.862	323.886	371.346	468.593	496.772	519.362	533.017	539.449
305.488	482.773	377.72	298.238	256.412	241.632	258.985	247.18	303.539	316.81	369.142	355.213	323.718	337.487	321.761	368.221	467.593	492.522	516.737	534.267	537.699
305.494	484.273	377.22	299.363	256.037	244.132	257.36	245.68	303.164	319.685	367.767	353.713	322.593	334.112	323.511	369.346	466.468	492.897	515.612	535.142	539.074
305.5	485.523	377.595	298.113	255.412	241.007	256.985	247.18	304.414	318.06	370.767	354.963	324.218	332.737	321.636	369.096	468.218	493.272	517.112	534.142	537.574
305.506	484.648	377.845	298.863	255.037	243.132	257.86	246.305	304.664	316.935	368.017	354.713	322.718	335.112	324.886	367.971	467.093	495.272	514.987	534.017	538.449
305.512	483.773	375.47	298.988	254.412	241.757	255.235	247.43	303.789	316.06	370.392	355.588	323.468	331.987	321.636	367.846	465.343	495.522	516.487	534.017	539.074
305.518	482.148	377.845	299.738	255.037	242.007	258.61	246.805	303.914	314.185	369.892	357.713	321.843	335.737	321.636	366.971	464.343	495.147	515.362	534.017	538.824
305.524	480.898	377.345	299.113	253.162	242.382	256.485	247.18	302.664	314.06	367.767	356.588	325.593	336.737	323.886	364.721	465.593	496.022	513.862	535.642	540.199
305.53	481.523	378.345	299.863	257.287	244.132	257.735	246.68	305.039	313.31	369.767	360.963	321.968	336.362	323.761	366.096	464.343	494.272	514.612	533.392	539.324
305.537	481.273	379.345	299.738	256.412	241.757	257.485	247.18	301.914	311.81	368.267	362.963	322.218	337.112	327.011	366.846	462.968	494.647	513.487	534.517	541.074
305.543	480.023	378.595	299.738	256.537	244.757	255.985	247.93	304.539	313.81	368.892	362.588	322.843	336.987	325.011	365.846	465.093	493.772	514.612	535.642	537.699
305.549	480.773	378.345	298.113	257.537	242.132	257.61	248.18	301.914	309.81	369.142	365.713	325.968	338.737	326.511	365.721	462.843	494.022	514.362	534.642	537.574
305.555	479.898	381.47	303.113	259.037	245.757	255.36	247.43	301.664	312.685	370.392	367.838	323.593	338.487	326.261	364.846	463.093	493.147	514.362	536.267	539.199
305.561	480.273	378.845	299.238	258.412	243.507	256.485	247.555	302.289	309.56	370.267	366.713	323.843	337.487	324.761	365.221	464.718	492.772	516.362	534.767	539.074
305.567	481.398	377.595	300.738	260.287	247.257	256.485	247.055	300.039	310.31	369.642	368.963	323.968	339.737	326.886	365.721	463.718	494.772	516.862	539.267	540.574
305.573	479.398	378.47	298.113	259.912	245.882	254.985	249.805	303.664	311.685	369.892	371.338	324.218	338.112	325.511	364.346	465.593	493.022	517.362	535.517	538.449
305.579	477.398	379.345	299.988	260.537	246.007	256.86	248.305	301.414	307.31	370.642	372.088	324.218	339.362	326.386	366.596	462.843	496.397	514.612	534.767	540.449
305.585	479.148	379.22	299.113	261.037	248.882	254.735	249.055	302.164	309.06	369.767	372.088	324.843	338.112	327.636	364.221	465.593	496.147	514.237	536.142	538.699
305.591	477.648	378.845	299.363	262.537	247.507	256.735	247.555	303.164	308.31	368.017	375.088	324.218	340.362	324.011	363.721	463.093	496.897	516.237	533.767	537.074
305.598	479.148	377.72	299.738	260.287	247.632	255.36	248.93	300.914	309.56	368.892	374.588	326.593	340.112	327.511	364.971	467.218	496.897	517.112	535.142	537.824
305.604	475.648	376.97	299.988	261.037	250.632	253.985	249.805	303.914	310.685	370.017	375.088	324.968	338.362	324.261	365.221	466.468	498.397	518.112	534.392	536.324
305.61	480.023	375.47	300.238	263.537	248.632	256.235	250.305	301.914	310.185	367.767	377.213	324.843	341.112	323.636	361.846	466.218	496.897	516.362	531.517	537.574
305.616	477.898	377.47	298.863	261.662	250.007	253.985	250.055	298.414	311.935	370.767	373.338	323.718	337.487	325.011	362.346	466.593	495.147	515.487	534.142	537.199
305.622	477.648	373.47	299.988	262.287	249.257	256.61	250.68	300.164	310.435	367.517	376.588	325.843	338.612	326.011	363.846	466.843	496.147	516.237	532.267	537.574
305.628	477.023	371.72	299.488	263.037	248.882	255.86	249.68	297.664	311.935	367.017	376.463	325.093	338.362	326.011	362.721	467.093	492.772	514.237	532.767	538.574
305.634	475.898	370.22	297.863	263.662	250.132	254.11	251.18	299.914	314.06	368.517	373.463	323.968	338.487	324.636	362.846	466.843	493.522	516.737	531.142	537.074
305.64	475.773	372.22	299.113	262.162	249.757	255.235	248.555	297.414	310.435	367.517	371.963	323.968	338.362	323.386	363.471	465.843	496.397	513.737	531.017	536.949
305.646	473.273	372.22	300.238	261.912	251.257	253.735	252.18	298.789	315.685	368.267	370.838	325.468	334.987	325.511	362.346	467.218	493.272	514.112	531.267	537.199
305.653	474.148	368.595	299.363	262.662	247.882	255.485	248.93	297.414	312.81	366.892	368.963	323.343	335.862	323.011	365.721	466.718	492.272	513.987	528.892	536.824
305.659	476.148	370.595	298.113	261.662	248.382	254.235	251.43	297.414	312.56	364.392	367.588	327.718	332.737	323.261	362.846	466.468	493.897	514.237	530.267	536.949
305.665	472.398	370.22	297.363	260.787	249.757	254.86	248.805	297.789	314.31	365.017	367.463	322.718	333.112	324.761	363.971	467.968	493.147	512.737	530.517	537.574
305.671	473.273	368.72	300.113	262.287	246.507	255.61	250.055	296.539	316.06	364.392	364.588	325.718	333.612	325.386	366.221	465.343	495.647	511.362	530.142	538.074
305.677	471.523	370.97	297.988	261.912	251.132	253.86	249.555	295.539	315.935	365.767	366.338	324.718	329.487	323.386	364.721	466.593	492.772	511.237	530.767	538.949
305.683	471.023	366.97	296.988	262.662	249.882	255.61	249.68	295.664	315.685	364.267	366.088	324.343	330.987	324.136	366.221	468.343	491.147	512.987	527.642	538.324
305.689	470.398	369.97	298.363	261.662	250.632	253.61	249.305	294.289	318.435	363.392	363.963	323.968	329.737	323.886	365.846	464.593	490.772	512.237	530.267	540.699
305.695	471.023	368.72	298.488	261.662	249.507	254.235	251.055	295.289	318.56	364.267	363.213	324.593	328.112	323.386	365.846	463.968	492.522	512.862	529.892	540.074
305.701	473.773	370.22	295.988	259.537	247.507	254.61	249.93	294.164	317.56	361.392	361.838	324.968	326.612	321.761	365.721	463.718	492.772	512.612	527.892	539.574
305.707	472.898	369.345	294.738	263.787	250.632	253.86	252.43	293.914	318.81	364.392	361.088	323.093	325.237	322.386	364.846	464.968	491.022	512.112	528.142	538.949
305.714	473.773	365.595	295.238	261.662	247.882	253.985	251.43	294.789	317.685	363.392	360.338	324.343	324.612	322.011	367.721	464.343	491.147	512.237	528.267	536.949
305.72	472.023	368.345	294.863	259.662	249.007	253.235	251.305	293.164	317.185	363.392	361.338	325.343	322.237	322.636	364.721	462.718	490.147	512.487	532.142	539.199
305.726	470.523	368.97	294.363	261.912	247.382	252.485	249.555	294.789	316.685	366.142	362.588	323.718	322.737	322.386	367.096	466.218	490.772	511.987	530.142	539.324
305.732	473.898	368.22	292.613	262.037	247.632	253.36	249.055	291.914	318.56	363.517	360.338	325.218	322.737	320.761	367.096	463.343	492.147	512.737	532.392	539.949
305.738	471.523	368.595	292.363	259.662	246.632	251.61	248.805	294.414	317.185	366.642	361.213	324.093	321.487	322.136	367.596	466.593	490.772	511.237	530.767	539.074
305.744	476.523	369.845	293.613	261.662	246.507	251.61	247.18	292.664	316.81	366.892	361.963	325.593	320.987	322.011	370.471	464.218	492.647	512.987	530.767	538.449
305.75	475.023	370.72	290.363	260.412	246.132	250.86	248.43	294.539	316.435	367.767	363.713	326.343	320.112	320.136	368.096	464.593	493.897	509.362	531.892	538.199
305.756	475.273	370.22	290.738	260.662	244.882	251.985	249.43	296.664	315.935	367.392	361.963	322.843	319.987	322.261	369.721	463.218	493.897	510.362	531.267	540.199
305.762	478.398	370.095	290.863	260.037	243.882	250.86	248.18	294.289	315.935	368.142	364.463	325.718	319.237	322.011	368.221	463.843	494.647	512.237	531.892	538.324
305.769	476.398	370.345	290.738	261.662	245.632	251.61	249.93	294.914	315.06	369.017	365.338	323.593	317.362	320.386	369.346	462.718	492.522	512.237	532.142	540.324
305.775	478.648	367.72	290.363	260.912	242.757	250.36	247.68	296.914	316.06	368.517	364.713	324.843	317.987	320.136	367.221	461.843	496.022	511.487	532.892	539.074
305.781	479.398	371.97	288.738	262.162	241.882	251.86	249.43	295.789	315.06	365.142	365.588	324.718	315.862	321.261	366.971	460.093	492.772	512.112	534.642	538.949
305.787	476.023	369.095	289.988	262.287	242.507	250.235	246.68	297.414	316.185	364.892	364.213	323.218	316.112	319.011	367.471	460.968	492.397	512.237	534.142	539.199
305.793	477.273	371.095	287.863	260.537	240.757	251.61	249.555	296.414	314.435	362.892	362.088	327.843	314.362	317.261	365.971	458.218	494.522	510.737	534.892	540.449
305.799	478.398	368.72	286.863	262.287	242.757	251.485	248.68	299.039	315.31	364.642	363.463	325.093	315.237	317.386	365.221	459.593	494.147	511.362	534.642	538.699
305.805	478.523	371.595	286.113	261.662	242.257	253.735	248.68	297.789	313.81	361.517	362.338	326.218	315.862	317.261	364.971	458.218	495.647	510.737	533.017	539.574
305.811	478.148	371.345	286.863	260.412	240.382	250.735	247.68	297.039	312.935	357.892	361.713	327.093	315.237	316.261	363.096	459.093	493.772	511.487	533.392	537.324
305.817	476.773	370.095	288.113	259.287	239.757	253.61	248.68	299.789	312.31	357.767	366.088	324.468	314.862	313.511	366.596	457.968	494.147	508.612	530.017	539.074
305.823	476.273	369.845	286.488	262.162	239.382	252.36	249.18	299.414	313.685	355.267	366.588	325.968	314.487	314.261	364.221	458.093	493.897	511.487	531.642	537.949
305.83	474.398	372.47	287.113	259.537	239.507	253.485	248.43	298.039	312.185	353.517	368.463	324.343	315.612	313.636	364.596	458.718	491.772	509.862	530.392	535.824
305.836	474.898	371.22	287.738	261.412	236.757	253.985	247.055	299.414	312.935	352.892	369.338	326.343	315.487	311.761	363.596	455.843	495.897	508.612	530.392	537.449
305.842	472.773	370.345	287.238	260.787	237.382	254.11	248.43	297.664	311.935	352.392	369.838	324.343	315.112	310.511	364.471	456.843	492.647	508.737	531.392	533.824
305.848	474.023	370.97	288.613	259.537	239.007	252.735	247.18	295.914	312.06	351.892	372.213	325.968	316.612	310.636	364.596	455.843	495.147	506.237	529.017	535.449
305.854	473.273	369.595	287.488	260.412	235.257	255.235	247.055	297.289	311.935	349.767	372.213	326.593	315.737	309.636	361.971	453.593	493.897	506.362	528.017	532.449
305.86	472.648	371.095	288.863	259.162	236.757	255.235	247.055	296.789	309.56	350.892	373.713	322.843	316.737	311.261	364.846	453.968	492.272	504.487	527.267	532.824
305.866	472.648	368.72	287.738	259.537	236.632	255.86	244.93	296.039	311.81	349.142	372.088	324.343	315.112	311.261	363.846	453.218	494.522	505.237	526.642	532.574
305.872	471.398	370.97	285.738	261.537	235.757	252.985	247.805	297.539	309.935	348.642	374.088	322.718	317.737	311.886	363.096	453.093	493.772	505.362	526.892	531.199
305.878	470.148	369.095	289.363	262.037	236.132	254.61	243.43	294.164	311.685	350.267	372.713	321.218	317.487	311.011	364.596	451.718	493.772	502.862	524.517	533.699
305.885	470.773	372.72	286.238	260.537	234.382	254.11	247.305	294.539	311.31	351.267	373.713	322.718	316.487	310.636	363.346	452.343	492.272	504.987	523.517	531.949
305.891	470.148	370.595	288.613	260.787	237.507	254.86	244.555	294.164	308.31	352.392	375.213	320.593	318.237	312.511	363.846	451.468	490.397	503.362	522.892	532.074
305.897	470.648	371.72	288.113	260.162	234.757	254.735	244.555	292.289	311.56	353.392	372.713	319.343	316.737	313.261	364.596	449.968	492.147	506.737	520.767	531.449
305.903	472.273	372.095	287.488	259.037	232.882	254.36	246.43	291.289	311.31	354.267	374.713	319.718	319.237	312.261	363.471	449.468	491.272	503.487	519.892	530.699
305.909	471.773	369.47	289.863	259.912	232.882	254.485	243.68	292.039	309.06	352.142	371.838	319.968	319.112	311.511	364.471	448.718	493.522	504.237	518.642	531.199
305.915	471.898	372.72	285.738	258.412	232.507	253.985	245.555	292.914	310.435	354.392	370.213	320.218	317.362	312.011	362.471	446.843	491.897	505.737	518.392	530.699
305.921	472.773	372.595	290.988	259.162	231.757	256.36	245.93	289.539	310.81	355.142	372.338	319.343	318.487	312.886	362.346	446.593	489.522	504.862	516.517	532.699
305.927	471.648	371.22	287.988	258.412	229.882	254.485	243.305	291.164	311.685	355.517	368.088	319.218	316.237	312.011	362.846	447.093	491.147	506.737	517.767	531.824
305.933	469.898	373.095	289.113	258.537	229.507	256.86	244.93	291.789	312.185	355.142	369.463	317.468	318.362	311.886	363.971	445.218	489.647	505.612	515.517	529.824
305.939	471.898	373.22	287.863	259.912	231.757	255.36	243.055	290.914	315.31	355.017	369.588	317.218	318.987	312.511	361.721	446.218	493.272	504.487	513.142	530.699
305.946	470.398	374.595	288.738	260.037	230.257	257.235	244.805	293.789	313.56	355.767	368.338	318.468	316.987	312.011	362.346	445.843	489.397	505.237	514.017	529.199
305.952	471.023	371.97	291.613	259.287	233.007	257.485	240.18	293.789	314.185	353.892	367.588	315.968	319.362	313.261	361.471	444.718	488.647	502.987	516.642	530.574
305.958	469.773	372.72	289.113	259.162	231.382	257.61	240.93	292.914	315.31	355.642	367.463	316.093	319.237	313.261	363.346	444.093	491.272	504.237	513.267	529.449
305.964	471.773	373.72	290.738	261.787	233.757	257.235	241.555	296.039	315.435	351.892	367.588	315.718	319.612	312.136	360.721	443.718	491.522	503.237	516.142	528.824
305.97	472.648	372.345	292.738	261.787	233.632	255.86	239.305	295.289	315.06	352.642	365.213	315.093	319.862	311.761	361.971	445.218	491.522	501.112	514.642	529.699
305.976	472.648	372.47	291.863	261.787	233.007	255.985	241.805	294.539	315.31	352.267	364.838	314.343	320.737	311.261	361.596	445.343	490.647	502.487	515.142	526.324
305.982	472.648	371.095	292.863	264.037	233.757	256.61	240.93	293.664	313.435	348.892	363.963	314.593	321.612	313.386	362.846	442.718	488.647	499.487	514.767	528.949
305.988	471.773	372.22	291.738	262.162	234.257	255.235	242.305	295.289	316.435	348.642	360.088	315.468	318.112	313.886	360.846	443.718	490.397	502.237	516.642	528.699
305.994	469.898	371.595	293.738	265.037	234.132	256.735	241.555	292.789	315.31	345.267	362.463	315.468	321.112	315.261	362.221	442.843	490.147	498.112	514.392	527.699
306	471.148	369.47	290.988	262.662	233.257	254.735	241.93	293.039	316.31	343.767	356.088	314.218	322.737	314.011	357.596	444.218	492.897	499.612	517.892	529.199
306.007	470.648	369.47	290.363	265.162	234.007	255.11	242.18	291.664	314.81	340.892	355.838	314.093	323.487	314.136	361.221	443.843	490.272	498.487	515.142	525.824
306.013	471.398	369.72	290.738	265.287	232.257	253.985	242.43	292.039	315.685	341.642	353.588	316.468	321.862	315.011	360.096	445.093	491.147	498.612	517.142	527.574
306.019	470.898	368.97	288.613	264.537	235.757	253.61	241.93	290.539	313.31	340.017	350.963	314.718	322.862	312.386	359.596	442.593	491.397	499.112	516.642	526.824
306.025	472.023	367.345	288.988	265.037	235.007	252.36	242.93	288.539	313.935	338.392	352.463	313.468	327.362	312.511	359.971	445.718	489.522	497.862	515.892	525.949
306.031	471.773	367.095	288.488	264.162	234.632	252.11	245.43	288.664	313.935	339.267	348.963	313.843	324.362	315.011	359.596	446.343	489.897	497.987	513.892	526.949
306.037	470.398	365.22	288.863	267.912	235.507	252.985	245.18	290.164	311.435	341.017	348.713	313.843	327.737	312.136	361.096	445.593	489.397	498.987	514.767	523.949
306.043	470.398	365.47	288.988	262.787	234.882	251.985	245.055	287.164	312.31	341.517	347.213	312.843	328.737	313.386	361.596	444.718	489.522	496.612	516.767	523.324
306.049	468.273	365.595	286.988	265.162	236.257	251.235	245.93	287.914	310.185	342.017	348.338	312.343	325.862	312.761	359.971	445.843	491.147	496.862	513.142	523.074
306.055	469.648	363.595	286.363	265.287	234.632	252.36	246.805	286.539	310.185	341.517	346.588	312.218	329.612	312.136	361.846	445.718	488.397	495.737	513.392	522.699
306.062	468.398	363.47	287.988	262.162	236.257	250.11	245.555	286.414	310.81	342.767	345.963	312.718	326.987	312.636	359.596	445.843	488.522	494.987	513.142	523.449
306.068	467.398	362.095	284.488	265.037	235.632	252.985	245.93	287.539	308.435	344.267	347.088	314.593	329.362	309.511	362.846	448.093	487.522	495.737	511.642	519.449
306.074	470.023	364.345	284.488	262.537	234.757	253.235	244.68	287.289	309.185	344.142	348.088	314.593	328.362	311.136	360.471	446.718	488.272	494.112	511.517	521.824
306.08	466.898	365.345	282.113	263.662	235.757	251.485	244.93	286.164	306.935	345.517	345.338	313.218	327.487	311.761	361.596	447.093	486.522	494.487	512.517	519.824
306.086	466.898	362.345	285.363	262.787	235.507	254.235	244.305	286.039	306.56	346.767	348.213	314.218	328.112	312.511	361.846	447.843	487.272	494.612	512.142	518.824
306.092	466.648	364.095	281.613	261.787	236.632	251.61	245.305	286.414	308.185	348.517	348.463	314.968	326.737	312.386	359.596	450.968	486.272	493.987	515.517	519.574
306.098	466.398	362.595	282.488	262.162	235.507	254.11	243.68	285.289	305.31	347.767	349.338	316.218	329.487	311.136	360.471	450.718	488.522	494.487	510.767	517.449
306.104	466.773	363.97	281.488	261.037	234.257	252.61	243.805	285.789	304.935	351.017	349.338	315.093	329.112	310.636	361.721	448.843	489.147	492.237	511.642	518.824
306.11	464.148	362.22	283.113	262.037	236.132	252.11	242.305	287.664	306.435	351.642	350.838	313.843	327.487	311.011	360.721	450.718	488.772	492.612	510.392	517.199
306.116	466.398	362.595	281.488	258.037	233.632	251.11	244.555	285.414	303.435	350.392	353.088	315.843	328.612	308.761	360.971	451.343	488.772	490.612	511.142	516.824
306.123	465.148	363.72	281.238	259.162	234.632	249.235	245.805	286.289	304.435	351.892	351.338	314.718	328.112	311.511	358.346	452.218	488.647	491.737	511.767	517.699
306.129	465.648	362.22	282.738	258.912	234.382	248.985	242.68	286.789	304.31	352.642	352.463	314.843	327.737	309.386	360.846	450.968	488.147	492.362	509.142	518.324
306.135	466.398	364.97	283.238	257.662	234.882	248.36	245.305	286.539	302.935	353.517	352.838	314.593	325.862	312.011	358.221	450.843	489.147	491.737	513.017	518.574
306.141	463.898	360.47	281.238	258.037	233.757	249.11	245.305	288.664	305.185	355.267	354.213	312.593	328.112	311.636	357.721	453.093	489.897	493.612	510.392	516.449
306.147	467.398	361.97	282.863	258.787	230.007	249.235	244.805	287.914	303.685	352.642	354.588	314.593	328.987	310.386	358.471	450.968	487.897	493.487	511.267	515.949
306.153	462.398	362.47	282.363	257.662	234.382	248.11	248.305	288.289	303.435	356.767	354.338	313.468	325.612	310.636	353.721	453.468	487.897	494.737	513.142	514.574
306.159	464.398	362.72	283.363	257.162	231.757	250.86	246.055	288.164	303.185	354.017	355.588	313.343	327.487	312.636	356.846	454.468	487.897	495.237	510.392	513.699
306.165	465.273	361.345	283.613	256.537	232.257	248.735	248.555	288.164	303.81	356.017	354.963	314.093	326.487	311.011	355.596	452.843	489.522	494.362	511.642	514.199
306.171	462.523	361.47	283.238	256.037	232.757	249.485	245.68	290.164	303.935	358.017	354.963	311.218	326.737	311.636	354.846	454.968	488.272	499.237	510.267	514.199
306.178	466.148	361.095	284.113	257.162	229.757	248.985	250.555	287.664	301.685	355.892	352.963	310.843	326.987	311.511	355.221	453.843	489.272	496.112	511.142	512.074
306.184	464.773	360.595	283.488	258.787	233.882	249.11	246.68	288.414	302.81	356.892	354.588	312.468	325.862	311.636	352.971	454.093	487.522	496.612	512.642	512.824
306.19	464.023	359.095	284.738	256.537	230.007	250.985	247.555	289.914	302.435	356.642	352.588	311.218	325.112	311.886	355.346	452.968	488.522	497.737	511.642	511.699
306.196	463.898	359.595	283.988	257.287	230.882	249.485	247.055	289.289	302.06	354.142	351.963	311.718	324.362	311.886	353.596	451.968	489.772	499.112	514.392	511.824
306.202	460.898	359.22	287.113	256.912	230.007	249.985	247.555	291.664	304.31	354.267	350.213	309.468	323.987	312.886	354.846	452.593	487.772	498.987	511.267	511.699
306.208	461.648	359.595	284.488	255.787	229.382	251.485	246.43	289.914	304.56	352.267	349.838	310.468	323.987	315.011	357.096	450.968	489.022	497.737	512.267	511.824
306.214	459.773	361.345	284.863	254.662	229.132	249.735	248.18	289.914	304.935	352.392	351.963	308.718	321.862	314.011	353.221	454.093	487.397	496.112	510.767	511.824
306.22	459.648	360.22	288.113	255.162	229.507	250.86	246.305	289.539	304.435	351.392	351.088	310.093	321.237	314.761	357.346	452.843	488.272	495.112	510.017	512.449
306.226	460.523	360.72	286.988	253.912	229.757	249.735	247.555	290.039	303.185	349.642	350.588	310.593	320.737	315.886	355.596	452.718	488.147	495.737	508.767	514.074
306.232	462.273	360.595	288.113	255.162	230.757	251.735	244.93	288.914	307.685	351.767	351.838	308.593	319.487	314.386	356.471	453.218	488.272	496.112	507.892	514.449
306.239	462.023	362.22	286.238	255.037	231.257	249.86	247.305	287.664	305.56	347.267	350.963	310.093	319.862	316.136	355.721	453.218	489.272	495.362	506.767	513.574
306.245	461.398	363.095	289.113	254.912	231.132	248.985	247.68	288.414	304.685	349.642	350.713	308.093	318.987	317.136	355.846	451.218	483.647	494.737	504.392	514.449
306.251	461.898	359.97	288.863	255.537	229.257	250.985	245.93	287.789	306.685	348.267	353.088	310.218	320.487	317.136	354.471	451.093	486.397	495.612	504.767	513.824
306.257	461.898	361.47	287.363	254.912	229.132	249.86	248.305	286.914	305.56	350.142	350.463	310.218	318.487	315.886	353.721	453.343	485.397	495.737	507.392	516.449
306.263	461.523	362.22	289.488	254.287	230.382	249.985	246.43	289.914	307.81	349.142	352.088	310.343	318.112	314.511	354.221	452.343	486.022	497.112	504.642	517.949
306.269	464.523	361.595	288.238	253.787	229.257	251.735	245.93	288.789	306.56	348.892	351.963	311.093	319.987	316.886	352.846	450.218	483.272	494.862	505.142	518.824
306.275	462.148	361.345	287.113	254.537	229.632	249.61	246.555	291.039	306.56	350.642	355.713	310.468	318.362	316.386	353.971	450.968	483.647	494.487	504.017	518.449
306.281	465.148	359.97	287.988	252.912	228.382	253.485	243.43	290.289	306.685	348.392	354.338	313.218	319.112	317.261	353.971	448.593	485.522	496.112	502.642	520.074
306.287	464.898	363.72	289.613	251.287	230.132	249.985	245.18	292.164	307.435	348.767	357.588	311.468	319.612	316.636	350.971	450.093	485.147	495.987	504.642	519.949
306.293	463.898	360.595	288.738	250.287	227.007	253.61	241.18	292.789	306.56	350.767	357.338	312.718	319.112	316.136	353.596	449.843	483.897	495.987	503.017	520.699
306.3	467.523	361.345	287.113	251.537	228.007	251.485	244.305	294.289	310.06	350.642	355.463	314.843	319.237	316.011	353.096	445.468	483.647	497.112	503.517	519.574
306.306	465.523	358.97	287.488	250.412	228.007	251.61	239.68	294.164	307.56	351.017	358.463	312.093	321.737	315.386	353.096	448.093	479.772	494.612	502.892	521.824
306.312	464.898	360.095	286.613	250.537	225.757	251.86	239.43	291.914	309.185	349.892	357.338	314.093	319.862	315.636	352.471	447.468	483.272	493.612	502.267	521.699
306.318	465.148	361.72	285.238	250.787	228.632	253.61	240.305	292.539	309.935	348.892	356.963	314.593	316.487	314.761	351.596	445.968	480.522	492.487	506.642	521.074
306.324	464.523	359.345	286.738	248.537	227.257	252.11	240.43	291.539	309.935	349.267	357.588	314.718	319.237	314.886	353.596	446.718	481.522	494.362	504.142	522.199
306.33	467.148	360.22	283.988	250.787	229.382	252.985	239.305	291.914	310.56	349.142	358.088	314.718	314.737	313.761	353.471	447.343	482.647	495.237	505.767	521.824
306.336	464.898	359.095	286.238	251.537	228.007	251.985	238.18	293.289	308.435	350.392	358.213	311.843	316.487	316.386	353.096	446.718	480.522	492.987	503.892	519.324
306.342	465.148	359.845	282.113	250.037	230.507	253.61	236.18	290.914	309.56	348.017	357.088	314.093	315.737	315.261	353.096	444.968	483.022	491.487	507.142	521.074
306.348	464.648	361.72	285.113	252.162	230.882	250.86	236.93	291.414	309.435	349.017	358.588	311.968	317.112	318.261	350.596	447.468	481.272	492.362	507.642	520.699
306.355	464.523	356.845	285.488	249.787	231.007	253.61	235.055	290.789	308.185	350.142	356.088	312.718	314.237	315.761	351.971	446.968	481.897	490.862	504.642	520.324
306.361	465.023	358.845	283.613	251.412	231.757	251.36	235.43	289.289	309.81	348.017	355.588	313.593	315.487	317.511	350.346	446.343	481.022	492.612	506.642	520.949
306.367	462.148	359.595	282.738	250.662	232.132	253.36	232.805	289.664	308.935	348.892	354.713	312.843	315.362	317.636	350.846	447.343	478.897	489.112	505.392	520.449
306.373	464.148	359.97	282.863	251.537	232.257	251.235	232.93	287.414	308.685	348.767	352.463	313.968	314.362	316.761	351.471	448.218	481.647	489.862	506.267	520.574
306.379	465.148	357.595	280.738	251.287	232.257	251.86	232.68	286.664	306.435	349.517	354.213	312.843	316.487	316.386	349.846	448.468	478.397	488.862	507.892	518.949
306.385	465.648	357.22	282.238	252.287	232.757	251.485	232.305	285.414	306.935	348.017	352.713	311.968	314.362	317.386	348.346	447.718	481.147	486.612	506.517	520.949
306.391	464.148	359.095	278.988	255.037	232.882	252.11	231.68	284.539	306.31	349.767	352.088	313.093	315.737	314.011	348.721	448.593	480.897	487.487	506.392	517.324
306.397	461.898	358.095	281.988	253.912	231.757	251.485	232.43	282.664	304.81	348.517	351.588	312.343	315.862	314.886	348.971	448.093	478.397	486.862	505.142	518.324
306.403	462.898	356.845	279.488	252.662	231.632	250.36	229.18	282.914	306.435	350.017	349.338	314.218	313.487	314.136	348.596	446.593	481.147	488.862	504.142	518.324
306.409	464.148	357.595	278.363	255.537	231.757	249.61	231.18	281.789	305.685	346.267	348.213	313.843	314.237	314.136	348.346	447.093	480.022	485.737	504.892	517.324
306.416	464.148	355.22	279.488	250.787	232.382	250.61	227.805	282.414	307.31	347.392	346.838	313.093	313.737	313.511	347.971	447.468	480.522	486.237	505.017	519.074
306.422	464.148	358.845	279.238	252.662	232.257	250.985	230.805	279.039	305.685	345.892	345.963	314.343	314.112	312.386	348.346	446.968	479.272	488.362	505.642	516.199
306.428	465.648	355.095	279.738	254.537	232.632	250.235	227.18	278.289	302.935	345.267	344.713	315.343	312.737	312.386	349.346	448.468	478.772	485.112	502.767	518.324
306.434	465.398	357.22	278.113	252.287	231.632	250.985	227.305	278.664	306.06	345.892	341.588	313.468	312.362	313.386	351.596	448.218	480.022	486.237	504.642	516.074
306.44	466.273	357.97	279.863	254.287	232.882	249.985	226.93	279.789	304.935	344.892	344.213	315.218	314.862	311.636	348.596	448.718	477.772	484.362	501.642	512.699
306.446	466.523	355.595	280.238	253.662	232.882	249.735	226.805	277.289	303.81	346.642	341.713	313.843	312.237	313.011	349.846	446.218	481.772	484.612	505.392	513.699
306.452	468.273	354.595	280.363	255.412	232.382	249.11	229.555	279.039	303.685	345.517	340.338	312.718	311.987	312.011	350.971	447.093	478.022	483.487	503.392	509.449
306.458	467.273	358.595	279.863	253.912	233.882	248.61	225.93	277.164	302.935	346.892	340.338	314.218	314.612	313.261	351.596	445.218	476.522	483.737	502.892	511.449
306.464	469.273	355.595	279.988	255.412	232.132	246.235	227.43	279.664	304.935	347.017	337.963	315.093	312.612	312.136	353.221	446.343	479.647	485.237	503.142	509.824
306.471	470.398	355.47	278.988	255.412	233.257	248.11	225.805	279.414	302.56	347.892	339.963	313.218	313.487	309.886	353.471	443.718	477.647	483.112	503.392	510.199
306.477	472.148	355.97	279.613	255.037	231.507	244.61	228.68	278.664	303.935	347.642	337.088	314.093	313.112	311.636	351.096	445.218	478.772	483.487	501.517	507.699
306.483	469.273	356.595	277.863	255.662	234.132	246.11	227.555	280.539	300.81	348.392	341.588	311.718	312.612	310.261	352.721	444.343	475.647	482.987	502.392	505.949
306.489	469.898	355.845	280.238	255.662	232.632	244.61	230.18	281.039	303.685	348.017	341.338	313.218	314.112	310.511	350.971	443.093	475.647	482.612	500.892	507.699
306.495	466.648	356.095	279.113	255.787	233.632	244.86	230.18	284.539	304.935	349.642	340.213	312.718	310.737	311.136	351.221	442.968	478.147	484.112	502.017	508.074
306.501	467.523	355.345	280.738	255.662	231.882	244.61	231.055	285.164	302.185	347.267	342.838	310.593	314.112	311.386	350.096	442.843	475.397	481.612	501.642	507.199
306.507	465.898	353.97	279.363	253.037	232.382	244.985	231.805	284.664	304.56	350.642	341.213	309.843	312.862	310.386	351.596	442.843	474.397	482.362	501.642	506.949
306.513	466.523	354.97	276.988	257.162	231.757	245.61	231.555	286.789	303.935	349.392	343.963	309.968	314.862	307.886	352.221	443.718	472.772	484.362	501.142	505.574
306.519	463.648	353.97	280.613	256.412	231.382	245.985	231.055	284.164	304.935	348.892	343.713	310.093	314.237	308.011	351.346	441.968	475.147	482.362	500.267	506.699
306.525	464.398	353.845	278.488	254.412	230.132	244.11	232.43	285.289	303.185	349.767	344.838	307.593	313.737	309.386	351.971	443.468	472.897	484.237	499.517	505.074
306.532	464.148	350.72	278.988	255.787	231.382	245.86	231.18	283.414	302.935	350.392	345.838	305.968	314.737	306.761	353.471	442.093	472.272	483.862	499.517	506.574
306.538	462.023	352.595	277.738	254.662	230.132	240.485	234.305	284.039	302.685	349.517	346.713	305.718	314.362	307.511	351.471	443.218	472.147	483.487	500.267	505.824
306.544	461.648	351.47	276.988	254.412	232.382	243.735	231.305	284.664	302.31	350.892	347.213	303.718	315.862	306.011	354.596	439.843	471.522	484.362	501.267	503.324
306.55	463.523	350.595	279.488	255.912	228.882	241.735	234.43	280.789	301.31	348.142	347.838	305.093	316.612	306.886	354.096	442.468	472.397	484.987	502.142	505.449
306.556	459.148	349.595	275.488	252.537	231.382	242.86	230.93	282.914	301.185	346.517	348.713	303.218	314.112	305.386	355.096	440.968	471.147	487.362	500.517	504.949
306.562	462.648	350.72	280.488	255.037	228.882	241.735	231.93	281.914	301.31	345.517	348.838	302.593	318.737	307.011	355.221	439.468	469.522	486.737	499.892	505.574
306.568	462.898	350.97	278.613	251.412	229.882	241.36	232.555	280.539	300.185	346.142	347.588	301.843	314.487	306.636	353.846	439.718	469.022	486.112	499.017	506.449
306.574	459.523	351.22	276.488	255.162	230.882	242.985	233.18	281.039	300.06	344.017	349.213	300.593	317.487	307.136	354.846	440.968	471.397	486.487	499.392	505.949
306.58	459.273	348.22	279.488	251.037	228.507	243.36	231.18	279.789	299.81	344.142	349.338	300.093	316.362	306.011	356.096	439.968	471.147	486.237	501.267	507.199
306.587	457.273	350.47	279.113	253.412	229.507	241.61	233.305	277.664	300.685	343.767	348.463	302.468	316.362	305.636	353.346	439.468	469.772	488.487	498.142	507.449
306.593	459.148	350.22	277.613	253.912	229.882	244.61	232.18	279.914	298.935	340.392	348.838	299.968	316.987	305.636	353.346	438.343	469.397	484.987	499.392	507.949
306.599	457.273	351.72	275.488	251.787	230.382	241.86	233.18	280.664	301.685	345.767	346.838	301.093	315.862	307.511	352.471	439.843	468.647	487.237	499.642	506.449
306.605	457.273	348.345	275.738	253.912	228.632	244.485	231.805	279.664	301.935	342.642	345.838	302.218	316.237	305.261	354.971	440.343	470.147	488.612	495.017	504.824
306.611	458.898	349.345	276.863	252.287	227.882	241.86	233.055	278.164	299.935	342.142	343.838	301.843	317.862	308.511	353.971	437.593	467.522	487.112	496.017	507.949
306.617	455.648	350.22	274.363	252.162	230.882	242.86	233.055	280.414	302.31	343.892	344.088	301.093	315.612	306.886	353.721	439.343	467.772	487.487	494.642	506.574
306.623	456.148	349.72	272.863	250.537	227.507	245.235	232.93	281.289	301.81	341.267	344.088	302.968	316.487	308.261	354.096	435.593	465.647	488.237	497.017	508.949
306.629	455.273	348.595	271.738	249.662	230.257	241.985	232.805	283.414	303.31	342.392	340.713	302.718	315.237	308.886	350.846	439.843	467.772	489.487	496.892	508.574
306.635	453.648	347.97	273.988	252.662	227.507	244.61	234.18	282.664	303.56	340.267	341.338	303.593	316.862	306.511	355.096	438.718	466.647	488.987	495.017	509.199
306.641	454.398	349.47	272.238	247.787	228.132	244.485	233.93	284.789	303.81	340.642	339.213	304.718	315.987	307.511	351.346	438.968	465.772	487.612	497.142	508.824
306.648	451.773	349.97	271.363	252.037	230.257	243.985	233.805	284.289	302.685	340.142	342.213	303.843	313.987	307.261	352.471	438.968	466.522	487.362	493.892	510.699
306.654	453.648	352.095	272.238	249.037	228.382	245.61	233.555	284.664	301.56	340.267	339.588	304.593	316.112	308.261	350.096	437.718	467.647	486.737	496.017	508.699
306.66	451.898	350.845	273.488	246.662	230.632	243.61	234.805	286.664	304.935	340.142	339.463	304.718	312.862	308.511	351.346	441.093	466.897	487.487	495.767	511.074
306.666	451.148	350.095	272.238	248.537	229.382	245.235	232.68	286.164	301.31	340.017	339.088	304.718	315.487	305.761	352.596	438.968	465.647	488.237	494.517	511.074
306.672	451.398	351.97	272.113	246.787	229.382	246.485	233.555	285.289	299.935	339.767	337.838	304.968	312.862	306.011	349.221	438.093	465.897	486.487	497.517	512.199
306.678	449.023	351.345	274.863	243.037	229.507	246.235	233.68	286.914	301.31	340.142	337.588	304.843	312.987	305.511	351.596	437.468	467.772	488.362	495.267	512.074
306.684	450.648	348.72	275.613	245.537	227.007	246.985	232.93	285.914	300.31	338.392	339.838	305.093	312.487	304.886	350.346	434.843	468.022	487.112	495.892	513.074
306.69	448.398	349.97	275.113	241.537	232.257	244.11	233.93	286.664	299.185	340.892	340.338	304.218	313.112	303.761	350.221	438.843	466.647	488.487	494.267	513.324
306.696	447.648	350.595	274.113	244.162	228.882	246.11	234.43	283.789	298.56	340.392	338.963	305.343	315.487	301.511	352.221	437.343	468.397	485.487	493.392	511.824
306.702	446.648	352.47	275.863	241.037	232.257	244.36	233.68	285.039	298.56	340.267	341.588	304.093	313.862	303.761	348.346	436.218	466.897	487.237	494.142	510.824
306.709	445.148	349.345	275.363	242.412	230.382	245.985	234.18	283.914	294.685	341.892	341.463	303.218	315.612	301.136	351.846	435.718	465.397	485.612	493.642	512.199
306.715	445.648	349.845	274.488	240.662	231.007	245.86	235.305	283.414	294.56	341.017	342.713	304.843	314.362	300.136	350.471	435.593	464.272	486.362	493.392	512.699
306.721	443.648	350.72	274.613	240.912	231.632	246.485	234.805	285.039	294.685	342.642	345.963	300.593	314.987	298.761	348.846	435.343	464.022	485.612	491.642	512.074
306.727	446.648	349.22	276.238	240.912	230.882	245.235	232.555	284.789	291.435	340.892	347.713	304.093	316.987	298.636	348.846	436.093	466.772	484.362	489.767	512.324
306.733	444.773	351.595	274.738	238.287	231.757	246.235	236.555	284.789	292.06	345.142	349.713	302.718	313.737	298.386	348.096	436.218	464.522	484.112	490.142	510.949
306.739	444.523	350.595	274.238	241.537	231.382	244.485	234.43	283.414	290.685	342.142	350.338	301.468	314.737	296.386	346.971	434.343	464.397	484.362	487.767	510.574
306.745	445.023	348.845	274.613	238.662	228.632	246.36	236.68	284.539	289.56	342.267	350.838	303.343	316.862	295.886	348.471	435.968	464.897	481.237	487.892	509.324
306.751	442.648	351.595	274.738	240.912	230.882	243.985	234.805	284.039	291.31	344.642	352.463	300.468	314.987	295.511	344.846	436.218	464.022	482.362	487.642	509.824
306.757	443.898	349.095	274.488	242.537	227.632	247.485	236.68	281.414	290.185	342.267	349.088	302.968	314.237	295.011	346.221	434.093	465.022	481.112	486.142	511.949
306.764	442.648	350.47	273.238	240.537	230.132	244.61	237.93	284.539	292.56	344.017	348.713	303.218	316.112	296.386	342.346	435.468	463.147	482.112	491.392	510.574
306.77	440.773	349.095	275.488	240.662	230.757	247.485	235.93	284.539	293.31	343.517	348.338	302.343	315.612	294.886	345.971	435.843	464.897	481.612	488.767	510.074
306.776	442.273	348.97	273.988	241.162	228.632	243.985	236.805	283.664	292.185	342.017	346.963	301.843	315.987	295.386	342.596	436.218	466.647	480.362	490.142	508.949
306.782	440.273	348.845	273.488	243.662	229.132	246.235	236.18	282.664	293.81	344.642	345.463	298.843	314.862	293.636	343.596	435.343	467.397	480.487	490.267	508.699
306.788	443.898	347.72	275.113	240.662	227.757	244.36	235.68	282.289	295.935	342.392	344.338	301.343	314.612	298.261	344.971	437.343	466.647	481.987	488.392	506.824
306.794	442.648	348.47	274.238	242.662	230.632	243.985	236.93	283.539	297.185	342.392	342.338	300.468	312.612	297.011	342.596	439.593	467.397	482.737	490.017	508.074
306.8	443.898	345.845	274.238	244.162	229.007	244.86	236.305	280.414	298.56	343.392	343.088	299.093	313.362	296.011	344.721	437.093	467.522	481.737	489.267	510.199
306.806	443.523	348.22	273.238	242.662	228.382	244.61	237.18	280.664	300.06	342.017	339.338	301.218	313.112	295.886	344.221	436.843	466.147	480.862	490.142	506.324
306.812	443.523	345.095	274.113	244.412	231.632	244.11	234.93	280.039	300.81	343.767	340.463	301.093	313.362	296.761	343.971	437.593	465.022	478.987	490.767	507.574
306.818	445.148	344.22	273.863	245.662	228.882	245.11	235.68	280.664	302.935	342.142	337.463	301.968	311.737	297.386	341.846	437.718	466.272	480.612	492.517	506.074
306.825	445.773	344.72	271.863	243.287	231.382	243.985	234.93	281.539	302.435	342.392	338.338	299.218	312.362	297.011	342.096	436.968	466.397	479.112	491.642	506.199
306.831	444.023	344.97	272.863	243.787	228.882	246.11	234.055	280.914	305.06	341.142	335.713	299.468	311.237	297.136	343.971	437.218	466.397	478.237	491.392	504.824
306.837	446.398	346.595	270.488	246.287	230.007	242.985	233.805	280.539	307.935	341.517	337.213	298.968	310.237	299.761	340.596	435.718	465.022	478.737	494.267	504.574
306.843	447.148	341.22	270.613	246.412	230.132	243.61	232.805	279.914	306.81	342.767	337.338	298.718	310.862	298.761	341.221	438.093	466.397	478.737	492.642	503.574
306.849	448.023	342.72	272.488	245.412	228.507	242.735	232.43	280.039	307.31	341.642	335.838	297.468	308.487	300.261	342.721	437.968	465.897	478.862	493.392	505.699
306.855	445.523	345.47	271.863	247.787	230.007	244.235	235.055	279.039	308.56	341.642	340.463	297.843	309.362	299.511	339.846	437.593	464.147	478.737	494.142	504.574
306.861	447.148	341.845	271.863	246.787	227.757	242.235	232.305	277.539	308.06	343.392	339.463	296.343	307.487	299.511	340.846	436.468	465.897	477.112	493.142	506.199
306.867	446.523	343.345	269.363	249.037	229.257	243.61	236.055	280.164	308.185	342.892	340.338	295.718	307.612	300.011	336.721	437.593	464.397	477.487	493.517	503.074
306.873	444.523	341.97	272.238	248.037	223.757	243.235	233.055	278.039	307.81	344.517	343.338	298.343	309.237	301.011	338.721	437.843	464.272	475.362	491.892	505.324
306.88	446.148	341.72	269.238	247.162	224.632	242.11	234.305	277.539	309.935	344.892	341.213	299.968	307.987	301.261	339.096	434.843	465.397	477.112	492.392	505.449
306.886	444.898	342.72	268.738	248.412	223.882	240.735	233.68	277.539	307.56	343.392	341.213	298.093	307.237	301.011	339.096	433.968	464.522	476.362	493.142	505.324
306.892	446.273	342.345	267.738	245.537	223.632	241.36	234.68	278.289	309.435	345.142	342.463	300.718	305.987	300.136	337.221	435.843	465.397	476.862	491.767	506.199
306.898	447.273	340.97	268.488	246.037	223.132	240.86	236.055	276.164	309.81	345.142	341.088	300.093	305.362	298.386	335.471	434.343	466.272	478.612	491.642	505.824
306.904	445.148	341.595	269.363	247.412	221.507	240.36	234.68	276.664	306.685	342.517	342.963	299.718	306.987	300.636	337.596	434.468	466.522	475.612	489.767	507.324
306.91	445.773	340.97	265.863	245.412	220.882	239.485	233.555	277.414	309.935	343.767	340.213	302.093	304.987	299.386	337.346	433.468	465.397	476.862	493.392	506.074
306.916	443.648	341.22	267.363	246.787	221.632	239.86	235.555	277.289	305.685	343.642	342.588	303.718	305.862	299.636	335.971	431.343	464.647	475.862	491.267	504.699
306.922	443.773	340.47	268.238	245.037	218.632	238.985	234.18	277.539	308.06	340.767	342.713	301.968	305.112	298.886	337.721	433.718	464.147	475.737	493.517	508.199
306.928	442.523	341.72	266.738	247.287	221.132	241.235	236.93	277.914	306.685	341.392	341.338	304.593	304.737	299.011	334.846	433.843	463.522	476.987	492.517	504.824
306.934	443.273	340.595	268.613	247.662	218.757	240.11	234.055	275.789	306.435	340.517	342.713	302.343	303.987	299.136	338.346	433.718	463.647	473.737	492.142	506.949
306.941	441.773	339.845	267.238	247.537	220.757	241.485	235.805	278.664	306.185	340.017	341.088	303.343	306.112	297.636	336.971	433.468	465.147	474.362	493.017	503.449
306.947	442.023	339.47	268.988	247.287	217.882	240.11	233.18	275.914	305.06	341.142	343.338	303.218	306.612	297.886	338.096	433.343	462.647	474.737	492.767	505.699
306.953	441.898	337.845	267.613	246.412	219.507	240.11	235.555	276.914	305.81	338.642	341.463	305.843	302.737	299.136	337.346	432.593	464.647	473.737	492.017	504.574
306.959	439.148	340.22	267.613	249.162	220.507	240.485	232.555	277.289	303.56	339.892	342.838	303.093	303.862	296.136	338.346	435.468	463.647	475.737	493.017	502.949
306.965	441.148	340.595	269.863	246.662	220.257	240.485	233.805	277.539	303.56	339.142	340.463	305.468	304.112	298.386	339.471	433.468	464.647	473.112	491.142	504.574
306.971	438.398	339.095	267.988	246.787	220.257	240.985	231.305	279.289	304.685	339.142	339.963	305.468	304.237	298.511	340.471	432.718	464.897	475.112	492.517	502.449
306.977	437.648	338.845	267.988	246.912	219.257	239.86	232.18	277.164	303.935	337.892	342.713	305.343	303.737	297.136	340.846	430.593	462.022	472.487	491.267	503.574
306.983	437.773	337.595	269.863	243.662	220.632	239.86	231.43	278.164	304.06	339.142	338.213	306.843	303.612	298.261	340.471	431.093	464.522	472.362	492.517	504.199
306.989	437.148	340.72	268.238	245.412	221.757	240.11	231.68	280.414	303.56	338.267	338.463	305.968	305.612	297.761	342.346	433.593	463.147	474.112	491.017	501.949
306.995	438.648	337.595	270.363	244.912	221.382	239.985	231.305	280.414	304.06	339.267	335.963	306.218	303.737	299.011	341.221	433.343	463.647	471.237	492.392	503.824
307.002	438.023	336.22	270.613	244.412	222.382	237.11	231.805	281.664	306.185	340.017	336.963	306.093	303.862	298.011	341.471	432.968	463.522	473.237	492.517	504.449
307.008	438.523	338.095	271.113	245.537	220.132	238.985	230.555	283.664	302.685	341.392	335.463	305.968	305.487	297.011	341.596	432.343	463.022	472.487	492.767	501.199
307.014	437.898	338.095	269.988	243.162	221.007	235.36	232.68	282.789	304.81	342.767	332.338	302.593	301.987	299.386	340.846	433.968	463.147	473.112	494.892	501.824
307.02	437.523	339.22	269.488	244.287	221.132	237.485	232.805	286.914	303.56	343.517	331.838	305.468	306.237	297.761	342.971	433.218	462.022	474.362	494.017	500.949
307.026	438.523	339.72	269.738	243.662	222.132	235.485	233.18	282.289	302.935	344.767	328.963	305.218	305.737	298.761	341.471	432.593	462.022	474.112	493.392	504.199
307.032	437.898	337.22	265.863	243.412	222.132	237.61	231.43	286.414	303.81	348.892	329.213	304.343	303.237	296.761	341.471	433.843	462.272	477.237	491.767	502.824
307.038	436.523	337.595	265.988	243.912	220.257	234.985	231.055	286.289	303.56	347.767	327.588	303.468	305.487	298.761	341.221	433.218	460.522	474.362	494.017	504.199
307.044	435.898	338.845	265.988	242.162	224.257	234.61	232.18	287.289	304.685	349.517	326.463	302.218	303.362	298.886	341.221	432.593	460.647	475.237	496.017	503.324
307.05	433.898	338.595	265.988	243.912	222.757	234.985	232.305	285.664	300.81	348.517	327.088	301.093	303.987	297.386	344.096	432.843	460.397	475.862	496.017	501.699
307.057	435.023	337.595	263.113	239.787	225.257	236.235	232.305	287.414	302.935	349.267	323.838	301.093	304.112	299.886	342.846	431.343	458.647	476.487	494.642	502.449
307.063	433.523	337.72	265.988	242.412	223.007	234.235	231.305	286.414	302.435	350.767	325.463	300.843	303.862	299.386	342.096	431.968	458.272	477.862	493.392	501.199
307.069	436.773	336.845	264.613	242.287	221.632	234.485	233.055	285.289	299.06	349.142	328.838	299.843	303.862	300.261	341.971	430.843	459.022	476.737	493.892	499.824
307.075	433.898	339.22	263.363	240.037	221.132	231.86	229.305	288.164	301.185	348.642	325.838	298.468	304.237	298.386	343.096	430.843	458.522	477.362	493.642	498.824
307.081	434.398	337.72	263.613	243.037	219.507	234.61	230.805	285.164	298.81	348.892	329.588	298.968	305.737	297.136	343.596	429.968	456.897	476.987	492.267	496.949
307.087	434.398	335.47	262.488	241.162	220.757	233.36	229.055	284.539	298.435	349.017	330.838	298.718	304.362	299.636	340.471	428.968	457.272	477.737	495.267	498.824
307.093	431.523	334.47	262.488	241.162	218.632	234.485	228.68	285.539	298.685	349.767	330.713	297.968	303.487	297.011	342.221	431.718	456.897	481.862	493.267	495.699
307.099	433.273	335.095	261.113	243.662	217.382	232.485	225.805	284.914	295.56	347.517	334.213	299.218	304.612	296.761	344.221	428.968	457.022	478.487	495.142	496.324
307.105	432.773	336.345	262.363	241.162	219.632	231.985	227.305	286.664	298.06	347.392	333.963	297.468	304.237	298.511	340.971	429.468	457.397	478.487	494.017	494.199
307.111	433.648	335.095	261.238	242.662	217.757	231.735	224.805	283.414	293.935	347.267	336.463	296.093	304.112	296.886	343.221	426.218	455.022	479.862	492.642	494.574
307.118	433.523	333.345	263.113	238.912	217.132	231.86	224.18	282.289	296.435	346.142	337.213	298.468	303.737	297.886	341.346	425.593	455.147	481.237	492.767	494.824
307.124	431.773	335.22	262.113	240.787	218.632	231.485	220.93	284.289	295.435	346.517	338.463	295.593	302.862	295.761	340.596	426.468	456.772	484.612	490.392	494.449
307.13	433.648	336.595	263.738	236.662	217.257	231.985	222.305	282.164	295.06	342.517	337.463	296.343	305.862	296.261	340.721	427.218	456.647	480.987	492.267	493.574
307.136	429.273	336.22	259.738	237.412	215.632	229.36	222.305	282.039	296.06	345.767	337.588	296.968	303.237	294.386	339.846	426.968	453.272	482.112	491.267	493.074
307.142	431.898	335.22	262.488	239.412	214.757	232.485	222.68	280.414	293.935	343.767	338.963	295.843	305.237	294.511	340.096	422.093	454.522	480.612	489.642	492.574
307.148	429.648	335.345	262.988	234.787	214.257	229.735	220.18	278.414	294.185	343.142	337.338	293.718	302.237	294.761	338.971	424.093	452.897	482.112	491.267	493.699
307.154	429.898	335.22	262.238	237.162	213.382	234.61	219.93	277.914	292.185	342.517	337.338	294.218	304.612	296.136	339.721	423.843	454.272	484.237	487.642	491.574
307.16	430.523	335.22	261.738	235.787	213.132	231.11	221.43	277.664	294.31	340.142	336.963	295.843	306.112	296.011	339.971	422.093	454.647	480.737	490.642	494.824
307.166	430.523	334.47	260.613	235.162	214.257	232.11	219.93	277.664	291.185	342.267	336.088	292.843	303.862	296.136	339.096	421.968	454.147	482.737	488.517	493.574
307.173	430.148	333.72	262.238	235.412	213.757	232.11	219.68	277.664	292.31	340.017	333.463	294.343	305.612	296.011	340.471	420.218	453.397	479.862	489.642	494.074
307.179	430.523	336.97	260.113	234.412	213.882	231.485	219.305	275.914	292.185	341.642	332.338	294.093	304.737	296.761	339.096	421.718	453.022	481.237	489.267	495.074
307.185	428.398	334.595	258.613	234.537	212.757	233.485	219.43	277.914	292.31	340.517	330.088	292.968	305.362	295.136	340.471	420.968	454.647	480.987	486.392	494.449
307.191	429.523	335.22	259.113	234.662	211.882	233.235	220.68	276.289	292.81	339.517	330.838	294.718	303.612	294.511	340.596	420.093	453.772	481.112	486.392	494.324
307.197	427.898	334.595	260.988	235.912	213.882	232.235	221.305	277.039	294.185	342.017	328.338	292.718	304.737	293.261	339.596	420.593	453.022	478.362	485.892	493.324
307.203	428.023	334.47	258.738	235.787	211.882	235.235	218.68	274.664	295.685	340.517	328.088	292.468	304.862	296.011	340.596	419.468	455.022	477.237	484.892	494.199
307.209	427.398	335.845	260.363	234.287	213.007	232.485	222.305	275.664	295.435	342.267	326.463	292.343	302.362	293.386	340.471	421.718	453.522	477.362	486.517	493.824
307.215	426.898	336.095	261.738	237.787	213.757	234.985	220.055	275.664	296.81	340.017	327.088	291.218	303.987	292.886	340.846	419.093	452.647	475.862	483.642	493.324
307.221	429.273	337.095	261.613	233.787	211.132	233.735	220.68	273.164	296.81	337.767	324.213	293.718	303.612	292.761	338.096	418.968	453.022	474.112	484.392	492.074
307.227	424.398	336.845	261.113	234.912	214.132	233.985	221.805	275.539	298.81	338.892	324.713	291.843	303.987	292.511	338.471	418.968	451.147	474.237	482.517	492.324
307.234	426.648	337.22	260.363	235.287	211.757	235.485	220.93	274.789	298.185	338.642	323.588	293.968	304.112	291.386	340.596	419.343	452.022	473.237	480.142	492.824
307.24	423.523	339.595	259.863	236.037	214.007	233.61	220.18	274.289	298.435	338.642	324.713	292.968	304.862	291.761	339.596	419.968	449.397	471.487	481.142	492.574
307.246	422.648	338.345	257.988	235.912	212.382	234.485	219.805	275.164	297.56	339.517	323.838	295.468	302.987	291.636	339.346	419.843	450.647	473.612	477.892	492.449
307.252	424.273	338.845	259.363	236.787	212.882	233.985	221.68	275.039	297.06	336.892	324.588	296.468	303.612	292.011	337.721	417.343	450.397	471.362	479.517	492.324
307.258	424.023	339.345	256.238	235.787	212.257	233.485	220.93	277.164	298.185	339.517	327.588	294.093	305.362	289.136	335.846	420.468	451.397	470.862	476.517	491.699
307.264	424.648	339.72	255.738	235.787	211.132	235.36	219.93	276.414	296.81	336.767	326.088	294.593	304.237	291.761	338.596	418.093	451.397	469.987	477.642	492.574
307.27	424.273	343.345	256.488	235.787	212.007	232.485	221.68	276.164	298.56	338.517	326.963	292.343	304.112	290.511	336.471	419.593	449.272	467.737	478.267	492.949
307.276	421.898	337.47	257.113	237.787	212.507	234.485	219.18	276.289	296.56	336.767	328.088	295.593	303.737	289.511	338.846	418.468	452.147	468.362	477.142	492.324
307.282	424.523	340.22	256.363	235.037	210.882	233.61	221.93	276.164	297.31	336.392	329.713	295.593	306.237	289.761	335.346	419.343	451.397	468.612	477.517	489.074
307.288	421.398	341.595	256.863	236.162	212.882	233.11	218.305	274.664	295.935	336.267	330.463	293.093	304.237	290.011	336.471	418.843	450.022	468.612	476.017	490.449
307.295	422.773	340.845	256.238	235.912	211.382	234.36	218.93	275.414	296.185	334.892	329.838	294.843	304.362	291.261	337.721	417.468	451.897	468.362	474.517	489.699
307.301	420.023	340.845	254.988	235.537	213.257	230.61	220.93	274.289	293.935	334.017	332.088	292.218	304.612	289.636	334.721	418.468	451.272	467.862	475.017	489.324
307.307	422.148	338.845	257.113	235.162	211.007	232.735	217.305	275.664	294.685	333.142	332.588	294.718	305.112	288.886	335.471	419.343	450.647	467.612	475.267	490.824
307.313	421.398	340.22	255.113	235.662	212.007	232.11	219.43	273.914	295.685	334.767	334.213	292.718	304.112	289.511	334.846	418.343	449.022	470.612	475.142	489.574
307.319	419.773	340.595	258.238	237.287	213.257	232.735	217.555	274.039	293.81	331.517	334.963	293.843	303.237	289.511	334.471	420.218	450.397	467.487	475.642	490.449
307.325	421.273	339.97	256.988	235.037	213.757	233.735	218.055	276.289	296.31	330.517	333.338	295.218	303.112	289.886	334.096	418.218	449.647	467.237	476.142	489.699
307.331	420.398	340.595	259.738	235.037	213.507	231.61	217.305	276.039	299.81	330.642	335.963	293.593	303.987	290.761	331.596	419.843	448.147	468.487	475.642	487.699
307.337	419.148	337.095	260.113	236.537	213.757	234.485	217.93	275.289	298.435	329.642	335.838	293.218	304.362	290.636	333.721	418.843	450.147	465.987	475.267	489.449
307.343	420.773	339.72	255.863	235.912	216.257	231.61	218.305	276.039	299.31	327.642	337.963	292.843	301.862	290.636	334.221	418.843	448.772	469.237	474.767	488.074
307.35	418.023	341.22	261.988	234.787	216.382	232.86	218.18	276.539	299.56	327.892	338.338	294.468	303.862	289.261	333.596	418.218	447.772	465.112	473.517	488.324
307.356	419.273	337.595	258.988	234.662	218.757	231.735	219.68	275.789	302.435	326.267	337.088	293.968	301.862	289.511	331.721	418.718	447.147	466.112	472.267	488.824
307.362	416.773	337.845	260.113	236.287	215.757	233.485	220.055	276.414	300.56	328.267	338.088	292.968	300.237	289.261	331.721	419.968	448.022	464.362	472.767	489.324
307.368	419.398	337.47	262.238	233.912	218.632	230.235	218.18	275.789	302.935	324.517	337.963	294.593	301.112	288.886	332.721	419.093	449.147	464.737	470.392	489.699
307.374	418.523	340.095	261.113	236.037	216.632	231.235	220.305	275.789	302.56	325.642	338.713	294.468	298.987	287.636	331.846	419.093	447.022	465.237	470.517	488.199
307.38	419.523	336.845	264.113	236.037	218.257	230.36	219.055	274.414	301.31	326.017	336.838	293.593	299.487	289.511	332.221	418.593	448.397	462.737	470.267	488.449
307.386	417.648	335.095	261.863	233.412	217.382	233.485	219.805	276.039	302.06	324.267	333.588	298.468	298.237	289.136	331.346	416.218	449.772	462.112	470.642	487.699
307.392	419.523	335.47	262.238	234.912	218.007	232.985	220.43	275.039	300.685	323.642	333.713	295.343	298.987	289.136	332.221	418.218	447.897	460.987	468.517	487.074
307.398	418.273	334.47	263.863	233.662	218.507	233.86	218.555	273.289	301.185	323.892	330.338	295.343	296.362	288.011	332.721	416.218	449.647	460.987	469.892	487.074
307.404	418.023	336.345	261.863	234.912	217.257	233.985	222.43	274.789	299.06	323.017	331.213	296.093	297.487	286.511	331.096	418.093	450.647	462.362	470.392	486.199
307.411	418.023	332.345	264.363	234.037	217.882	233.86	221.305	272.414	298.31	322.392	327.963	295.218	297.237	287.761	330.096	416.343	450.147	459.862	470.767	487.574
307.417	418.898	331.47	263.113	234.037	219.007	234.735	223.93	273.289	299.81	325.642	327.088	295.718	296.862	286.386	330.971	416.218	449.522	461.737	468.517	485.449
307.423	419.648	331.345	263.488	235.537	219.257	236.235	223.055	273.914	293.935	326.017	326.838	295.718	297.612	286.011	330.221	413.843	450.397	461.487	470.017	485.824
307.429	420.648	329.47	263.988	232.287	218.007	234.86	220.805	273.164	296.185	326.767	322.713	294.218	297.487	288.886	330.096	412.843	449.897	460.862	468.017	483.574
307.435	420.023	329.095	266.363	233.912	217.382	236.235	224.305	275.414	296.06	331.767	324.463	293.468	299.862	285.636	329.846	415.718	448.897	462.487	469.017	482.449
307.441	419.648	327.095	263.863	231.412	218.132	236.985	222.305	273.039	294.935	334.017	321.588	295.843	298.112	285.636	328.971	413.218	449.147	458.987	468.142	483.324
307.447	419.523	328.095	264.988	232.912	218.007	237.735	223.055	274.789	295.06	336.517	321.463	295.218	296.862	283.761	328.721	414.343	450.147	462.237	469.892	482.824
307.453	418.273	327.345	264.238	233.537	218.007	237.735	221.18	274.914	292.06	337.767	323.963	295.218	299.112	283.261	330.721	412.468	451.272	460.237	467.267	483.574
307.459	416.898	326.72	263.363	231.787	216.632	237.735	222.43	275.039	295.06	341.142	320.338	294.343	298.737	285.386	326.221	416.718	451.397	462.987	469.392	483.074
307.466	419.148	327.595	261.863	231.787	217.507	240.11	223.43	276.164	293.81	344.142	324.088	294.968	299.362	284.136	329.346	414.343	447.897	462.112	468.517	481.699
307.472	417.398	327.97	265.113	232.037	217.382	237.735	221.055	275.039	294.81	345.142	322.338	291.968	295.737	283.636	328.846	414.093	449.647	459.612	470.142	480.449
307.478	418.273	329.345	259.988	233.162	217.757	239.735	223.93	275.289	293.685	345.517	322.463	293.093	298.237	283.386	330.346	414.718	449.022	461.237	468.142	477.699
307.484	420.148	329.845	262.988	231.162	216.507	239.11	222.055	273.789	291.185	346.517	323.713	293.593	297.737	283.636	329.596	414.843	448.897	461.237	469.142	477.074
307.49	419.148	328.22	261.363	229.662	218.132	238.61	221.68	275.039	294.435	347.642	324.838	292.093	295.362	282.386	330.346	416.093	448.897	460.987	468.267	475.949
307.496	421.148	329.72	262.238	231.412	216.757	237.985	221.93	276.539	291.185	348.642	329.338	291.718	297.862	280.761	330.096	416.093	447.772	459.987	466.392	473.324
307.502	420.523	327.845	261.488	229.912	215.632	237.36	222.805	273.414	291.185	349.142	328.963	292.218	295.987	280.011	330.096	413.718	448.147	458.487	465.642	474.699
307.508	420.523	327.47	260.113	231.662	216.132	234.735	223.43	273.789	290.81	348.392	330.088	292.218	293.862	280.511	329.846	415.093	447.897	462.487	466.767	471.824
307.514	419.148	327.345	259.863	231.287	214.507	235.11	224.555	271.664	289.56	346.767	334.088	291.843	296.862	280.261	330.721	415.218	447.272	462.362	467.392	473.449
307.52	419.398	328.595	259.238	228.287	215.507	233.485	223.805	274.664	291.185	347.267	337.088	292.468	294.362	282.386	327.346	414.593	446.897	462.737	469.392	471.824
307.527	419.773	328.47	259.988	230.037	213.382	232.61	224.18	270.789	289.81	344.642	336.963	290.093	295.737	280.511	329.221	412.718	445.147	460.862	467.142	469.824
307.533	419.773	328.97	258.613	228.412	216.257	231.86	224.305	269.289	291.31	343.142	337.963	291.718	297.487	282.136	327.471	412.343	447.647	459.362	469.142	470.699
307.539	419.523	328.345	259.238	226.912	214.132	231.735	224.43	270.289	288.06	343.142	340.088	291.968	297.612	281.261	327.096	412.968	446.272	460.862	465.892	467.449
307.545	421.023	327.345	262.863	228.287	213.007	232.735	223.43	268.789	290.685	337.642	342.588	293.218	298.487	285.761	328.096	409.968	443.272	460.862	468.642	469.699
307.551	416.398	328.47	257.488	226.787	215.132	230.61	225.43	268.789	292.06	340.017	341.463	291.843	297.112	284.886	327.471	411.093	444.897	458.987	468.142	468.699
307.557	417.273	326.595	260.613	229.537	213.382	231.11	224.18	270.539	289.06	336.392	343.838	291.843	300.237	284.136	328.346	410.218	445.022	461.237	467.767	467.699
307.563	414.898	326.72	259.613	228.162	213.507	228.735	226.555	267.664	289.935	335.017	341.588	290.968	299.487	287.136	326.346	409.468	444.022	459.237	468.767	470.824
307.569	414.523	327.22	257.613	230.037	214.007	228.985	225.805	270.914	291.81	336.392	340.088	290.718	298.737	283.136	326.471	409.843	441.897	462.487	465.017	469.699
307.575	412.398	326.97	257.863	228.287	213.007	229.985	226.18	267.539	288.31	344.267	337.088	291.343	300.362	286.261	328.471	408.468	441.772	460.487	467.517	470.699
307.581	410.898	328.595	257.738	229.037	213.757	226.11	227.93	270.164	288.685	356.892	337.838	292.843	299.987	284.011	327.596	407.343	440.897	462.487	466.892	470.574
307.588	413.398	324.97	258.238	228.912	214.132	227.485	224.93	268.539	290.06	372.392	336.088	292.218	300.862	284.511	328.721	405.218	442.647	461.237	468.392	470.074
307.594	412.273	327.095	255.738	225.912	214.382	226.86	228.055	268.664	290.185	390.267	330.338	292.718	299.612	288.011	325.846	406.343	440.022	461.112	469.267	470.074
307.6	409.773	327.47	257.363	229.037	213.382	226.86	226.18	269.164	288.81	412.892	330.338	291.843	300.112	285.011	327.596	406.468	441.272	463.362	469.142	470.574
307.606	411.023	326.845	255.738	228.912	212.757	225.735	226.43	268.039	289.81	429.267	330.463	293.718	301.737	285.761	324.971	404.218	440.022	463.487	471.642	472.699
307.612	407.773	328.72	253.238	227.287	212.757	224.11	225.93	268.914	289.185	447.517	326.838	291.218	300.987	286.761	325.471	406.718	439.647	463.487	470.642	473.949
307.618	407.523	327.345	257.363	228.412	215.007	226.485	225.555	266.789	290.81	456.017	327.088	292.593	302.737	284.011	325.596	405.093	440.022	462.862	469.142	473.574
307.624	405.148	331.095	255.488	229.412	213.632	224.86	224.93	267.789	290.685	467.392	324.088	290.218	302.112	286.386	321.721	406.218	438.772	462.737	470.392	474.324
307.63	404.648	329.595	254.738	227.912	213.757	225.985	225.68	267.664	289.435	469.767	327.338	291.843	301.612	285.511	325.346	404.718	438.022	463.862	469.267	475.074
307.636	405.648	328.22	254.363	229.162	210.507	224.86	225.805	264.664	288.81	472.517	323.713	291.718	302.362	286.386	323.721	403.718	439.897	463.237	471.392	476.199
307.643	404.773	327.595	251.988	227.037	213.882	223.235	228.43	268.164	290.06	478.142	322.713	292.718	303.362	285.011	323.846	403.968	439.147	463.862	469.017	475.949
307.649	403.773	329.345	251.863	229.912	211.257	224.485	227.555	265.664	290.31	475.642	324.713	290.343	304.612	283.261	323.221	404.468	437.272	463.362	469.267	476.324
307.655	404.898	329.22	253.113	227.037	213.382	223.11	230.305	264.289	289.81	475.517	323.588	289.468	302.987	285.761	322.721	404.843	435.272	463.987	469.892	478.949
307.661	403.773	327.595	252.113	228.287	213.007	223.735	229.305	267.914	290.185	474.892	322.588	289.843	302.987	284.011	325.846	404.718	437.272	463.612	468.392	476.949
307.667	404.398	327.47	250.863	226.162	212.132	221.485	230.305	264.664	289.56	471.392	323.838	291.468	301.612	285.511	323.471	401.468	436.647	463.862	468.267	479.449
307.673	402.648	327.845	251.738	225.912	213.257	222.235	230.055	267.164	291.685	469.892	325.213	288.968	303.362	286.261	322.721	404.093	436.397	463.862	469.142	478.074
307.679	403.398	327.22	252.113	226.412	210.757	222.36	230.18	265.164	288.56	465.517	324.338	289.593	304.237	285.761	323.596	402.593	436.897	464.362	467.892	476.949
307.685	402.898	329.095	250.613	226.912	214.757	223.235	228.805	266.414	288.31	464.142	324.963	289.968	301.362	287.636	323.471	401.968	435.772	464.737	468.767	475.824
307.691	403.648	326.47	252.988	226.162	212.257	223.61	226.805	266.164	289.81	459.267	324.838	289.593	302.737	285.261	325.471	401.343	435.522	463.737	466.267	476.199
307.697	405.898	326.345	251.613	225.162	212.507	223.86	230.43	262.414	291.06	456.892	325.963	290.593	303.112	286.511	323.971	402.593	436.647	461.237	466.017	475.449
307.704	403.523	327.595	253.863	226.037	212.132	223.985	227.93	266.164	288.435	455.392	326.463	287.718	303.737	286.761	323.721	404.218	435.522	459.987	462.767	475.699
307.71	406.273	325.345	254.988	226.912	210.757	222.985	228.305	263.289	291.06	451.767	328.713	291.093	301.862	285.636	324.596	402.343	436.397	460.237	464.642	474.449
307.716	406.273	324.47	254.113	226.162	213.007	226.235	227.18	262.289	290.06	449.142	329.838	289.093	304.237	287.386	323.721	404.593	433.147	459.237	464.017	474.824
307.722	405.398	324.22	255.613	226.287	212.382	226.235	226.805	263.289	288.185	443.767	328.338	290.843	301.737	286.511	323.096	403.468	436.147	459.737	461.142	475.449
307.728	405.773	326.845	256.863	224.537	208.757	225.235	227.305	261.164	288.06	439.517	328.963	290.718	303.237	286.636	322.346	402.218	436.772	457.487	462.517	474.324
307.734	404.398	325.22	258.488	225.412	212.757	223.485	227.805	261.914	286.81	438.892	329.963	290.718	302.362	285.136	325.346	406.343	435.022	458.487	461.517	474.949
307.74	405.398	324.095	257.238	224.162	209.007	227.985	224.055	262.539	287.685	432.517	327.713	292.468	301.237	284.761	324.221	403.968	436.772	455.612	458.642	473.949
307.746	402.273	325.72	258.613	222.662	210.882	224.485	226.18	259.914	285.435	427.517	327.713	291.093	301.612	286.261	324.971	403.343	435.147	456.487	458.767	473.574
307.752	402.273	325.845	262.238	224.912	209.132	226.735	221.055	261.414	283.935	422.267	331.213	292.718	300.112	285.886	327.221	404.843	436.397	454.862	457.642	476.699
307.759	402.898	326.345	258.738	223.787	210.007	224.985	224.305	260.539	284.06	417.017	330.338	291.718	299.862	282.886	324.846	405.593	436.522	454.737	458.767	475.824
307.765	402.773	324.47	260.613	223.912	207.507	225.735	223.555	262.789	284.185	413.392	330.838	290.843	299.612	284.011	326.971	405.218	436.272	452.987	456.767	478.199
307.771	403.773	323.095	259.363	224.662	205.132	226.485	223.43	260.539	283.435	405.642	330.838	291.218	298.487	284.511	328.596	404.093	436.147	452.737	454.267	479.324
307.777	402.773	325.345	259.988	224.662	205.882	225.485	222.305	259.789	282.06	402.392	329.713	290.843	298.487	283.136	326.471	406.093	432.647	452.862	455.517	477.449
307.783	403.773	322.47	259.988	224.412	203.007	226.985	220.555	261.914	281.935	398.142	331.838	292.093	297.112	282.261	326.721	404.968	434.897	454.612	453.017	478.074
307.789	403.273	324.97	258.863	223.287	203.132	227.11	223.68	260.914	280.935	394.392	330.338	291.718	295.862	283.261	327.346	403.593	432.522	453.237	455.392	477.324
307.795	398.523	321.22	260.613	224.287	202.882	225.735	221.805	261.164	279.435	387.392	327.713	290.093	298.487	282.886	328.471	405.093	431.647	454.237	454.017	478.574
307.801	401.273	322.22	253.738	224.412	201.007	227.86	221.18	260.039	280.185	384.017	327.713	292.843	297.362	283.511	327.096	402.218	434.397	453.987	456.017	478.449
307.807	399.273	321.97	258.488	225.287	204.007	226.485	221.305	258.539	277.935	381.517	328.088	289.468	294.862	279.386	327.221	403.093	435.147	454.112	455.517	476.949
307.813	399.523	320.72	256.613	227.912	199.007	228.36	219.68	260.164	278.185	377.142	324.588	290.343	296.987	282.136	328.471	403.468	435.772	452.862	454.642	478.324
307.82	397.898	321.595	255.363	226.662	203.007	227.36	221.43	260.539	277.685	373.267	325.088	291.968	297.362	281.636	329.721	402.718	433.022	455.987	455.142	475.949
307.826	396.648	319.97	258.738	228.412	203.507	227.61	219.055	259.789	279.185	370.642	323.838	289.718	298.737	279.886	329.471	403.968	432.522	455.112	455.017	476.699
307.832	396.648	319.595	255.238	227.037	203.757	229.235	219.805	258.789	278.31	366.892	321.963	291.093	296.487	282.136	329.096	403.343	435.397	454.487	456.767	474.449
307.838	396.398	320.72	257.238	226.037	206.382	228.36	219.93	259.414	275.935	367.892	322.213	288.968	299.487	281.136	328.346	403.718	431.897	454.112	457.017	475.199
307.844	396.898	320.095	256.488	228.662	205.757	230.735	217.055	257.289	277.935	363.017	321.588	292.843	297.612	282.011	329.721	404.093	433.022	454.112	455.892	474.324
307.85	397.273	318.345	254.613	225.912	207.007	228.36	220.555	260.289	276.185	361.392	321.713	291.468	296.612	277.886	331.221	404.093	431.772	453.737	457.142	471.199
307.856	398.523	317.595	256.113	225.662	206.632	229.11	217.68	258.539	276.56	362.267	323.463	290.468	294.362	280.761	329.346	404.468	433.647	454.237	456.767	474.324
307.862	400.023	317.22	253.738	227.412	206.257	229.735	219.555	259.289	276.185	360.017	321.213	292.093	296.112	280.011	329.096	404.343	435.647	454.112	458.767	473.449
307.868	400.148	320.095	255.613	227.162	208.882	229.985	219.055	258.039	275.06	358.767	323.213	289.843	297.862	279.136	331.221	406.218	434.397	454.112	457.642	474.824
307.875	401.523	316.095	252.238	224.787	206.132	229.86	217.43	256.414	274.685	355.517	318.713	289.843	293.487	277.386	328.971	405.718	436.022	455.237	459.017	474.449
307.881	399.523	315.595	253.488	226.287	210.382	229.485	218.305	258.039	277.185	355.142	323.088	291.718	295.487	277.261	328.596	405.343	432.022	454.612	459.517	471.199
307.887	399.273	316.72	255.113	223.412	209.132	229.61	217.68	256.414	277.81	354.017	319.463	289.968	294.737	277.386	327.096	405.593	434.022	453.612	460.142	473.824
307.893	399.273	317.72	249.988	225.037	208.132	229.735	217.555	258.039	276.81	351.892	319.588	290.218	294.862	276.261	328.596	405.968	432.647	453.362	459.642	472.324
307.899	399.398	315.72	254.488	224.162	209.132	230.735	218.055	256.414	277.185	349.267	321.838	289.343	294.862	273.636	328.596	409.343	431.522	451.112	460.392	473.449
307.905	400.898	314.72	252.613	222.412	209.632	230.985	217.43	257.164	277.935	351.517	318.963	289.718	294.862	275.886	329.721	408.718	432.397	450.862	460.017	473.199
307.911	400.648	316.095	250.988	224.912	209.507	229.11	220.305	253.789	276.435	349.892	324.588	289.843	294.737	273.261	327.971	407.468	431.522	452.612	461.017	470.449
307.917	401.273	316.345	252.988	221.537	211.007	230.485	217.555	255.664	274.935	350.392	322.213	289.468	294.487	273.886	327.346	408.343	432.022	449.612	462.392	470.199
307.923	402.148	319.47	251.363	221.037	209.632	229.235	221.18	256.539	277.185	350.892	321.963	290.343	292.612	271.886	328.846	409.343	432.897	452.487	462.767	470.199
307.929	402.523	318.595	251.488	222.662	210.632	230.61	218.055	256.289	274.56	351.142	323.713	288.718	293.487	271.886	328.346	408.843	432.147	450.487	461.517	468.824
307.936	403.398	317.22	250.988	219.537	210.507	230.485	220.305	256.039	276.935	349.642	322.338	290.218	292.487	271.761	326.971	410.968	433.647	451.862	462.892	466.824
307.942	402.273	316.97	251.738	220.787	212.257	228.735	218.68	256.164	276.06	349.767	322.463	287.843	291.987	270.636	326.721	407.968	434.272	449.987	459.642	466.199
307.948	401.773	318.97	251.488	219.912	212.632	230.235	217.055	256.039	277.435	348.017	323.838	288.218	290.612	273.761	327.221	410.093	432.897	447.862	462.017	468.074
307.954	402.523	318.595	249.488	219.162	213.757	230.36	219.43	258.039	275.685	345.642	323.713	287.093	289.737	271.511	325.346	410.593	432.647	450.487	461.892	465.699
307.96	402.898	317.72	255.238	217.162	215.132	230.11	217.43	257.664	275.435	345.142	324.838	288.218	290.737	272.261	325.221	410.968	432.397	448.612	461.392	465.824
307.966	402.398	317.97	253.113	219.412	212.882	228.485	217.68	258.914	276.435	343.142	324.588	285.343	288.862	271.761	326.596	411.718	435.147	450.362	460.142	466.324
307.972	402.148	318.595	253.738	219.662	215.882	229.235	217.68	257.914	274.81	342.392	326.963	284.968	288.737	272.386	325.471	411.593	434.147	447.487	462.892	463.574
307.978	403.023	319.595	254.363	219.412	216.507	228.235	217.805	257.914	275.81	342.267	326.588	282.843	289.112	272.761	325.096	410.968	434.397	445.987	462.267	466.199
307.984	402.648	320.345	253.238	218.412	216.507	229.11	220.555	259.664	278.935	339.017	325.713	284.593	288.112	273.386	325.721	411.843	433.897	447.987	462.267	463.324
307.99	402.523	318.595	253.488	217.537	216.507	230.485	218.805	259.039	274.31	340.767	325.838	283.093	289.737	273.511	324.471	410.468	432.647	447.362	460.642	463.949
307.997	402.773	320.095	253.363	216.787	216.132	228.235	217.805	261.039	278.185	339.017	322.838	284.468	286.487	273.261	323.096	411.593	432.772	447.362	459.142	463.199
308.003	403.523	319.47	254.238	218.162	215.257	229.735	219.555	261.039	275.685	341.392	323.463	283.093	288.362	272.636	325.221	411.343	432.647	445.862	458.517	462.949
308.009	404.148	317.97	253.363	216.037	217.132	229.485	219.555	258.539	276.685	342.142	322.588	283.093	286.612	277.011	324.221	409.843	434.147	446.987	461.517	463.324
308.015	403.148	317.22	251.113	216.537	216.257	230.36	220.555	259.789	276.06	341.142	319.338	281.718	285.987	273.886	323.846	409.218	432.272	447.112	459.517	463.699
308.021	403.648	319.47	252.988	216.912	215.632	229.11	220.43	258.914	275.56	341.142	319.838	282.968	286.987	277.511	324.596	409.343	431.147	445.737	460.767	463.449
308.027	401.023	318.095	250.363	214.912	215.632	228.86	220.805	259.789	278.06	343.267	318.963	282.093	285.487	275.886	323.596	408.968	432.272	449.487	461.142	462.574
308.033	401.273	317.72	251.488	216.412	215.632	227.985	223.43	259.539	274.185	341.517	319.088	281.968	286.862	276.511	323.096	407.843	431.772	448.987	461.517	461.824
308.039	400.273	316.47	253.988	217.662	214.757	229.485	221.18	259.664	275.56	343.642	316.088	280.343	287.612	278.886	321.596	408.468	430.147	446.237	462.517	463.074
308.045	396.648	316.345	250.113	217.537	214.882	228.61	223.805	259.414	274.685	344.642	318.088	281.343	286.112	276.136	321.596	407.468	426.647	445.987	462.017	462.074
308.052	399.148	317.22	253.738	217.287	212.632	231.235	221.68	258.914	273.185	342.892	316.588	281.968	284.862	280.011	319.846	407.343	430.272	445.862	460.517	464.199
308.058	401.023	318.47	251.613	216.787	213.007	229.86	221.055	257.664	277.06	343.642	315.213	279.718	285.737	281.011	318.971	409.343	428.147	448.862	459.517	463.699
308.064	401.148	315.72	251.113	217.912	211.132	231.36	221.305	257.414	274.185	344.642	315.588	281.343	287.487	280.011	321.721	408.593	428.522	448.362	461.142	462.574
308.07	399.273	314.845	251.488	218.537	213.382	229.61	222.93	258.164	274.685	344.142	314.838	279.218	287.487	280.636	318.971	406.968	425.272	447.862	460.392	462.199
308.076	398.648	315.47	250.613	219.037	208.632	231.86	222.055	257.789	274.56	344.767	316.088	278.218	286.487	278.761	318.596	406.718	425.522	449.237	459.517	460.449
308.082	398.648	316.47	251.363	217.662	209.507	230.86	221.68	255.914	275.06	341.767	318.213	278.718	289.237	280.761	317.721	404.843	427.022	446.612	462.892	462.824
308.088	396.523	315.97	249.738	216.162	209.007	230.735	221.055	257.164	275.56	343.642	316.213	279.093	290.362	279.136	317.096	406.718	424.772	448.612	462.642	462.699
308.094	396.898	313.22	250.488	219.912	208.257	231.11	221.68	256.414	276.31	340.642	318.963	277.718	290.862	280.261	318.846	404.468	424.897	444.987	461.892	463.449
308.1	395.148	314.22	251.613	218.787	207.382	230.485	219.93	257.414	277.435	340.392	318.088	277.968	290.487	283.136	317.221	404.468	422.522	444.987	463.892	463.574
308.106	395.898	314.22	246.988	220.412	206.257	229.485	222.93	257.289	275.685	338.892	318.588	275.843	292.987	279.636	319.346	403.718	423.147	443.862	460.017	462.699
308.113	397.023	315.595	250.113	220.787	206.132	230.36	222.93	256.289	277.935	337.392	320.213	277.718	293.862	282.261	317.471	403.593	424.147	443.237	460.392	460.824
308.119	394.023	312.845	249.363	218.662	207.382	228.11	223.805	259.414	278.435	335.642	322.338	275.093	289.612	281.011	320.721	403.093	421.772	443.612	459.642	461.074
308.125	397.273	313.47	249.613	222.537	207.382	228.235	224.805	255.914	276.435	333.517	323.588	277.968	294.737	279.761	318.346	402.093	422.397	442.612	457.017	460.199
308.131	396.148	313.095	248.863	221.537	206.757	224.485	223.68	256.914	279.81	333.642	323.463	276.343	292.612	283.011	316.596	403.343	421.022	440.737	461.017	460.449
308.137	392.773	312.22	251.488	221.787	208.882	227.11	224.305	258.664	278.435	330.892	325.963	277.343	293.862	279.761	319.096	400.968	421.522	442.237	457.892	460.699
308.143	394.648	312.22	250.863	222.662	206.382	223.235	223.43	256.039	276.935	330.017	323.838	278.343	294.112	282.261	318.971	399.093	422.022	438.612	461.392	461.949
308.149	391.523	309.845	251.488	221.537	211.757	224.735	225.305	258.039	279.685	329.517	327.588	278.593	294.612	279.386	315.846	399.593	421.772	440.237	459.392	460.074
308.155	393.648	310.345	253.863	221.787	207.507	224.485	223.43	257.789	278.935	326.517	326.838	280.093	294.487	279.761	317.096	398.093	420.397	438.987	459.017	462.449
308.161	391.273	312.595	254.113	221.787	210.007	223.11	225.43	261.289	281.06	328.767	325.838	279.843	293.737	280.761	315.221	399.468	420.022	438.862	458.517	461.824
308.168	390.398	309.845	252.863	222.162	209.257	223.485	221.805	261.414	279.185	327.392	326.713	278.593	293.362	277.636	316.846	397.093	422.772	441.112	458.392	462.949
308.174	391.398	310.47	255.488	222.537	210.382	221.485	224.43	263.164	283.435	325.517	326.088	280.343	292.737	281.136	315.846	397.718	423.397	437.862	459.767	462.199
308.18	387.523	309.97	252.613	222.912	210.632	221.86	221.805	266.789	280.685	326.142	328.463	279.218	292.237	278.136	316.346	398.343	421.147	436.362	458.642	462.699
308.186	390.398	309.095	254.488	223.912	208.382	221.86	223.18	266.289	281.56	324.392	327.088	280.343	295.612	277.011	314.096	397.593	422.397	438.487	457.517	461.699
308.192	390.023	309.97	255.613	223.787	208.632	221.61	223.305	267.164	282.06	325.767	326.838	276.968	293.112	277.886	312.346	397.093	422.522	434.237	455.517	463.449
308.198	391.023	306.345	254.738	224.537	210.382	222.61	222.305	270.914	282.31	325.767	324.963	278.968	292.862	275.761	314.721	396.718	424.147	436.612	455.142	462.949
308.204	390.648	306.845	252.988	222.912	207.507	222.985	223.305	269.664	282.935	325.017	323.463	277.718	290.987	276.761	312.471	395.968	421.147	433.237	458.142	463.824
308.21	390.898	305.595	255.238	223.037	210.257	220.235	222.555	272.789	283.56	327.142	322.088	277.718	294.112	275.761	312.846	396.343	421.772	435.237	457.267	462.449
308.216	391.148	306.845	253.613	223.287	207.882	223.735	219.68	271.539	283.06	325.767	321.838	276.718	291.112	274.636	313.846	396.218	422.772	434.237	459.017	463.574
308.222	389.273	307.47	253.113	222.537	209.507	221.61	220.805	272.664	282.81	328.767	322.463	277.968	288.737	275.261	310.721	397.593	421.647	433.987	458.892	462.449
308.229	388.398	306.845	253.613	223.287	209.507	223.36	217.305	273.039	283.31	327.642	319.838	275.718	290.237	276.011	312.971	394.093	423.647	436.862	456.767	462.449
308.235	390.148	306.595	253.488	223.037	208.382	219.11	220.055	271.539	283.435	324.892	321.213	278.718	290.487	273.886	310.846	393.843	420.397	434.862	457.392	464.574
308.241	388.648	307.72	251.863	221.162	209.007	221.11	219.18	271.914	282.185	326.892	320.463	275.718	288.487	272.511	310.471	395.343	420.522	434.362	455.392	463.074
308.247	391.773	305.97	252.238	220.912	206.132	219.985	218.93	272.539	282.06	326.767	318.088	278.468	289.362	275.386	312.096	392.593	421.022	435.487	453.142	462.699
308.253	390.148	308.095	253.488	220.912	208.007	220.36	216.43	269.664	281.06	327.517	319.838	275.093	288.487	273.386	311.471	394.968	418.522	433.737	455.017	460.324
308.259	393.398	306.595	252.363	221.037	206.007	218.86	216.805	269.914	282.685	325.892	320.463	276.968	288.487	273.261	311.221	395.593	419.897	432.987	453.142	460.199
308.265	391.648	309.97	250.488	220.412	205.757	218.11	217.555	270.414	281.185	326.392	319.713	276.718	287.987	272.261	310.596	393.968	418.647	433.862	455.892	459.449
308.271	389.898	309.72	252.863	221.787	205.257	217.985	216.43	268.164	280.185	328.017	321.713	274.593	288.237	271.386	313.346	395.218	416.647	432.987	451.642	459.699
308.277	392.023	309.345	249.738	219.912	203.757	219.61	216.055	267.789	278.935	328.267	320.463	275.718	287.862	271.386	310.846	396.218	417.897	434.737	452.017	458.574
308.283	390.398	310.595	250.488	221.162	205.382	216.735	215.18	267.289	279.685	326.642	321.338	273.343	287.987	271.636	314.596	395.218	416.897	433.362	451.642	457.449
308.29	389.523	308.095	250.738	222.162	203.757	218.235	216.555	266.164	278.685	327.642	322.213	274.468	284.362	272.136	312.471	393.343	415.522	433.987	452.767	459.574
308.296	389.648	312.22	250.113	221.287	205.507	215.11	215.43	264.789	277.56	329.017	321.963	272.968	286.737	273.011	310.971	393.218	414.397	435.987	451.392	457.824
308.302	385.023	309.095	250.363	220.287	204.507	215.11	216.18	264.789	278.435	327.517	322.588	271.968	286.237	271.511	312.096	393.093	415.022	435.237	449.392	457.199
308.308	386.648	308.22	249.238	222.537	203.757	216.985	217.055	263.414	277.685	327.517	321.338	272.843	284.237	273.261	313.096	392.468	414.772	434.987	450.517	456.699
308.314	385.273	308.095	251.738	219.412	205.382	215.985	215.555	263.039	276.685	328.642	320.963	271.593	285.612	272.511	313.096	393.093	409.272	431.112	447.892	457.949
308.32	385.773	309.595	249.613	221.912	204.507	215.36	214.93	260.164	276.435	326.767	321.713	272.968	284.862	274.011	313.846	392.218	414.522	432.987	448.517	458.199
308.326	385.523	308.97	249.363	219.912	203.132	215.86	217.555	262.289	277.06	328.267	321.463	271.593	285.362	272.261	315.471	394.343	414.522	433.487	446.017	454.449
308.332	385.523	305.845	249.988	220.787	204.632	214.86	214.93	261.539	276.31	327.392	320.963	271.593	284.487	271.761	316.471	392.343	412.772	432.862	446.642	455.074
308.338	387.273	305.095	247.738	221.162	203.132	214.36	215.805	259.414	276.435	328.767	321.088	272.343	283.362	271.011	315.471	391.968	413.897	432.487	447.642	453.574
308.345	383.648	306.47	247.238	221.912	205.507	213.86	216.305	257.164	273.185	328.392	324.338	270.343	284.612	270.636	315.471	392.343	411.022	432.112	447.267	453.949
308.351	385.523	305.97	247.863	220.412	204.132	214.735	215.43	259.289	275.685	327.517	321.713	270.593	283.362	270.511	316.846	391.718	412.772	431.612	447.392	454.199
308.357	386.023	307.72	247.363	221.037	203.382	213.235	217.43	257.789	273.935	327.767	325.463	269.968	283.612	270.011	316.346	391.093	410.897	433.362	447.142	454.074
308.363	386.148	304.345	247.863	223.662	206.882	215.36	213.305	256.289	273.06	328.642	324.713	269.968	282.862	269.511	315.721	392.843	413.522	433.987	444.892	451.824
308.369	385.898	307.22	246.238	222.412	206.507	212.985	215.555	256.539	274.06	324.642	325.963	270.218	281.737	269.386	315.096	392.843	410.897	436.362	447.392	451.574
308.375	383.523	309.095	249.613	223.412	207.507	216.11	214.055	255.289	273.56	327.642	326.213	268.968	283.362	268.386	316.471	394.593	410.022	432.737	444.642	449.199
308.381	384.648	307.595	247.613	223.287	207.757	215.11	214.68	254.039	271.56	327.892	324.838	268.968	280.987	269.761	314.971	392.968	414.522	433.987	445.267	447.824
308.387	381.148	309.845	248.488	222.037	209.132	217.985	213.18	252.789	271.685	327.017	325.463	268.468	281.112	268.011	314.346	392.343	411.647	435.987	447.267	447.324
308.393	382.023	306.22	248.863	223.662	207.757	217.61	213.93	253.664	271.935	329.267	321.588	268.468	282.362	267.886	314.096	391.093	410.897	435.362	445.517	447.699
308.399	383.773	309.595	247.488	222.037	207.132	216.86	214.43	252.789	273.31	327.392	319.338	269.843	282.112	266.511	311.721	393.343	410.272	437.237	444.392	447.324
308.406	381.273	308.47	247.363	221.537	208.132	218.86	213.555	251.414	269.56	328.642	319.338	265.843	282.487	266.886	312.596	391.343	410.022	433.237	443.392	447.824
308.412	384.023	308.595	247.488	221.662	206.882	217.86	213.805	250.414	271.06	327.517	316.463	269.593	281.737	266.761	311.471	391.718	411.522	437.487	444.892	445.199
308.418	383.023	308.97	247.613	221.662	206.257	219.36	214.055	249.664	271.06	326.392	316.213	270.093	281.737	265.261	310.221	393.093	410.522	436.737	444.142	443.699
308.424	384.523	308.345	247.863	219.412	206.882	219.36	213.18	249.164	269.06	324.642	314.088	270.843	284.112	265.886	310.846	392.093	410.647	438.987	445.017	445.074
308.43	383.523	309.97	245.863	219.912	207.257	217.11	213.305	248.539	270.935	325.517	312.713	268.593	281.362	264.011	309.471	393.843	410.022	437.862	447.517	443.574
308.436	384.398	308.72	249.863	218.287	207.507	218.985	213.305	247.539	268.685	322.767	312.088	270.218	283.362	268.386	307.846	393.593	410.397	436.237	444.267	445.949
308.442	382.648	307.97	247.113	217.037	208.382	218.235	211.18	248.039	270.685	321.392	309.338	270.343	281.237	265.886	306.471	394.718	411.772	437.362	445.267	443.074
308.448	382.523	310.47	247.113	218.162	206.632	219.485	212.93	247.414	268.31	319.142	312.588	270.093	282.612	265.886	306.471	391.468	412.022	436.987	445.017	444.574
308.454	382.398	308.22	248.113	215.412	209.882	218.735	210.055	244.789	268.935	318.767	306.838	271.593	281.987	267.136	307.971	391.968	413.772	435.987	445.017	443.824
308.461	383.398	311.345	243.613	217.162	206.632	221.36	212.305	246.414	271.685	316.892	307.838	272.468	281.737	263.511	305.721	393.343	414.397	436.612	444.017	441.699
308.467	381.648	308.845	245.863	215.912	209.882	220.235	209.805	243.039	268.185	314.892	307.338	271.843	282.362	265.386	308.346	389.968	413.272	433.737	443.392	442.699
308.473	382.148	308.595	244.238	216.162	209.007	220.735	212.18	245.664	271.185	316.642	305.088	272.593	283.237	263.761	305.596	391.718	415.272	432.487	443.767	442.699
308.479	383.648	308.72	244.238	216.662	210.507	223.61	214.055	245.414	269.685	314.017	306.713	270.843	283.487	263.761	306.346	389.093	412.897	432.737	443.267	442.574
308.485	383.898	308.22	243.738	217.412	209.507	221.61	211.805	243.164	270.685	313.517	306.463	273.218	282.737	265.636	306.221	389.968	415.272	433.112	442.767	442.574
308.491	383.523	306.595	243.238	217.162	209.007	222.985	213.555	245.789	272.185	314.517	306.338	273.843	282.737	263.011	304.846	390.718	416.147	435.737	441.017	441.824
308.497	383.773	308.72	244.738	214.912	208.257	222.985	212.305	245.164	271.935	312.017	308.838	275.218	283.237	267.886	306.596	389.968	416.772	433.487	440.642	440.699
308.503	383.523	308.97	242.113	216.662	208.007	220.985	212.305	247.664	272.31	314.642	307.213	274.218	281.237	263.511	304.846	390.468	417.147	432.112	440.267	439.949
308.509	384.273	309.47	240.238	215.912	208.757	224.11	213.68	247.539	270.935	314.142	307.213	273.343	283.112	263.386	307.346	390.468	417.022	430.612	443.517	441.449
308.515	384.398	309.22	241.488	212.287	209.507	222.61	210.68	247.789	274.435	311.892	307.713	275.343	283.487	264.511	304.971	389.718	418.647	431.362	442.017	441.824
308.522	385.148	309.22	239.988	216.287	208.507	223.61	213.805	248.664	273.935	314.267	308.463	276.218	283.987	265.386	305.971	390.593	416.522	432.487	442.767	442.199
308.528	385.148	308.22	240.488	213.412	208.882	223.235	210.055	247.914	272.31	315.267	307.713	274.468	286.237	267.261	303.971	389.968	417.647	432.362	440.142	444.574
308.534	384.023	307.97	239.488	214.162	207.882	222.735	213.18	250.039	275.185	314.642	308.213	275.968	285.112	267.386	305.721	389.593	416.397	431.362	441.017	442.699
308.54	383.773	308.345	240.113	214.037	208.007	223.235	213.805	249.914	270.435	317.017	308.963	275.468	288.237	265.636	307.596	389.843	415.897	430.112	440.267	442.324
308.546	383.773	307.47	238.988	211.037	209.632	222.485	212.68	251.039	273.56	316.892	306.213	275.843	286.112	267.386	307.221	388.843	417.272	429.237	439.017	442.824
308.552	383.273	305.47	239.363	213.037	207.632	223.235	212.805	252.289	272.56	318.392	307.338	276.718	285.987	265.636	306.096	390.093	416.147	431.737	438.642	443.574
308.558	381.898	304.345	239.238	213.912	207.507	225.235	210.93	250.664	271.81	319.142	309.463	274.968	285.737	268.761	307.971	387.343	417.022	426.612	440.642	444.449
308.564	380.773	304.47	238.238	211.662	207.257	221.86	210.68	252.664	274.56	322.142	307.463	276.468	282.862	267.511	305.096	390.718	418.022	428.112	439.517	443.074
308.57	383.148	300.97	238.363	212.787	205.632	226.235	210.555	252.539	271.81	319.392	306.588	275.093	286.612	267.261	308.096	387.218	416.022	428.487	437.142	444.574
308.576	382.398	300.345	236.488	212.287	206.632	222.735	212.93	252.164	272.81	319.892	305.838	275.843	283.862	270.386	305.096	387.843	417.022	428.987	439.392	444.324
308.583	382.023	299.595	236.488	213.662	206.132	225.485	208.93	251.539	270.56	319.392	305.338	277.343	284.362	269.136	305.096	388.093	418.022	428.237	437.267	444.324
308.589	383.398	301.22	240.863	212.037	207.382	222.36	211.18	252.914	269.935	319.642	303.963	278.343	282.737	271.011	305.846	388.343	416.397	426.987	441.267	446.199
308.595	383.398	298.47	235.738	212.662	205.757	224.735	208.055	255.539	271.685	320.267	304.213	277.593	282.862	270.386	306.221	388.593	415.897	427.862	438.517	444.324
308.601	384.023	297.345	237.113	211.537	205.132	221.86	209.555	253.789	268.31	318.267	303.088	278.468	283.862	270.761	304.721	384.468	417.522	424.862	440.142	444.324
308.607	382.773	299.22	236.363	210.787	205.257	222.11	209.305	253.664	270.435	320.142	302.338	277.218	283.237	270.886	305.596	387.718	418.147	424.987	439.767	443.949
308.613	383.898	296.97	234.738	211.662	206.257	222.735	209.305	256.414	268.56	318.642	302.588	276.843	283.612	268.136	306.721	385.718	418.147	425.862	437.392	442.449
308.619	383.273	296.97	235.488	210.412	204.132	221.86	210.18	252.039	270.685	317.517	300.963	279.093	281.487	270.761	309.096	383.468	419.022	426.862	436.892	442.699
308.625	383.398	296.22	235.238	208.662	205.632	219.485	210.43	255.414	271.56	316.392	298.463	277.843	280.862	270.386	307.346	386.218	418.522	428.737	436.142	441.699
308.631	385.273	296.595	233.613	209.787	204.882	219.485	211.18	252.789	269.685	319.392	300.338	277.843	282.112	270.511	309.721	385.343	416.772	427.737	436.517	440.824
308.638	382.148	297.72	234.238	206.787	207.632	216.485	210.18	254.164	271.435	318.142	300.463	277.468	278.237	272.261	308.096	384.218	417.397	428.362	437.767	442.824
308.644	382.648	294.47	234.863	210.537	206.257	219.735	212.055	253.539	270.185	319.767	298.713	277.218	280.612	272.011	311.221	380.593	417.897	426.987	438.017	441.199
308.65	384.023	296.47	233.863	207.412	206.882	217.86	210.93	252.414	270.31	317.142	299.588	277.718	279.612	273.511	309.846	382.593	417.772	427.487	442.017	443.074
308.656	382.148	296.72	230.988	206.662	208.632	220.11	210.68	252.664	271.185	320.767	300.838	277.468	277.112	272.261	310.221	382.093	417.022	426.862	440.142	442.199
308.662	384.773	295.22	234.863	207.537	205.257	218.86	212.18	252.164	270.185	319.017	298.713	277.468	276.737	274.261	310.971	379.343	418.022	427.112	439.392	442.324
308.668	384.148	294.72	230.363	206.412	207.882	218.36	210.805	251.414	270.935	320.392	299.963	275.968	276.237	273.011	310.471	381.093	416.022	426.237	439.017	441.574
308.674	382.148	293.095	231.613	206.912	205.007	219.86	210.43	250.039	269.06	319.892	300.963	276.718	274.987	271.636	312.846	377.593	416.022	425.987	439.142	440.074
308.68	382.023	295.22	231.238	207.662	205.007	220.61	210.555	250.039	270.185	319.517	301.463	276.343	273.237	272.261	311.346	378.343	414.147	426.487	440.767	439.324
308.686	382.023	295.345	229.238	206.912	205.257	219.235	209.93	249.914	268.81	319.267	302.088	274.718	273.487	274.011	311.471	379.593	414.272	425.487	439.892	439.324
308.692	383.148	294.095	229.113	206.912	204.507	220.735	213.18	249.039	270.685	319.642	303.213	276.718	271.737	272.386	311.096	379.093	413.022	423.737	439.392	439.824
308.699	382.023	295.22	229.988	208.162	204.382	220.485	213.305	249.664	270.185	324.642	304.463	274.218	271.112	272.011	311.596	378.593	410.772	421.612	438.892	438.449
308.705	381.523	292.97	231.863	210.537	203.632	221.61	210.93	247.539	270.56	322.767	303.588	275.093	271.987	270.011	310.471	376.843	412.397	420.612	436.392	438.699
308.711	383.398	294.595	229.488	208.162	203.007	220.985	213.68	249.789	270.435	323.642	304.713	274.968	271.612	270.386	309.721	377.218	411.772	422.987	439.142	439.699
308.717	379.648	292.595	230.613	207.537	205.382	221.485	212.305	249.789	271.81	323.642	306.588	271.843	269.862	267.386	308.721	376.843	411.647	421.737	437.642	440.074
308.723	382.773	293.095	229.863	210.787	201.007	223.86	211.305	247.539	273.06	323.142	307.213	272.093	270.362	271.511	309.221	374.343	411.022	422.737	437.767	441.074
308.729	382.773	293.72	229.363	209.037	204.007	222.985	213.305	249.164	270.81	325.642	308.088	269.343	270.362	266.761	307.721	376.593	408.897	421.737	438.517	439.949
308.735	380.523	293.97	231.113	214.287	200.757	225.36	212.305	248.664	271.06	322.517	308.213	269.968	271.237	268.511	309.221	374.718	409.022	419.112	438.642	442.074
308.741	380.523	296.72	230.863	213.037	203.382	220.485	214.43	249.289	272.185	326.767	309.838	267.343	271.612	265.886	306.346	375.593	407.647	419.737	439.142	441.324
308.747	378.773	294.97	228.738	214.412	203.507	222.735	213.43	250.164	272.81	324.142	312.088	266.093	271.862	264.261	306.846	375.843	405.397	418.987	436.767	441.074
308.754	378.898	293.97	228.238	215.537	202.507	222.11	213.305	249.164	271.685	325.267	308.463	266.718	271.737	264.636	305.096	375.343	405.897	418.737	438.642	440.199
308.76	375.648	295.845	229.988	216.912	204.382	220.86	214.68	249.664	272.935	325.392	308.088	263.343	273.612	264.886	305.471	377.468	405.272	416.737	437.517	439.449
308.766	376.773	295.22	229.113	214.912	201.007	222.36	213.055	249.664	271.935	324.517	307.463	264.968	273.737	262.886	307.096	376.468	409.022	419.487	436.892	439.574
308.772	376.148	294.095	228.738	216.162	203.257	221.36	212.43	249.039	270.56	325.642	305.588	262.218	273.112	260.886	303.596	376.718	408.397	420.237	436.892	440.324
308.778	375.148	292.47	230.863	217.287	203.382	220.235	214.055	248.414	269.935	321.767	303.963	262.718	274.612	259.011	305.221	376.343	408.022	417.112	436.267	441.824
308.784	376.148	295.345	227.988	216.287	203.257	222.235	215.18	245.914	271.935	318.017	303.963	263.718	275.737	259.136	306.346	377.843	406.772	420.112	436.017	442.324
308.79	374.773	295.845	229.738	215.037	203.257	222.86	215.305	248.039	269.435	319.517	302.463	260.718	273.487	258.636	303.346	378.218	406.272	419.987	434.517	442.949
308.796	376.398	295.22	229.238	216.912	204.132	222.61	213.055	246.039	272.435	317.142	299.963	262.343	276.862	258.886	305.721	377.593	407.022	418.487	433.642	443.449
308.802	375.898	297.345	227.863	216.287	203.007	221.36	217.18	247.914	269.06	314.392	302.088	260.968	277.362	259.011	303.096	378.968	406.522	419.612	433.517	443.324
308.808	372.648	295.095	228.488	216.912	201.507	222.86	214.68	246.289	268.185	315.517	297.838	258.218	278.112	257.511	306.346	378.468	405.397	417.612	434.267	442.824
308.815	370.773	297.22	227.113	216.537	201.257	223.735	216.93	245.539	268.935	312.142	298.588	259.968	277.362	258.386	304.346	379.593	406.272	420.112	434.142	442.949
308.821	370.898	296.22	228.613	215.912	200.257	224.735	215.68	246.539	265.685	312.017	297.088	260.968	277.987	258.386	305.096	378.843	404.772	416.237	431.142	442.074
308.827	371.898	294.97	227.613	216.537	200.382	226.235	215.68	245.039	267.06	309.392	295.713	260.093	277.737	258.261	305.846	378.718	407.022	418.487	430.392	443.949
308.833	370.398	296.095	228.363	215.537	197.507	224.86	218.055	245.164	267.685	311.267	296.713	258.593	278.237	259.011	303.721	379.343	405.022	418.737	431.517	444.449
308.839	371.523	295.22	228.738	214.787	199.757	226.11	215.055	246.039	266.31	309.892	294.338	259.218	278.862	259.011	304.096	379.593	406.272	418.612	429.142	443.199
308.845	371.648	296.345	226.238	216.287	197.507	222.61	217.305	245.914	265.06	310.142	296.338	262.218	276.737	259.511	304.721	378.718	405.647	419.612	431.142	441.324
308.851	371.398	295.72	230.488	213.912	199.882	225.485	215.805	245.789	264.185	311.017	297.213	260.093	277.612	259.886	304.346	380.093	405.147	419.362	427.517	442.074
308.857	371.898	296.595	227.613	214.912	196.257	224.11	213.93	246.789	265.185	310.892	297.463	263.968	277.737	261.011	303.221	379.843	406.022	418.487	428.267	440.824
308.863	371.023	296.47	227.113	215.162	197.632	223.235	215.305	247.914	263.185	313.767	299.588	261.093	278.737	261.511	303.846	379.843	404.397	419.112	428.892	441.699
308.869	372.148	297.095	229.488	214.912	196.382	223.235	213.68	249.664	264.31	315.642	300.713	261.718	280.237	261.761	305.846	382.468	405.522	416.112	425.392	441.824
308.876	372.523	298.595	226.988	214.537	196.257	221.735	213.805	248.789	262.81	318.517	302.213	260.843	279.487	260.511	305.471	381.093	403.772	419.362	426.017	437.199
308.882	372.648	297.845	229.363	215.412	197.257	220.735	214.18	249.414	263.06	321.142	303.463	262.718	279.112	261.511	303.346	382.343	402.272	418.987	424.517	437.199
308.888	373.148	296.72	230.363	213.537	196.007	221.985	211.43	250.164	263.56	320.767	302.838	264.218	277.862	263.386	304.096	383.218	403.147	419.987	422.892	436.699
308.894	373.023	298.97	229.488	215.412	194.757	219.36	212.805	249.789	261.56	324.267	307.838	261.843	278.237	260.761	304.471	384.968	401.772	418.612	423.267	434.449
308.9	374.273	298.595	230.613	214.162	197.382	219.61	209.805	250.789	263.685	325.892	306.713	259.468	280.112	262.261	303.971	384.718	403.397	418.237	423.642	434.949
308.906	375.898	299.72	226.863	212.412	196.132	216.235	213.43	250.164	260.435	326.767	307.838	264.343	276.487	261.511	301.721	385.093	401.897	419.487	424.642	430.449
308.912	376.023	296.72	231.363	213.662	200.382	218.735	208.93	249.039	260.31	324.892	310.963	260.968	281.112	261.761	302.846	385.593	401.022	418.862	421.517	432.574
308.918	377.773	297.845	226.238	212.662	198.132	217.36	210.055	251.164	262.06	326.142	306.338	261.593	279.237	261.386	303.221	384.343	404.272	421.862	422.642	430.949
308.924	377.898	299.97	229.363	212.287	201.632	217.485	208.43	250.539	259.56	322.142	308.463	263.218	279.112	259.761	304.596	384.343	402.022	419.112	422.767	430.324
308.931	376.273	296.095	227.988	211.537	200.382	217.11	209.18	250.039	261.685	322.642	306.338	263.968	278.487	262.886	302.096	385.218	401.897	416.362	423.392	431.574
308.937	377.523	297.22	226.363	211.662	200.632	217.485	208.18	251.664	261.185	319.392	306.213	261.718	279.112	259.511	303.596	385.468	401.272	418.862	421.642	428.449
308.943	375.898	296.97	230.113	214.162	200.257	218.235	207.805	248.539	260.56	317.767	302.713	261.343	280.237	261.386	304.096	386.218	401.147	417.362	421.892	430.449
308.949	376.398	295.47	227.113	213.787	200.882	217.36	207.43	249.789	258.935	316.392	301.463	262.218	277.362	262.261	302.721	386.343	400.772	418.237	421.392	428.074
308.955	373.273	298.97	228.238	213.912	202.632	216.235	208.305	251.414	260.185	316.142	298.088	262.593	281.487	260.511	305.471	383.843	400.272	418.987	421.767	428.949
308.961	374.898	297.345	226.988	213.662	201.757	216.985	205.93	247.289	260.06	314.142	297.213	262.718	279.487	263.636	306.471	384.843	400.647	417.237	422.517	428.699
308.967	373.648	296.595	228.238	215.662	203.007	214.485	208.805	248.789	260.435	312.517	298.338	265.343	281.362	258.761	305.721	386.468	400.897	420.237	422.017	425.074
308.973	372.523	296.345	227.488	214.537	200.882	215.36	206.555	248.289	258.935	314.017	294.463	262.343	281.237	261.886	305.221	384.343	400.397	417.987	421.642	427.074
308.979	372.023	298.72	226.238	213.537	202.757	214.86	205.055	247.289	259.56	312.017	292.713	263.343	278.487	260.136	306.596	383.593	402.647	420.112	421.767	424.574
308.985	372.773	296.345	228.863	214.787	200.882	214.485	205.305	244.414	259.56	310.392	294.463	263.468	279.112	258.886	307.096	383.093	402.272	420.237	422.017	426.574
308.992	373.273	297.22	227.363	212.162	203.882	212.485	205.43	247.039	262.06	311.017	291.338	264.468	277.737	260.261	304.346	382.343	403.522	419.612	422.892	427.699
308.998	373.398	298.22	226.988	213.912	202.382	213.86	205.18	244.664	259.81	309.392	294.338	264.718	276.737	258.261	306.346	383.343	402.647	420.237	421.892	424.199
309.004	372.023	296.47	230.988	213.662	200.382	212.235	204.055	244.164	262.935	309.142	296.838	264.718	278.362	259.886	304.721	383.718	401.897	416.487	422.767	428.324
309.01	372.023	296.345	228.363	212.787	201.132	212.735	201.68	247.914	262.06	310.767	294.588	264.343	276.112	260.011	304.221	381.968	404.522	419.737	423.392	427.574
309.016	373.273	295.595	230.863	213.412	200.632	212.86	203.055	244.539	260.435	308.142	297.588	265.218	277.737	260.636	303.221	380.343	403.897	418.987	423.892	427.324
309.022	372.148	296.595	229.113	212.537	200.507	213.11	202.18	245.664	262.56	311.892	296.713	266.343	274.487	260.136	305.721	382.843	403.272	416.362	421.517	427.699
309.028	371.898	296.595	229.863	212.662	199.757	210.86	203.68	246.664	263.685	311.767	299.463	268.343	275.737	258.636	305.721	381.718	403.272	418.612	422.392	426.949
309.034	371.523	297.345	228.988	212.537	198.757	212.86	202.555	243.164	259.56	308.767	299.338	265.468	275.737	260.511	304.971	379.343	402.147	416.612	424.517	430.824
309.04	368.398	294.47	229.738	212.662	198.632	209.11	203.055	244.914	264.31	312.642	300.338	266.968	274.237	259.511	306.346	380.468	402.772	415.987	422.767	428.824
309.047	368.273	294.97	230.988	214.912	199.382	211.61	203.43	243.039	261.435	310.142	302.963	265.093	274.487	259.261	304.971	377.343	400.647	415.987	423.517	429.324
309.053	368.773	294.72	229.363	210.037	200.632	208.86	203.055	242.789	262.435	314.267	301.838	268.218	272.612	260.761	302.971	378.718	400.522	417.112	424.642	430.199
309.059	366.273	296.595	230.363	214.162	201.507	211.485	203.055	242.164	263.81	312.267	304.088	268.218	273.737	260.511	304.846	377.843	399.897	416.737	426.392	427.949
309.065	366.773	296.22	230.988	210.037	201.382	210.61	203.18	241.289	262.685	312.767	303.463	267.343	272.612	262.886	302.971	376.343	402.147	415.737	425.267	429.949
309.071	365.148	295.72	228.238	210.912	202.007	210.485	202.43	244.664	264.685	314.142	306.463	267.468	270.737	259.886	301.471	377.468	401.772	417.987	425.392	428.699
309.077	364.898	295.345	230.363	211.912	202.007	210.735	203.805	241.914	262.185	312.142	308.463	267.968	272.362	262.386	302.346	374.093	400.647	417.112	425.142	428.949
309.083	363.648	297.22	231.113	209.412	203.007	209.735	202.93	242.539	265.685	311.767	306.963	266.218	270.737	259.261	301.346	378.218	402.147	416.362	426.392	430.199
309.089	363.648	295.345	230.238	212.787	204.132	211.735	204.93	242.164	263.56	310.642	308.213	267.218	271.612	259.636	302.096	375.843	402.397	417.987	423.767	429.574
309.095	364.273	295.22	231.488	209.287	204.882	210.11	204.93	240.039	268.185	312.267	306.838	267.468	270.737	261.761	299.096	375.218	401.147	417.487	424.267	430.574
309.101	363.398	295.345	230.613	210.537	203.757	208.235	207.93	240.789	268.685	311.267	306.713	267.968	271.362	260.011	300.346	374.718	401.272	415.487	423.517	428.199
309.108	365.023	293.345	230.113	210.912	203.007	209.235	207.43	238.414	269.31	309.017	305.213	266.593	269.987	260.511	299.346	373.968	400.647	416.362	425.142	426.324
309.114	363.023	295.345	230.738	210.287	203.257	208.235	209.805	239.914	273.56	309.267	302.713	265.843	271.237	260.386	297.471	375.718	398.272	416.112	423.517	426.824
309.12	363.523	294.47	229.863	210.037	203.507	209.36	209.18	239.664	273.185	307.767	300.088	263.468	270.487	260.761	299.096	372.843	399.522	417.112	423.017	426.699
309.126	364.148	292.345	231.488	207.287	202.382	206.735	209.805	237.414	276.31	304.392	297.088	266.843	268.987	261.261	295.846	372.468	398.397	415.737	422.767	428.699
309.132	361.648	290.845	229.113	206.912	201.632	207.61	209.43	240.664	277.81	305.767	296.713	263.468	268.487	259.011	297.346	376.218	399.147	417.237	422.017	427.449
309.138	363.648	292.845	231.363	208.162	200.382	209.985	211.805	238.664	279.31	301.642	296.338	264.593	271.612	260.636	299.846	373.718	400.397	414.612	421.267	426.949
309.144	359.773	292.345	228.488	206.787	201.507	206.485	211.93	240.789	280.81	302.392	294.713	263.218	268.112	259.761	296.471	374.343	400.147	416.987	422.392	425.199
309.15	359.023	291.22	229.488	206.912	202.632	209.985	209.555	240.539	281.06	300.392	293.838	262.593	269.987	260.636	298.221	373.718	398.147	416.737	421.017	425.574
309.156	359.148	292.22	231.363	204.912	201.382	207.735	210.93	240.664	281.56	300.267	292.713	260.718	269.862	261.636	296.596	375.093	398.647	417.612	421.142	425.074
309.163	357.398	292.345	230.363	204.912	200.132	208.735	209.305	240.789	281.435	302.892	292.713	261.093	267.987	260.386	296.096	374.093	400.147	419.237	420.142	425.199
309.169	358.273	292.22	231.238	203.037	200.007	208.485	209.055	239.164	283.31	300.267	294.838	263.093	270.737	260.136	295.346	371.718	398.647	416.737	419.392	425.449
309.175	355.273	292.22	231.238	203.037	201.632	208.11	208.555	239.039	280.06	304.642	293.588	260.843	269.487	259.011	294.346	371.843	395.147	416.862	419.142	425.699
309.181	356.148	290.095	231.113	203.162	200.757	208.985	208.18	236.414	281.185	304.517	293.088	261.593	269.612	261.511	295.721	372.593	395.647	417.487	417.892	426.324
309.187	357.023	290.97	229.113	200.787	201.507	208.485	208.555	237.789	282.185	305.767	294.088	262.218	268.612	259.761	292.721	372.343	394.272	419.237	420.267	426.949
309.193	355.148	290.095	230.613	201.287	201.382	207.11	205.805	238.664	279.81	304.642	293.713	259.968	268.362	258.511	294.346	372.343	393.522	416.987	418.142	425.199
309.199	355.398	291.47	228.738	200.162	199.757	208.11	206.43	234.539	279.06	305.142	293.963	260.468	270.362	260.011	293.721	369.468	395.022	418.612	418.017	427.199
309.205	353.273	289.72	229.613	201.912	200.507	205.485	205.93	237.164	280.31	307.017	295.213	259.968	268.112	258.386	291.221	373.843	393.397	417.362	416.392	423.574
309.211	355.273	290.845	228.863	200.287	199.632	209.735	204.555	234.789	277.06	304.767	294.213	257.843	269.112	256.386	293.346	371.593	394.772	415.862	416.642	426.199
309.217	352.523	289.47	230.363	199.162	200.257	206.61	204.68	235.414	278.06	307.767	294.713	260.218	268.862	259.386	289.471	372.093	394.147	417.362	418.017	424.949
309.224	351.398	288.72	228.863	201.412	199.132	210.36	202.305	235.539	276.935	307.892	298.588	257.718	269.112	257.886	290.346	371.343	394.522	416.862	417.267	426.199
309.23	352.773	288.345	229.113	201.662	195.632	208.11	204.18	232.789	276.56	304.517	295.963	261.593	267.362	257.386	290.221	371.718	395.397	413.862	416.767	425.449
309.236	350.148	289.845	228.738	202.537	196.757	209.485	202.055	232.789	273.56	307.017	298.088	255.843	269.737	255.761	289.596	372.843	393.022	412.487	417.017	424.824
309.242	349.398	286.845	229.863	201.412	194.507	208.735	202.18	234.164	275.06	306.642	297.713	258.843	269.237	256.636	291.221	371.343	392.772	412.112	417.017	426.199
309.248	348.773	286.47	230.113	202.537	194.132	209.735	201.93	232.539	271.06	305.517	298.838	256.968	267.487	256.011	289.596	370.093	393.022	412.362	420.267	426.449
309.254	348.648	285.095	228.738	200.412	192.757	208.235	201.305	232.789	269.935	306.767	300.588	257.968	269.237	255.636	290.721	371.343	395.397	412.487	418.017	425.574
309.26	351.148	286.845	227.613	201.912	191.882	210.11	201.93	230.664	271.435	306.142	297.588	257.843	267.737	254.386	290.096	371.593	394.272	411.487	420.142	426.824
309.266	349.898	288.47	228.113	202.787	193.007	207.735	201.305	231.789	269.06	306.142	298.213	257.093	267.362	254.636	289.471	369.968	393.272	411.487	418.892	427.699
309.272	352.023	284.97	227.738	201.537	189.007	210.235	201.805	229.539	270.06	305.892	292.838	259.843	268.987	254.136	289.346	367.343	396.647	410.987	421.267	426.699
309.278	349.523	286.595	226.738	200.912	191.132	207.86	201.305	230.164	269.435	304.392	295.338	259.593	269.862	252.511	290.096	368.843	394.647	411.612	420.392	426.074
309.285	351.773	282.47	228.988	199.787	186.882	210.485	200.805	227.914	270.06	303.267	291.088	258.218	268.112	254.386	289.221	368.843	395.397	410.862	419.642	427.324
309.291	352.273	285.595	225.363	199.412	189.007	208.985	201.43	229.664	270.56	303.142	288.963	260.218	270.112	252.886	289.096	368.343	394.397	414.112	420.892	426.574
309.297	352.898	285.22	225.488	199.537	185.632	210.86	201.055	228.164	268.31	299.642	288.338	257.468	270.362	251.386	290.596	368.593	391.647	409.362	422.017	427.574
309.303	351.898	282.595	227.613	198.662	185.632	208.985	199.555	227.414	267.81	296.392	287.713	256.843	270.737	252.011	290.721	368.218	393.397	407.862	422.142	428.074
309.309	350.398	282.345	225.113	198.912	184.757	210.735	200.055	227.289	270.185	297.892	285.338	257.718	269.862	249.511	289.346	367.718	391.522	408.112	421.392	426.324
309.315	349.398	281.345	224.988	199.537	184.882	208.235	199.055	226.539	268.685	292.767	284.588	256.968	271.112	249.386	289.596	367.218	391.147	406.737	421.142	427.199
309.321	347.273	282.97	223.863	195.662	183.382	209.985	199.68	226.039	266.185	289.517	282.463	257.218	271.487	250.386	289.346	367.968	389.397	407.237	422.267	424.824
309.327	347.648	281.97	225.738	199.037	185.382	207.985	198.305	225.289	267.185	290.142	282.713	257.843	270.362	246.261	288.096	369.468	388.772	406.987	420.767	426.699
309.333	347.273	279.22	223.113	198.162	182.882	210.61	196.93	226.664	265.56	288.017	282.963	258.718	270.112	247.761	288.721	367.093	391.522	406.487	423.642	426.324
309.34	348.773	278.595	221.863	196.287	184.257	207.485	199.18	226.164	264.685	286.892	284.713	259.218	271.112	246.511	288.596	366.218	386.647	408.362	421.892	426.449
309.346	345.898	280.22	223.613	198.912	182.882	209.735	196.68	225.789	267.31	283.767	284.713	257.718	269.987	246.511	287.096	367.968	387.022	405.987	421.642	428.324
309.352	347.023	283.095	220.613	196.412	182.882	208.86	197.555	228.164	266.31	284.142	284.838	258.093	271.612	248.136	285.971	366.218	385.272	406.862	420.892	427.074
309.358	345.023	278.595	223.363	199.537	182.507	208.485	198.805	227.414	265.935	284.892	285.963	258.093	271.362	247.011	285.471	368.218	385.897	406.612	422.017	425.824
309.364	345.648	278.595	219.738	200.162	182.882	208.735	197.18	228.289	265.685	284.392	285.338	258.468	271.612	248.261	286.596	367.468	388.022	407.362	422.142	424.449
309.37	344.773	278.845	220.238	200.787	182.132	209.86	198.055	228.539	264.935	285.392	289.088	256.843	272.737	246.386	285.096	367.468	384.897	405.862	420.892	420.824
309.376	345.898	279.97	220.363	200.037	182.382	208.485	198.68	226.039	262.935	286.767	287.338	258.093	272.862	247.761	288.096	366.843	385.897	405.362	421.267	423.449
309.382	347.273	278.97	218.988	201.912	184.257	208.36	197.68	227.789	264.81	287.767	290.088	257.343	271.737	247.136	284.721	367.968	386.147	407.237	422.392	421.574
309.388	346.148	277.72	219.363	201.662	183.382	208.235	199.055	226.914	262.935	287.142	291.338	255.843	273.737	248.761	285.221	366.843	385.897	405.362	420.017	425.324
309.394	347.648	276.845	219.238	199.037	184.507	209.985	196.555	226.914	262.31	290.267	289.713	259.468	272.987	247.761	287.346	366.218	388.272	403.862	417.767	421.699
309.401	345.898	278.345	219.488	203.537	183.257	209.36	198.805	229.664	261.31	292.017	292.213	253.843	273.237	247.261	286.471	364.968	387.272	406.362	419.392	424.324
309.407	345.523	276.97	219.863	200.662	186.257	207.61	198.055	227.164	262.06	293.392	292.213	255.593	273.487	249.136	285.346	364.468	387.647	403.987	418.642	422.699
309.413	345.773	280.095	216.738	202.412	186.507	208.36	200.055	227.289	262.685	292.767	294.963	254.468	274.112	247.011	285.096	364.593	386.772	404.737	419.142	422.199
309.419	345.023	276.47	220.863	203.537	186.882	209.11	198.68	227.539	262.06	295.267	294.838	255.218	274.862	249.761	285.221	363.468	387.647	404.362	417.142	423.449
309.425	347.273	277.47	220.613	203.162	188.757	206.485	196.055	226.914	265.56	295.517	295.463	255.843	272.112	249.636	285.721	362.843	389.647	403.362	418.517	424.324
309.431	345.398	278.22	219.113	204.162	187.757	209.11	199.305	228.414	262.56	296.392	297.463	254.718	275.487	249.636	286.471	362.843	385.772	403.987	418.142	424.699
309.437	347.148	277.845	221.113	205.162	188.257	207.235	196.555	228.039	265.435	297.267	298.588	254.218	274.237	250.386	286.721	364.718	389.772	402.112	418.142	426.824
309.443	345.773	277.72	219.113	205.662	188.757	208.11	200.055	228.289	268.56	299.767	300.213	253.843	274.612	248.386	287.721	364.343	386.022	403.987	416.767	421.574
309.449	347.398	276.72	220.613	205.287	189.132	206.735	197.805	227.164	267.06	301.017	297.963	252.968	273.487	249.261	287.596	362.968	386.397	402.237	416.892	423.324
309.455	348.648	276.845	217.863	205.162	189.132	205.985	199.305	228.789	268.185	300.017	298.588	253.343	273.362	249.636	286.971	365.218	387.397	404.112	416.017	420.699
309.462	348.273	278.345	220.613	204.037	188.882	206.735	198.055	228.039	269.56	304.267	297.463	250.218	274.362	251.261	286.721	363.593	386.897	402.487	416.267	422.324
309.468	348.148	277.595	220.613	203.912	190.632	206.36	198.555	228.664	270.56	303.267	296.213	251.843	273.487	251.136	285.596	365.843	388.022	401.737	414.267	420.824
309.474	346.273	277.22	217.363	205.787	189.132	206.735	200.305	228.289	270.435	307.267	296.963	253.218	274.987	250.761	286.221	366.343	388.147	403.737	415.142	418.324
309.48	346.398	274.97	219.363	204.287	190.632	205.61	196.93	227.539	270.31	304.642	294.963	253.343	276.612	253.011	287.971	364.968	387.022	401.862	413.017	421.074
309.486	343.148	276.595	218.863	202.162	189.257	205.485	199.68	229.664	269.435	303.892	291.338	254.718	274.487	253.011	285.971	365.968	388.397	402.237	413.642	419.449
309.492	342.648	278.345	218.988	205.162	191.507	206.235	198.555	230.414	268.185	304.017	293.213	252.593	275.487	250.511	288.346	363.718	388.272	402.737	412.892	419.574
309.498	342.148	275.22	216.113	201.662	189.007	204.36	199.055	228.914	269.56	303.517	288.838	252.468	274.237	253.261	289.096	365.468	387.647	399.862	413.392	419.949
309.504	341.148	274.47	217.363	203.162	191.507	205.235	200.305	229.414	265.685	301.267	289.463	252.968	275.612	253.511	289.096	365.218	385.647	401.487	411.892	417.199
309.51	340.273	273.22	219.863	203.412	190.757	203.61	198.805	229.039	266.935	301.017	286.963	252.218	275.112	256.511	288.096	362.968	385.772	399.487	413.392	418.574
309.517	338.773	275.595	217.613	200.662	190.757	205.11	199.18	232.039	265.31	298.392	286.213	250.218	274.237	254.261	288.471	362.718	386.147	400.862	411.767	416.949
309.523	338.523	274.845	219.488	203.162	190.132	206.235	199.18	228.789	262.185	298.892	286.963	251.468	274.612	252.886	289.846	363.718	384.522	400.612	411.517	416.199
309.529	339.148	274.47	219.738	201.162	190.132	204.36	200.43	231.664	263.435	297.642	283.713	252.718	273.612	254.886	290.971	364.343	387.272	399.612	411.517	416.074
309.535	338.898	274.47	218.988	201.912	190.882	205.485	198.68	232.164	260.435	293.267	288.838	252.218	275.237	253.511	292.846	363.843	385.272	400.362	409.767	415.449
309.541	338.023	275.345	218.863	200.287	189.882	206.235	197.18	231.789	258.81	294.892	289.963	252.593	273.487	254.511	290.346	360.718	386.772	398.237	410.892	415.074
309.547	337.023	275.345	218.238	201.037	191.382	205.735	198.305	233.039	259.435	295.392	291.838	253.718	271.612	253.761	292.721	364.093	385.897	400.737	408.392	414.574
309.553	337.273	276.97	221.613	199.662	192.507	206.61	198.055	231.289	254.56	292.142	295.588	252.343	270.737	255.761	292.096	360.468	386.147	398.987	407.392	413.949
309.559	334.773	277.72	221.863	197.037	192.007	204.985	197.93	233.289	259.31	294.642	293.963	253.218	269.737	255.386	290.721	364.968	385.522	396.987	408.767	412.699
309.565	334.398	278.47	220.988	200.412	190.632	207.86	197.93	231.539	255.185	292.892	299.088	253.343	268.487	255.761	294.346	362.593	383.022	395.987	406.642	414.074
309.571	331.648	277.72	222.613	197.287	189.882	205.485	196.555	229.414	254.435	292.267	301.088	252.343	268.362	256.761	292.346	362.343	382.772	393.487	409.517	412.324
309.578	329.898	277.845	224.863	196.912	192.757	207.61	196.305	232.664	253.435	292.392	301.588	251.968	268.987	254.886	293.471	363.968	380.647	396.987	408.142	409.949
309.584	331.273	281.72	223.363	197.912	189.132	207.11	196.43	230.914	253.81	291.017	304.713	254.218	268.237	255.261	293.221	360.968	379.522	394.112	407.767	408.949
309.59	329.273	279.72	222.238	196.787	192.632	204.985	198.43	229.414	255.435	296.017	305.088	252.343	266.987	254.511	293.596	362.093	380.147	395.237	408.017	409.074
309.596	330.023	277.345	222.113	198.662	191.382	207.735	196.055	231.039	252.185	294.267	306.713	254.343	269.612	254.511	296.346	361.593	380.522	395.237	407.017	407.824
309.602	329.898	280.22	225.238	197.037	194.382	203.735	199.055	226.664	253.935	294.517	309.338	253.468	268.362	255.511	293.596	361.843	378.647	391.987	408.767	409.074
309.608	329.523	279.595	224.488	197.537	193.632	205.485	196.805	228.289	253.185	298.017	309.963	251.468	268.612	252.011	295.971	361.218	378.897	396.737	405.892	407.074
309.614	330.898	279.095	222.988	197.162	193.382	205.985	199.055	227.164	253.06	296.767	309.588	253.593	268.237	254.511	294.596	358.343	379.897	393.362	407.517	407.574
309.62	329.898	278.97	221.738	195.912	194.757	203.61	197.805	229.039	255.185	300.767	306.963	252.593	264.612	252.511	292.846	361.343	379.647	391.612	408.642	407.074
309.626	329.023	278.47	222.363	197.162	193.632	205.485	197.18	224.914	253.56	300.642	308.463	252.718	267.487	252.261	296.221	359.093	379.147	389.612	407.517	406.449
309.633	330.773	280.22	221.238	196.412	194.882	204.735	198.055	228.539	256.185	302.142	306.213	255.218	265.737	252.886	292.096	359.843	378.772	391.487	409.517	406.574
309.639	326.023	278.095	220.738	200.037	194.132	203.235	195.805	227.664	256.185	303.142	305.963	253.468	265.112	249.011	292.221	359.843	380.272	390.737	406.392	405.324
309.645	329.398	278.22	221.738	198.537	192.507	202.235	196.43	225.914	255.435	301.142	305.463	252.468	266.862	251.886	291.096	357.718	381.022	389.737	408.017	405.449
309.651	326.023	277.095	220.988	198.787	195.132	200.735	198.555	228.789	255.685	303.017	304.088	251.593	263.737	252.136	289.221	360.343	378.397	390.487	407.642	406.824
309.657	327.273	276.345	220.488	201.037	191.382	203.235	197.055	228.039	257.185	302.392	302.213	252.718	265.237	248.511	289.596	359.718	379.397	390.362	404.767	406.449
309.663	328.648	280.095	219.988	198.162	190.882	198.485	198.305	227.289	257.56	303.767	297.963	251.968	264.112	250.136	289.346	359.718	378.772	387.362	405.892	406.324
309.669	328.648	274.47	220.238	199.662	190.257	198.86	197.555	228.039	255.31	303.392	296.463	250.718	264.487	246.636	287.971	361.343	380.397	389.612	403.767	405.949
309.675	330.148	273.47	221.488	200.287	188.507	198.86	197.93	226.914	256.31	299.892	295.338	252.218	264.237	248.886	287.721	357.093	380.272	388.112	407.767	406.199
309.681	328.148	275.47	220.238	196.162	191.757	197.11	197.805	228.414	257.935	300.267	293.338	249.218	263.112	245.511	284.971	360.593	380.522	390.237	404.767	405.824
309.687	330.148	273.095	220.363	197.162	188.007	198.485	197.055	228.164	254.56	299.392	288.213	250.593	263.112	244.886	283.971	359.343	382.897	389.362	403.017	406.949
309.694	330.648	273.47	220.113	195.537	190.132	198.235	197.18	229.414	256.31	296.392	286.838	250.843	262.737	247.136	283.846	357.093	381.397	390.237	403.267	405.449
309.7	328.773	270.845	219.738	197.037	190.632	199.86	194.68	229.789	256.685	297.267	283.463	249.718	262.237	243.011	283.596	358.218	382.522	390.112	404.017	406.699
309.706	331.648	270.22	219.238	197.412	188.882	197.735	196.805	230.039	255.31	294.017	284.463	250.968	263.487	244.886	283.221	356.468	382.897	393.362	403.017	405.824
309.712	330.523	271.095	219.488	197.037	190.757	196.235	194.93	231.914	255.685	295.392	282.463	247.593	260.862	243.886	281.221	358.718	379.272	392.987	403.142	406.074
309.718	333.273	270.97	218.863	196.037	188.632	198.61	195.43	229.789	255.935	295.392	280.088	249.093	261.362	242.886	284.096	356.968	380.397	392.612	403.392	409.324
309.724	330.523	268.97	222.613	194.662	188.507	197.61	193.055	232.039	256.935	296.017	279.838	247.343	261.737	242.511	281.846	358.218	380.647	394.612	401.892	408.074
309.73	331.773	266.845	219.988	195.037	188.632	199.61	193.055	231.039	255.31	294.267	278.338	245.218	264.737	242.261	284.096	357.093	382.647	394.237	402.892	408.824
309.736	332.648	267.97	219.113	193.662	184.757	197.235	193.305	231.039	255.435	295.517	277.713	248.093	261.237	240.886	282.471	357.093	381.272	393.487	402.767	409.199
309.742	333.898	268.345	220.738	195.287	189.257	198.11	194.93	231.414	255.81	294.267	276.963	245.968	262.112	242.886	280.846	357.843	380.647	394.987	402.892	408.449
309.748	335.398	263.345	221.363	194.287	186.507	199.485	192.43	232.039	255.56	294.642	275.838	247.343	261.612	239.761	281.971	357.843	381.147	395.362	403.642	409.199
309.755	336.523	266.47	219.113	193.037	187.007	199.11	192.555	234.039	253.81	294.767	276.588	245.468	261.987	242.636	280.346	357.968	379.272	396.112	403.892	409.949
309.761	336.023	265.47	220.363	194.037	185.257	196.36	191.18	234.414	254.935	294.392	278.588	245.718	260.237	241.636	281.721	358.093	379.772	394.987	400.892	410.074
309.767	335.898	264.97	220.113	193.412	185.382	198.235	194.805	232.789	255.31	294.892	278.088	244.968	260.737	242.261	281.846	356.843	378.522	394.862	402.892	410.449
309.773	335.023	264.595	220.988	193.162	186.132	197.36	190.68	235.164	253.81	295.642	279.088	244.343	260.737	243.261	279.096	358.218	378.647	395.487	402.517	410.574
309.779	335.023	262.595	220.488	194.537	184.882	200.735	192.555	233.789	252.56	294.267	277.463	245.843	259.237	242.261	282.471	356.093	378.022	395.487	401.642	411.199
309.785	333.773	262.595	219.113	191.662	185.632	197.985	189.18	234.164	253.31	296.767	279.088	243.718	258.237	243.011	281.221	357.093	375.897	396.737	402.392	410.324
309.791	335.523	262.095	221.113	193.287	183.507	200.235	189.555	233.664	253.06	296.767	280.088	245.093	259.737	243.511	282.221	356.343	376.647	394.237	400.892	410.199
309.797	334.398	263.345	216.488	193.787	181.632	196.36	191.305	232.789	252.31	296.642	281.463	244.343	260.987	242.261	280.971	354.843	377.897	394.737	401.642	407.199
309.803	333.023	262.47	217.488	194.037	182.757	197.735	188.43	231.914	253.185	299.142	283.838	245.218	258.737	242.886	282.971	355.218	374.772	393.237	398.892	409.449
309.81	333.148	260.095	217.113	192.912	180.757	196.86	190.305	229.914	252.31	296.392	285.588	246.968	256.487	244.136	283.346	355.593	378.022	396.112	400.267	409.324
309.816	332.398	261.595	215.113	196.287	183.382	195.735	190.555	231.289	251.56	297.517	289.088	246.468	258.612	242.636	281.596	352.843	373.647	397.112	401.017	409.699
309.822	332.023	261.22	213.863	194.537	179.507	196.11	189.18	230.539	251.435	297.142	290.338	246.718	255.487	241.636	282.971	351.093	375.897	394.987	398.892	410.074
309.828	332.273	263.345	213.363	194.662	182.882	196.61	192.305	231.289	252.435	297.642	293.213	248.468	258.612	241.386	281.221	349.843	374.647	395.237	400.267	407.324
309.834	331.648	261.345	212.988	196.537	181.507	195.985	191.055	233.164	252.435	299.017	296.338	245.468	257.487	242.761	280.846	349.093	374.647	392.362	397.392	408.324
309.84	333.523	261.47	210.238	194.787	181.007	197.485	192.18	231.414	250.685	298.642	297.213	249.968	257.487	243.261	282.721	347.343	373.397	393.112	399.142	407.574
309.846	333.648	262.345	210.488	195.162	182.507	195.61	191.555	233.289	251.185	298.017	300.213	249.093	258.987	240.886	280.096	347.593	372.022	395.487	398.267	407.699
309.852	333.273	262.095	211.363	194.662	182.257	198.11	192.305	232.039	250.31	297.642	302.838	249.343	257.362	242.886	281.846	345.718	372.147	393.987	399.017	408.449
309.858	334.148	264.345	211.113	193.162	184.007	197.485	193.055	234.039	250.56	299.892	302.088	252.843	256.737	241.636	279.346	346.093	372.897	394.237	398.517	406.949
309.864	332.273	261.72	209.988	196.162	183.882	198.985	191.555	234.039	250.06	299.392	301.838	250.843	257.237	242.386	279.596	346.968	368.897	392.487	398.767	408.449
309.871	332.023	261.595	210.488	194.412	182.632	199.235	192.68	234.289	249.935	298.267	301.338	252.093	256.737	241.636	279.096	344.718	368.897	393.987	399.267	405.449
309.877	330.523	264.47	212.613	194.162	184.007	201.11	192.555	235.664	249.435	298.267	302.588	251.343	256.112	243.386	278.346	342.093	368.397	393.862	400.392	406.199
309.883	331.273	261.345	210.488	190.912	182.882	198.36	193.055	235.414	250.31	296.517	300.713	252.968	254.612	241.636	279.221	343.718	368.147	395.862	397.642	407.324
309.889	331.148	262.095	207.988	192.287	181.882	200.61	193.805	236.789	250.56	297.767	300.588	253.218	253.612	240.636	278.846	343.843	363.397	395.987	397.517	404.824
309.895	332.023	261.845	210.613	191.287	184.382	200.11	192.18	236.664	252.435	295.267	298.088	251.843	253.362	240.761	278.971	341.843	365.022	394.737	397.892	406.574
309.901	331.523	262.345	207.113	193.287	181.257	199.985	194.055	237.914	251.435	294.892	297.088	254.343	251.487	238.261	278.596	342.593	365.022	396.362	399.767	406.824
309.907	329.773	262.345	207.988	191.412	183.882	200.235	194.555	234.164	250.56	293.142	299.963	252.468	253.862	240.011	278.471	343.718	362.772	395.737	398.642	405.824
309.913	328.648	260.72	207.988	192.162	181.757	199.86	194.68	235.164	253.685	293.642	294.963	253.593	253.862	239.011	277.721	345.343	364.022	398.112	400.267	407.074
309.919	330.648	260.22	206.738	194.537	183.757	197.86	197.555	237.539	251.435	292.267	297.838	251.843	252.737	237.761	277.471	342.718	362.147	397.487	401.142	402.824
309.926	329.398	260.845	208.613	193.787	181.007	200.235	196.305	234.539	251.435	294.017	294.338	251.968	252.737	237.261	277.721	344.218	364.897	395.737	400.642	404.449
309.932	331.898	262.97	206.613	193.537	183.007	198.985	196.555	235.539	250.56	293.017	295.088	250.218	250.612	237.886	277.221	347.843	365.272	396.862	399.267	400.449
309.938	329.773	261.845	206.738	195.662	181.382	200.485	197.18	235.289	250.81	292.142	295.963	250.968	252.862	238.136	276.346	344.343	366.647	393.737	399.267	401.824
309.944	328.023	259.22	207.613	194.662	181.507	197.61	196.555	232.914	251.185	292.767	293.088	252.218	251.987	237.636	275.471	345.468	368.022	393.612	398.892	401.574
309.95	329.148	262.47	204.863	197.412	183.507	200.11	198.68	232.414	249.185	293.017	293.088	252.343	251.237	234.136	276.096	346.593	366.522	392.987	401.017	398.949
309.956	328.648	261.22	205.363	195.287	182.007	198.735	194.805	229.789	251.185	290.642	292.463	250.843	249.737	236.261	275.221	345.843	367.272	394.112	399.142	399.574
309.962	328.398	262.97	205.113	195.662	181.882	196.985	197.18	231.164	249.81	293.267	288.838	253.343	250.237	235.011	273.846	346.093	366.647	393.612	398.642	398.699
309.968	327.398	261.345	205.863	198.537	181.632	198.11	195.055	230.539	249.81	292.142	290.713	250.718	252.612	233.386	273.846	345.593	366.397	393.112	398.017	398.324
309.974	327.523	260.345	204.238	198.162	181.132	196.735	195.805	228.039	251.935	292.767	286.838	251.343	247.612	235.261	272.471	344.968	368.147	392.237	399.017	397.574
309.98	328.898	263.22	206.113	199.162	180.132	198.485	194.93	229.539	250.435	291.267	287.088	250.218	250.487	233.011	273.346	344.468	364.397	390.862	400.017	395.699
309.987	328.398	261.97	205.363	199.037	183.007	197.11	194.305	229.789	251.685	292.267	284.713	250.468	250.112	233.386	272.221	344.218	364.647	389.862	400.267	397.824
309.993	327.648	261.47	204.613	199.537	180.132	195.985	192.43	231.664	251.56	293.642	283.338	250.468	248.487	232.386	272.596	343.593	363.897	390.487	397.767	396.199
309.999	328.148	260.97	205.238	199.037	181.007	196.985	194.18	230.914	251.81	292.392	283.713	250.218	252.362	232.261	272.596	343.468	364.147	388.862	398.517	398.449
310.005	327.523	262.345	206.738	198.037	181.382	194.485	190.555	230.039	252.185	294.142	283.213	250.343	248.612	234.636	271.471	342.843	365.647	387.737	397.767	397.574
310.011	325.148	260.47	204.363	198.787	182.507	195.11	193.93	231.164	248.81	296.142	284.963	251.093	250.237	230.636	271.971	344.343	364.647	387.487	396.892	394.824
310.017	325.273	261.845	207.238	196.412	181.882	195.735	191.305	229.414	247.81	296.767	283.588	250.343	249.862	231.011	270.471	341.218	364.397	386.987	396.017	395.699
310.023	324.648	260.845	204.988	197.412	182.507	193.86	195.305	229.289	249.06	296.392	284.213	252.218	249.112	231.261	273.221	343.843	365.147	389.487	393.517	395.699
310.029	325.273	260.095	207.613	197.787	181.382	195.11	191.43	229.164	247.435	296.517	281.588	252.593	250.112	231.011	273.596	342.343	365.022	388.112	395.767	397.199
310.035	324.398	262.345	205.988	193.787	180.382	193.11	191.805	227.664	247.81	298.392	280.088	251.468	248.737	229.386	273.471	343.343	364.147	387.237	394.642	395.824
310.042	325.273	262.595	206.863	196.787	180.507	194.985	190.68	227.164	245.685	295.767	279.588	251.093	251.237	228.511	273.471	341.218	361.147	387.737	394.267	395.199
310.048	324.898	260.095	208.863	192.412	180.007	195.36	193.055	228.664	244.935	298.517	280.338	255.218	248.987	231.761	272.096	342.343	362.772	386.362	392.017	394.199
310.054	324.898	262.72	205.613	193.662	179.507	193.735	191.055	227.539	243.935	297.517	279.088	250.218	249.737	227.886	275.346	340.218	362.147	389.112	390.892	393.824
310.06	327.148	263.72	207.863	193.787	178.257	195.985	191.805	226.664	244.06	296.267	278.963	252.593	250.737	229.386	274.971	340.843	361.647	388.112	389.517	393.949
310.066	327.648	263.72	208.738	193.162	180.007	192.985	189.18	227.164	245.56	297.017	276.213	249.968	248.112	228.261	274.721	340.468	363.022	387.612	390.017	392.949
310.072	326.148	261.97	208.863	193.412	180.007	193.86	192.18	224.539	244.56	295.392	276.713	249.843	251.487	227.761	274.221	338.968	361.272	386.362	389.142	391.199
310.078	327.648	262.72	208.738	192.412	179.132	193.235	189.555	221.039	242.56	295.767	276.713	250.218	247.737	229.136	275.596	338.093	360.772	384.862	390.142	391.824
310.084	327.898	261.22	211.738	193.787	179.632	194.235	190.555	225.039	243.81	295.517	278.213	250.218	250.737	228.011	275.096	338.093	361.272	387.737	386.892	389.574
310.09	327.648	263.595	210.863	193.662	177.257	194.86	188.555	220.539	243.56	291.392	275.838	248.218	249.987	229.011	275.971	337.843	363.397	385.237	387.017	391.699
310.096	325.398	263.22	209.738	193.162	177.632	192.485	190.055	221.289	245.56	293.517	274.463	248.593	247.362	229.511	275.346	339.218	361.522	387.862	386.767	390.574
310.103	326.523	262.095	208.863	193.912	175.882	194.36	189.305	220.039	243.935	292.392	273.838	250.718	249.987	228.511	275.596	337.468	360.522	384.112	385.017	388.699
310.109	326.898	263.095	210.988	192.412	176.257	192.485	188.68	218.664	245.31	290.142	273.588	249.843	249.237	230.261	274.846	337.218	361.272	386.362	387.017	391.199
310.115	324.273	264.22	209.488	192.162	178.757	193.86	188.93	219.664	244.935	290.517	272.088	245.968	248.862	229.886	276.346	338.468	359.772	385.362	385.642	387.074
310.121	326.148	264.595	209.738	193.412	175.132	192.485	186.43	218.164	245.06	288.517	274.588	248.218	249.737	231.261	275.596	336.468	360.022	383.737	386.392	388.699
310.127	325.273	263.345	207.863	191.537	176.757	193.235	186.805	218.914	248.185	292.267	273.588	246.593	250.237	230.761	274.346	338.593	361.397	382.862	384.017	388.574
310.133	325.023	263.845	210.238	192.162	175.007	193.86	185.805	218.039	247.31	289.517	272.588	246.843	251.612	229.386	276.346	337.968	361.772	381.487	382.392	385.699
310.139	325.273	265.845	209.613	193.537	175.382	193.485	186.93	217.414	247.31	291.517	272.213	247.218	252.362	233.886	276.846	339.218	360.647	379.987	385.642	386.824
310.145	325.273	266.22	209.863	194.037	174.882	193.985	184.305	219.914	248.06	291.017	273.088	244.343	252.237	231.511	276.346	337.843	362.022	382.112	383.017	385.449
310.151	326.648	265.22	210.238	192.162	172.632	194.485	185.68	217.289	246.435	291.767	272.088	244.093	252.112	232.761	275.596	336.718	361.272	381.487	385.767	385.949
310.157	323.648	264.595	212.113	192.412	175.507	191.235	184.805	219.664	248.81	292.767	271.088	243.718	252.237	231.636	275.096	339.343	360.272	383.487	383.142	386.199
310.164	326.648	263.47	211.113	191.287	171.882	193.61	184.93	216.414	248.06	290.517	271.713	245.343	252.862	231.386	275.221	337.343	361.147	379.987	382.517	386.699
310.17	324.148	265.595	210.613	192.287	171.757	191.61	184.305	217.414	247.185	290.642	270.588	243.968	252.237	233.761	275.346	337.468	358.147	378.612	384.767	386.199
310.176	322.023	263.97	212.988	191.912	172.132	193.61	184.055	219.539	248.81	290.392	270.463	244.093	250.987	233.761	276.221	337.468	359.272	379.362	383.767	385.699
310.182	322.398	262.845	213.863	192.037	171.257	191.985	182.805	217.539	247.56	290.642	269.963	245.468	251.362	234.511	274.596	334.968	357.772	379.612	385.642	386.199
310.188	319.273	261.47	214.363	192.037	172.507	192.86	184.68	219.914	247.935	293.892	269.713	243.093	251.737	233.261	273.471	337.343	358.772	381.862	384.892	385.824
310.194	321.273	261.845	214.988	193.162	170.007	194.86	183.18	218.164	245.06	292.642	269.963	244.218	251.487	232.386	275.596	337.093	358.522	380.112	383.517	385.199
310.2	319.148	262.345	215.238	190.662	171.757	193.61	183.43	218.414	245.81	291.392	267.838	242.718	251.737	232.386	275.596	338.218	358.147	379.237	383.767	383.199
310.206	318.148	259.72	212.988	192.662	170.132	196.61	181.43	220.289	245.685	293.017	269.338	242.218	251.862	234.136	275.971	336.343	360.022	378.612	382.517	383.324
310.212	318.523	260.345	214.363	191.287	170.757	196.235	184.055	218.664	244.81	291.767	269.588	241.218	252.612	234.011	274.471	335.593	359.522	378.112	381.017	381.699
310.219	316.898	260.22	215.488	190.662	169.132	196.235	181.93	219.164	243.31	292.767	269.588	239.593	252.737	233.386	274.596	337.593	357.897	377.487	381.142	383.449
310.225	318.398	258.22	215.113	191.412	168.007	197.985	182.555	219.414	244.31	291.642	270.088	243.468	253.362	232.761	273.096	336.093	359.272	376.862	379.017	381.449
310.231	316.398	258.97	212.613	191.287	167.757	196.235	183.555	218.164	244.685	293.517	271.088	239.968	253.487	234.386	274.471	336.468	358.272	377.237	380.767	383.324
310.237	315.148	255.72	214.488	190.287	167.007	198.235	182.93	219.789	244.435	294.267	270.963	240.968	251.737	234.136	275.096	336.718	359.272	375.612	378.642	381.324
310.243	314.148	256.845	212.863	189.412	166.507	196.985	183.055	218.164	244.685	291.892	273.463	239.218	250.112	234.011	272.721	335.968	359.272	376.862	381.017	381.699
310.249	316.273	255.97	211.863	187.912	168.382	197.86	184.305	220.789	244.685	291.142	273.463	239.593	249.362	232.386	272.721	337.593	358.897	378.237	378.392	383.324
310.255	314.648	255.345	210.113	189.912	165.007	199.735	182.055	219.664	243.31	289.642	272.463	239.468	250.487	234.011	274.596	335.218	359.897	378.487	377.392	384.074
310.261	314.148	257.47	210.988	186.662	166.257	197.985	185.43	219.539	243.81	289.892	275.088	237.468	248.862	235.511	273.346	337.468	357.772	380.237	376.392	383.199
310.267	312.898	255.845	209.738	189.412	164.632	199.86	182.18	221.914	242.185	286.392	275.338	234.968	248.862	233.886	272.096	337.593	360.272	379.362	374.642	384.699
310.273	311.648	258.47	209.613	187.912	165.882	198.235	185.68	221.414	242.31	285.642	276.213	238.968	248.862	233.886	272.846	335.343	358.647	377.612	375.892	384.199
310.28	310.523	256.72	210.863	189.912	166.382	200.36	183.805	221.664	242.685	285.767	277.838	236.093	246.737	232.511	271.971	338.093	356.397	376.362	374.642	382.699
310.286	311.148	257.595	212.488	191.037	166.257	198.985	185.055	220.539	242.935	282.017	278.463	237.718	248.112	232.636	272.971	335.968	357.397	379.237	373.142	384.949
310.292	309.148	260.22	210.113	189.412	168.257	200.735	185.18	219.289	241.81	283.142	277.838	233.843	245.362	232.511	271.471	336.343	356.897	375.987	371.767	385.074
310.298	309.523	257.72	210.613	192.037	167.507	198.11	184.18	221.039	244.185	281.892	278.588	234.593	247.112	231.261	273.971	338.593	357.522	377.237	369.892	384.699
310.304	309.898	257.595	209.238	189.537	167.382	200.61	185.805	218.789	244.31	280.892	280.588	234.468	244.487	231.761	271.096	336.593	356.272	376.737	370.267	384.324
310.31	307.648	257.47	209.363	189.287	169.382	198.11	185.68	220.039	245.06	280.642	282.088	232.593	244.237	231.136	272.346	337.093	355.772	377.362	369.392	385.199
310.316	307.898	258.97	207.238	190.287	168.757	198.485	184.305	220.039	243.31	278.767	279.338	236.093	244.487	232.511	270.596	336.843	357.272	375.487	372.017	384.949
310.322	308.023	258.845	209.738	188.287	171.632	195.735	186.055	219.164	244.185	277.392	280.213	233.968	243.487	233.136	268.346	337.718	354.022	377.237	370.892	384.449
310.328	308.773	256.595	207.988	188.912	169.382	196.735	183.18	218.164	246.06	280.142	278.213	233.093	241.862	234.261	270.221	337.093	355.772	377.862	371.267	384.324
310.335	309.023	258.47	209.238	188.037	170.257	194.11	186.43	219.789	245.06	280.392	279.213	235.718	243.987	235.386	268.471	337.968	356.022	378.237	370.892	383.324
310.341	307.023	259.345	207.738	189.662	170.757	195.86	185.18	219.414	244.81	279.767	277.713	232.093	244.112	233.511	268.721	337.218	353.147	375.987	369.017	382.324
310.347	307.398	259.47	208.363	188.787	170.632	196.11	184.43	219.914	245.685	279.267	276.463	237.718	244.737	232.761	269.846	337.343	355.147	376.737	369.142	381.324
310.353	305.023	257.22	208.613	189.287	172.257	197.485	185.43	218.789	244.31	281.392	276.213	233.968	244.362	233.761	267.471	339.843	352.897	376.987	369.767	382.824
310.359	305.523	257.47	206.863	191.287	171.507	194.11	183.43	218.539	244.935	279.517	273.713	234.968	244.112	232.636	267.971	338.843	357.522	376.362	367.767	382.574
310.365	304.898	259.595	207.988	188.537	172.632	196.485	186.055	219.789	243.685	282.767	275.838	233.093	242.987	230.386	269.721	338.468	354.397	375.362	367.267	381.074
310.371	304.398	257.595	207.488	191.037	173.382	194.86	185.555	216.539	244.56	279.392	274.213	235.468	242.112	231.636	269.596	339.093	354.272	372.862	366.517	382.949
310.377	304.523	257.595	207.613	191.162	174.132	196.485	186.305	219.414	245.81	282.517	272.213	234.843	240.987	229.886	267.471	338.093	353.272	373.987	367.892	381.574
310.383	302.898	258.47	206.988	190.412	175.007	194.86	186.555	217.164	242.935	283.267	274.963	235.718	242.737	229.261	268.596	338.343	352.022	373.612	368.267	381.699
310.389	305.023	256.845	208.238	190.537	172.382	195.985	182.18	217.414	246.185	282.142	272.838	236.218	238.362	228.136	267.096	339.343	354.147	373.237	366.767	384.324
310.396	303.523	260.595	206.488	191.912	174.882	196.86	186.805	219.539	245.185	281.392	273.588	236.218	239.987	228.761	268.596	338.593	354.147	371.112	371.392	380.324
310.402	303.148	257.97	205.488	191.162	174.007	197.735	180.68	217.789	245.685	283.642	271.213	236.593	239.862	230.011	266.096	338.343	353.272	366.487	371.892	382.574
310.408	303.898	257.845	204.238	188.662	174.257	196.735	183.555	218.039	246.06	283.142	273.338	237.843	239.237	228.761	267.846	337.343	353.272	369.612	372.767	382.699
310.414	302.648	260.095	206.363	191.912	174.382	199.11	181.93	218.039	246.56	282.642	276.963	235.218	238.862	229.386	266.221	338.968	351.772	367.362	373.017	383.699
310.42	304.273	260.095	205.113	188.537	174.382	195.735	182.055	218.914	245.81	285.642	275.088	236.468	235.987	227.386	266.221	339.468	354.022	368.737	373.892	386.074
310.426	306.398	259.47	203.988	189.037	173.632	197.36	182.555	217.914	246.435	285.142	279.963	237.093	238.112	226.511	267.471	338.468	352.022	368.112	375.767	383.449
310.432	305.648	258.345	203.988	192.162	174.257	196.11	181.055	219.414	247.31	285.017	280.463	236.343	239.237	228.386	267.846	339.718	351.897	366.237	378.142	384.949
310.438	303.523	259.72	206.113	190.037	173.507	196.11	182.43	218.789	246.81	285.767	280.463	236.843	236.237	227.761	268.721	338.968	352.272	369.737	378.142	384.574
310.444	305.398	259.345	204.363	192.287	174.007	197.36	181.68	218.164	247.06	286.017	285.463	235.093	236.987	226.636	268.346	338.468	349.897	366.112	378.142	385.699
310.45	306.523	256.97	204.238	189.287	174.007	198.235	182.18	219.414	247.31	286.017	284.088	238.468	232.487	225.636	266.846	340.468	354.647	368.237	378.267	384.949
310.457	304.773	257.47	202.363	192.287	172.882	198.485	180.68	217.664	247.06	284.267	286.463	236.843	236.362	225.011	265.846	340.718	351.647	368.737	378.642	383.074
310.463	305.398	257.22	205.738	189.537	172.007	197.485	179.805	219.414	248.185	285.017	285.338	236.843	235.737	226.386	266.596	340.968	353.397	367.862	377.517	384.949
310.469	305.898	257.095	201.738	190.412	171.507	197.985	182.555	220.289	247.56	283.892	285.713	237.593	233.362	224.261	267.596	343.968	352.897	369.487	378.767	381.574
310.475	306.273	255.47	201.863	190.037	172.757	198.235	181.68	218.789	246.81	281.892	287.588	237.218	235.987	225.386	265.721	344.218	354.272	366.987	376.767	384.074
310.481	304.148	254.97	201.363	187.037	172.882	197.86	182.18	221.289	247.185	284.017	286.713	235.218	233.362	225.011	265.846	343.718	355.897	365.862	377.392	384.074
310.487	305.273	255.845	202.738	187.662	172.007	199.11	182.055	220.289	244.185	282.392	288.463	237.718	234.612	223.886	267.096	345.218	354.772	366.112	376.392	382.324
310.493	307.023	253.97	200.113	185.787	171.757	197.985	181.305	219.539	247.31	281.392	285.713	236.718	235.237	225.386	265.596	343.343	355.397	365.237	375.892	382.324
310.499	305.148	250.97	197.863	187.037	169.882	197.485	183.18	222.539	243.31	281.767	286.463	236.218	236.362	222.261	267.096	344.968	355.522	366.487	374.392	382.574
310.505	307.523	250.22	198.238	183.662	170.132	196.235	181.555	219.289	241.06	281.517	286.838	235.843	237.112	225.386	267.471	343.218	358.397	366.237	375.892	381.574
310.512	303.898	248.345	199.363	183.162	169.257	196.36	183.68	220.414	243.185	280.517	283.838	237.218	235.487	222.636	265.596	344.968	358.022	363.112	374.517	381.199
310.518	307.023	248.72	197.988	183.287	170.257	194.11	181.305	219.289	241.56	279.142	283.463	234.343	235.987	220.386	268.721	346.468	355.647	365.612	376.017	381.699
310.524	305.273	246.22	197.488	180.912	167.632	194.485	183.68	221.039	240.56	277.517	282.963	235.843	236.862	223.386	265.971	345.468	357.522	363.237	376.017	383.574
310.53	305.648	244.345	197.238	181.537	168.882	195.11	182.055	220.914	239.435	280.142	282.213	233.093	234.612	223.261	266.846	343.843	357.647	365.237	376.392	381.199
310.536	305.273	244.345	197.988	183.287	166.132	194.985	182.68	219.289	240.06	274.892	279.088	233.968	237.737	222.761	265.971	344.343	357.647	362.487	376.892	380.324
310.542	303.148	245.845	196.363	181.037	167.632	192.86	181.555	221.164	238.185	279.642	278.963	233.593	236.987	221.136	265.846	344.343	357.772	363.862	377.142	377.824
310.548	303.273	245.97	196.488	182.162	167.757	195.735	182.43	219.039	237.435	278.142	277.963	235.843	238.487	222.761	267.596	343.468	355.397	361.987	377.392	377.824
310.554	301.773	245.97	198.488	181.662	166.507	193.11	180.555	218.914	239.06	277.267	272.713	234.968	238.362	221.386	265.096	342.968	356.397	359.362	378.517	379.449
310.56	302.148	244.095	196.613	181.037	168.882	194.61	182.43	219.289	236.935	277.767	271.588	234.218	240.112	220.636	267.471	342.218	356.272	359.237	375.392	377.574
310.566	301.273	244.345	195.738	179.537	167.257	192.485	180.93	217.289	236.31	276.267	271.838	233.843	239.487	221.511	267.721	343.718	355.647	357.862	377.892	378.199
310.573	300.023	244.845	194.488	179.787	169.007	192.985	180.305	217.914	236.435	277.642	268.838	237.093	239.112	221.636	265.846	343.468	355.022	360.737	378.017	377.074
310.579	300.648	244.72	197.863	179.537	167.632	192.11	180.43	215.539	236.185	276.017	269.713	237.968	240.987	219.136	267.346	342.718	354.647	357.237	377.142	379.074
310.585	301.773	245.72	196.363	180.037	169.382	192.485	181.43	215.039	237.935	276.767	267.338	239.093	238.737	223.261	265.346	342.218	356.022	357.987	378.017	380.199
310.591	300.773	244.095	196.738	179.787	168.882	191.61	178.055	218.039	235.56	277.017	267.338	238.843	237.112	220.261	265.471	342.093	357.397	358.362	377.142	377.324
310.597	303.023	246.595	196.738	177.912	168.757	190.11	178.555	215.414	238.06	278.142	268.838	240.093	238.612	223.136	265.596	341.343	356.272	355.612	378.142	378.824
310.603	300.148	245.845	197.238	177.037	170.632	189.36	177.43	218.164	241.56	277.892	265.963	239.843	238.362	221.261	265.971	341.968	356.272	355.362	377.767	376.699
310.609	300.273	246.345	195.738	179.287	170.757	191.11	178.055	216.914	237.56	278.392	267.213	239.093	239.987	220.261	267.096	341.843	354.022	355.237	374.017	378.074
310.615	299.273	245.22	196.738	176.537	170.632	190.735	176.43	216.789	241.31	278.767	266.463	240.843	239.112	224.511	265.846	342.593	355.022	353.987	374.892	377.574
310.621	297.023	245.22	195.238	177.162	172.132	190.235	177.805	216.039	240.56	278.642	267.588	240.593	239.987	220.886	266.971	343.718	353.272	354.612	374.142	377.449
310.628	297.273	244.47	197.113	177.912	170.382	190.61	179.43	218.164	241.185	278.517	268.213	239.593	239.862	223.761	265.721	344.218	355.897	352.112	375.642	378.699
310.634	295.523	244.72	196.488	176.912	173.757	189.36	178.805	218.414	242.185	281.267	268.463	239.093	237.987	222.886	267.096	345.968	353.022	352.487	373.142	377.699
310.64	295.273	245.595	195.488	176.787	170.132	189.36	180.055	215.414	239.435	280.017	269.088	240.093	239.612	220.636	267.471	341.468	354.647	351.487	374.017	376.824
310.646	295.398	245.22	197.488	177.412	173.257	190.61	179.68	216.789	241.06	281.517	272.213	238.593	239.362	222.136	266.096	343.968	354.022	352.487	374.392	377.324
310.652	292.773	244.22	198.238	177.287	172.632	190.11	181.43	218.039	241.185	281.892	271.213	240.343	238.862	222.761	267.221	343.718	355.897	354.987	373.642	374.324
310.658	294.648	244.845	193.613	177.412	171.632	189.485	178.68	214.914	241.31	279.892	271.588	240.718	240.112	220.761	265.471	341.343	356.647	352.362	374.767	376.824
310.664	295.148	245.095	195.238	177.912	174.007	188.11	181.805	217.414	239.935	282.767	273.713	237.718	238.487	221.261	266.596	342.843	357.147	353.362	372.017	375.949
310.67	294.773	246.47	196.363	177.662	171.632	189.735	179.93	214.789	238.81	280.017	274.713	239.843	238.237	221.886	267.346	339.968	356.647	352.112	373.142	377.949
310.676	294.148	248.595	195.863	177.537	173.632	188.485	181.43	214.289	237.56	280.892	272.088	239.843	239.487	223.761	265.471	338.468	356.397	352.487	372.017	376.699
310.682	296.023	244.845	194.238	179.537	170.882	188.485	178.555	214.164	236.06	278.642	275.338	238.843	239.487	222.261	267.096	338.843	355.397	355.112	371.392	374.949
310.689	297.398	248.095	194.488	177.662	172.257	187.11	179.93	212.414	237.06	279.017	272.588	239.343	238.862	221.386	265.471	334.593	353.772	354.612	371.642	373.949
310.695	294.148	249.595	194.238	180.287	174.382	187.11	179.055	211.539	234.56	282.142	273.588	237.343	239.612	223.136	265.471	336.093	355.522	355.987	370.142	373.949
310.701	296.023	248.97	195.738	181.537	171.132	186.36	180.18	210.289	234.435	279.892	273.588	237.343	241.112	222.011	265.846	334.468	353.397	354.487	370.142	374.449
310.707	295.023	251.97	194.488	179.287	175.382	186.36	179.805	209.414	234.685	283.517	270.963	237.218	237.612	220.886	262.971	334.218	354.647	353.737	371.142	376.324
310.713	294.773	247.595	193.988	181.787	174.757	185.36	177.18	208.664	231.81	284.267	270.713	237.593	240.612	221.136	263.846	334.343	355.897	355.737	370.017	374.824
310.719	293.773	249.47	195.488	181.037	173.632	184.36	179.555	208.039	231.935	285.142	270.588	238.093	240.237	220.011	263.096	331.718	354.647	355.612	372.892	372.449
310.725	292.273	250.095	195.363	180.162	177.007	183.735	179.305	209.414	233.935	287.017	270.713	236.468	241.237	221.136	263.721	333.343	355.147	358.737	369.267	373.949
310.731	294.273	248.47	192.613	180.787	174.507	186.735	178.43	205.039	234.06	289.142	266.713	237.468	241.612	219.761	262.971	327.593	355.022	358.112	370.267	371.449
310.737	293.398	249.72	195.113	180.412	177.132	184.735	181.555	208.039	231.31	290.267	269.213	234.968	239.987	222.511	262.596	331.843	354.397	357.362	369.892	373.574
310.743	293.648	249.22	196.238	179.912	176.507	185.735	176.555	208.539	231.56	288.767	266.588	235.843	241.362	222.761	261.221	329.968	356.397	357.237	369.517	373.824
310.75	295.398	251.47	198.113	178.287	177.257	184.485	179.18	207.164	233.685	290.142	267.088	235.093	241.987	220.636	261.346	328.968	354.647	357.112	372.267	373.324
310.756	292.898	249.97	195.363	179.287	176.632	186.485	178.18	207.289	233.31	291.392	267.338	231.968	244.237	220.136	260.971	331.718	354.022	357.237	371.017	373.199
310.762	295.898	249.72	195.113	178.037	174.132	185.735	177.68	206.914	234.06	290.892	267.963	234.343	243.612	221.511	260.971	329.093	356.522	356.112	370.892	374.074
310.768	289.898	249.345	197.738	179.662	176.382	186.485	178.805	206.914	232.935	293.767	270.088	232.343	244.237	220.386	257.221	329.093	355.022	355.237	370.517	372.324
310.774	290.648	247.97	197.863	177.537	174.507	185.235	178.055	206.539	234.435	291.392	268.463	231.093	245.612	220.761	259.221	328.343	355.272	356.112	369.642	370.949
310.78	290.648	248.47	196.863	176.037	176.007	185.86	179.055	207.039	233.56	290.767	269.713	232.218	245.362	221.136	257.346	328.843	354.522	357.362	372.892	371.074
310.786	289.523	248.72	196.988	177.787	174.007	184.61	177.055	204.164	234.185	289.892	270.963	229.968	247.737	218.761	258.596	329.468	353.772	356.487	368.017	371.324
310.792	290.148	245.97	195.113	177.162	176.257	186.36	177.305	204.664	232.56	290.517	269.213	232.343	245.112	218.886	255.846	328.593	355.272	357.487	370.017	370.699
310.798	290.023	246.47	198.363	176.037	176.382	184.86	175.43	205.539	235.435	289.392	270.338	230.843	248.612	216.386	256.096	328.718	353.147	358.487	369.267	370.324
310.805	290.148	244.97	193.738	175.287	174.007	186.11	175.18	205.789	235.185	289.517	269.338	234.093	247.487	216.886	255.346	328.593	355.897	356.862	368.267	369.574
310.811	289.273	246.845	195.113	176.537	175.632	184.11	173.18	207.164	235.31	287.767	270.088	234.218	246.612	217.636	255.596	328.468	351.647	357.612	368.642	369.074
310.817	289.273	244.595	197.113	174.787	175.882	185.86	175.68	204.914	235.56	288.142	268.338	237.093	246.862	215.761	255.346	327.843	351.147	355.237	364.392	368.449
310.823	289.023	244.97	194.488	178.162	173.882	184.735	171.18	206.039	235.185	286.892	269.588	238.093	247.612	217.011	254.596	327.093	352.022	355.737	365.642	367.574
310.829	287.148	244.845	193.988	175.662	175.507	185.735	174.18	207.039	235.31	287.892	271.088	236.468	246.237	215.886	256.471	329.218	352.272	356.737	364.517	366.199
310.835	289.898	244.345	193.863	174.412	174.007	185.11	171.055	206.539	235.31	288.142	270.213	240.218	245.987	215.886	254.846	326.593	352.522	353.862	363.892	367.449
310.841	286.898	245.47	194.363	176.037	174.257	185.235	174.18	206.539	235.935	288.392	272.713	239.718	245.737	216.636	253.971	326.343	350.772	354.487	363.017	363.699
310.847	289.023	246.22	196.363	171.537	174.632	184.86	171.93	206.914	236.81	291.767	273.463	240.093	243.862	216.761	256.221	326.593	350.897	353.487	361.767	365.324
310.853	291.648	246.095	194.238	173.412	174.007	186.36	174.18	209.039	234.685	290.517	272.338	241.218	243.612	215.011	254.596	325.718	351.522	355.362	361.142	364.074
310.859	290.898	246.22	194.113	171.537	173.757	184.61	173.055	206.039	234.435	291.267	274.588	240.593	244.612	215.011	255.596	325.343	350.272	355.237	360.392	365.574
310.866	292.023	242.845	194.988	169.162	173.007	185.61	172.68	207.164	236.935	291.892	271.838	242.468	241.737	214.386	254.596	326.218	350.647	352.112	359.142	365.574
310.872	290.523	246.845	195.988	171.912	175.257	184.985	173.43	207.039	235.435	290.267	274.338	240.093	242.487	215.886	256.846	326.968	348.897	354.362	361.642	363.824
310.878	291.773	246.72	193.238	169.287	172.882	186.11	172.055	208.414	237.435	289.267	274.713	240.093	242.612	216.136	255.846	326.468	348.897	352.237	360.267	366.824
310.884	291.523	247.345	194.238	169.412	176.382	185.735	174.805	208.789	236.56	288.767	272.463	243.468	242.112	214.261	257.596	325.593	347.647	355.112	361.392	364.824
310.89	289.273	245.97	196.863	170.162	174.882	187.11	172.055	208.664	236.31	288.517	273.838	240.093	242.612	215.886	258.096	327.718	346.522	354.487	359.392	366.324
310.896	291.273	246.095	194.988	169.412	176.632	186.485	171.555	208.789	237.81	287.642	272.713	240.843	242.862	215.636	259.471	324.968	347.022	352.362	359.767	365.199
310.902	290.523	246.97	193.738	169.537	174.382	188.86	172.555	206.289	235.81	287.267	272.963	239.843	243.237	214.636	260.846	325.593	344.772	353.237	358.642	363.699
310.908	291.273	244.595	194.613	170.287	175.132	187.985	173.055	205.914	235.435	287.642	271.088	239.593	242.862	216.011	258.346	326.343	344.647	348.362	360.017	364.824
310.914	289.898	244.845	194.488	168.912	174.257	190.985	173.43	206.164	234.435	286.392	269.088	240.593	240.487	213.136	260.346	324.968	343.897	350.862	361.267	365.449
310.921	290.273	243.22	197.238	170.787	172.882	190.11	173.805	205.289	232.31	285.267	269.338	239.468	243.987	214.886	260.596	322.343	342.272	349.987	360.142	366.199
310.927	291.398	242.595	194.613	168.912	174.007	190.61	173.805	206.789	233.31	284.767	265.713	240.718	241.112	216.386	259.346	325.843	343.397	351.737	359.642	364.449
310.933	291.898	242.845	192.988	171.662	170.632	190.485	176.68	205.039	230.81	283.392	265.088	236.843	241.362	212.261	260.971	323.968	340.022	349.737	359.392	363.824
310.939	292.773	237.47	195.613	169.412	175.257	188.11	173.68	204.664	232.185	284.642	260.088	238.718	236.362	213.761	260.221	323.093	341.522	349.237	360.392	366.074
310.945	291.148	240.47	193.863	169.662	172.132	189.235	177.18	204.914	232.06	281.767	258.963	240.343	239.612	212.386	260.471	322.968	339.397	349.987	360.392	364.074
310.951	291.273	241.22	193.863	169.162	172.507	189.11	175.805	204.414	230.935	282.267	256.713	238.093	238.862	213.761	260.721	323.218	340.272	349.862	359.642	364.574
310.957	290.898	239.595	193.988	169.537	170.132	189.11	175.555	203.539	233.435	282.517	254.588	239.843	236.612	213.011	260.846	322.093	338.772	350.487	362.142	364.449
310.963	289.023	238.095	195.113	170.037	172.132	188.235	175.805	205.789	229.185	281.017	256.463	237.968	239.987	213.386	262.471	322.593	338.147	349.362	361.017	362.574
310.969	291.148	236.845	194.363	170.662	170.757	187.61	174.43	204.414	233.31	282.017	250.213	237.593	238.487	213.511	261.221	321.343	338.397	345.862	363.392	363.949
310.975	289.148	237.97	192.863	170.537	171.507	185.61	175.68	203.789	232.56	282.892	252.088	237.468	237.112	211.886	263.346	322.468	337.897	346.862	362.642	361.324
310.982	289.773	237.345	195.363	172.037	171.132	188.61	175.055	202.914	231.56	281.142	251.088	236.593	238.612	214.386	262.846	322.093	337.272	344.862	363.142	362.199
310.988	289.148	237.345	192.738	170.537	171.007	183.485	174.805	205.414	233.685	283.517	248.088	234.843	238.362	212.761	262.471	323.343	337.647	345.987	363.767	361.574
310.994	290.898	235.345	193.863	171.912	168.507	186.735	175.93	204.539	231.56	283.392	250.588	234.093	238.487	213.386	263.721	322.718	337.897	347.987	363.267	360.574
311	290.398	235.345	192.988	172.162	169.132	183.61	173.43	205.789	232.31	283.767	249.838	232.093	237.612	214.386	264.096	321.718	335.397	345.487	365.142	363.199
311.006	289.398	235.345	193.113	172.537	169.882	183.61	175.93	206.789	231.685	287.017	249.588	233.593	238.737	213.011	262.846	323.218	338.897	347.612	365.892	361.324
311.012	290.773	238.345	195.488	172.287	168.757	185.11	174.055	205.789	233.56	284.642	251.463	232.718	239.987	215.511	261.596	319.093	336.397	343.612	365.392	361.199
[truncated: 6,387 more rows]
